# Supplementary material for: Increased CD103−CD8+ TILs with TPEX phenotype replenish anti-tumor T cell pool in mismatch repair-proficient CRC
Source: Cancer Immunol Immunother. 2025 Nov 3;74(12):358. doi: 10.1007/s00262-025-04214-w (PMC12583254; doi:10.1007/s00262-025-04214-w)
Supplement: Supplementary file 2 — Supplementary file2 (XLSX 11 KB) [file 262_2025_4214_MOESM2_ESM.xlsx]

## Sheet: Sheet1
Supplementary table 1 | Sample information
Number	Sex	Age	Diagnosis	Stage	Treatment	Type
1	Female	56	Colon cancer	pT3N1cM0	untreated	pMMR
2	Male	77	Rectal cancer	pT2N0M0	untreated	pMMR
3	Male	67	Rectal cancer	/	untreated	pMMR
4	Male	66	Rectal cancer	pT2N0M0	untreated	pMMR
5	Male	66	Colon cancer	/	untreated	pMMR
6	Female	36	Colon cancer	pT3N1cM0	untreated	pMMR
7	Male	59	Colon cancer	pT3N1M1	untreated	pMMR
8	Male	65	Colon cancer	pT3N0M0	untreated	pMMR
9	Male	81	Colon cancer	pT3N0M0	untreated	pMMR
10	Female	70	Rectal cancer	pT3N1cM0	untreated	pMMR
11	Female	71	Rectal cancer	pT3N1bM0	untreated	pMMR
12	Male	57	Colon cancer	pT4N1M1	untreated	pMMR
13	Male	58	Colon cancer	pT4N2M1	Targeted therapy	pMMR
14	Male	67	Colon cancer	pT3N0M0	untreated	pMMR
15	Male	51	Colon cancer	pT3N0M0	untreated	pMMR
16	Female	71	Colon cancer	pT3N0M0	untreated	pMMR
17	Male	78	Colon cancer	/	untreated	pMMR
18	Female	48	Colon cancer	pT3N0M0	untreated	pMMR
19	Male	78	Colon cancer	pT3N0M0	untreated	pMMR
20	Male	78	Colon cancer	pT3N1cM0	untreated	pMMR
21	Female	74	Colon cancer	pT4bN2aM1b	chemotherapy	pMMR
22	Male	48	Rectal cancer	pT3N0M0	chemotherapy	pMMR
23	Female	52	Colon cancer	pT3N0M0	untreated	pMMR
24	Male	51	Colon cancer	pT3N1cM1	untreated	pMMR
25	Male	63	Colon cancer	pT3N1M1	chemotherapy	/
26	Male	70	Colon cancer	pT3N1M0	untreated	pMMR
27	Female	62	Rectal cancer	pT3N0M0	untreated	pMMR
28	Male	64	Colon cancer	/	untreated	/
29	Male	74	Rectal cancer	pT3N0M0	untreated	pMMR
30	Male	43	Rectal cancer	pT3N1M1	Targeted therapy	pMMR
31	Female	68	Colon cancer	pT3N1bM0	untreated	pMMR
32	Male	69	Colon cancer	pT3N1cM0	untreated	pMMR
33	Male	79	Colon cancer	pT3N0M0	untreated	pMMR
34	Male	68	Colon cancer	pT3N0M0	untreated	pMMR
35	Female	64	Colon cancer	pT3N1cM0	untreated	pMMR
36	Male	49	Colon cancer	pT3N1bM0	untreated	pMMR
37	Female	67	Colon cancer	pT3N0M0	untreated	pMMR
38	Female	74	Colon cancer	pT4bN0M0	untreated	pMMR
