# Supplementary material for: Increased CD103−CD8+ TILs with TPEX phenotype replenish anti-tumor T cell pool in mismatch repair-proficient CRC
Source: Cancer Immunol Immunother. 2025 Nov 3;74(12):358. doi: 10.1007/s00262-025-04214-w (PMC12583254; doi:10.1007/s00262-025-04214-w)
Supplement: Supplementary file 3 — Supplementary file3 (XLSX 10 KB) [file 262_2025_4214_MOESM3_ESM.xlsx]

## Sheet: Sheet1
Supplementary table 2 | Detection Target Indicators and Corresponding Fluorescence Channels in High-Dimensional Spectral Flow Cytometry
Pannel	Markers
AF700	CD45
APC-cy7	CD3
BV510	CD8
BV421	CD57
eflour450	CD161
PE-cy7	Va7.2
Percp-cy5.5	T-bet
Superbright 436	CD45RA
BV711	CCR7
BV788	CCR6
PECF594	CXCR3
BB515	CD103
APC	Plzf
BV570	CD127
AF647	Tim3
BV605	PD1
BV650	Lag3
BV480	CD62L
PE	CD69
Percp-eFluor710	CD39
AF488	RORrt
