# Supplementary material for: Increased CD103−CD8+ TILs with TPEX phenotype replenish anti-tumor T cell pool in mismatch repair-proficient CRC
Source: Cancer Immunol Immunother. 2025 Nov 3;74(12):358. doi: 10.1007/s00262-025-04214-w (PMC12583254; doi:10.1007/s00262-025-04214-w)
Supplement: Supplementary file 4 — Supplementary file4 (XLS 2010 KB) [file 262_2025_4214_MOESM4_ESM.xls]

## Sheet: Our data
Supplementary table 3 | TCR typing of single CD8+ T cells in our data
CellIndex	orig.ident	nCount_RNA	nFeature_RNA	percent.mt	Cell_group	Group	Sample_Tag	Sample_Name	RNA_snn_res.0.8	seurat_clusters	Total_VDJ_Read_Count	Total_VDJ_Molecule_Count	TCR_Alpha_Gamma_V_gene_Dominant	TCR_Alpha_Gamma_J_gene_Dominant	TCR_Alpha_Gamma_C_gene_Dominant	TCR_Alpha_Gamma_CDR3_Nucleotide_Dominant	TCR_Alpha_Gamma_CDR3_Translation_Dominant	TCR_Alpha_Gamma_Read_Count	TCR_Alpha_Gamma_Molecule_Count	TCR_Beta_Delta_V_gene_Dominant	TCR_Beta_Delta_D_gene_Dominant	TCR_Beta_Delta_J_gene_Dominant	TCR_Beta_Delta_C_gene_Dominant	TCR_Beta_Delta_CDR3_Nucleotide_Dominant	TCR_Beta_Delta_CDR3_Translation_Dominant	TCR_Beta_Delta_Read_Count	TCR_Beta_Delta_Molecule_Count	TCR_Paired_Chains	Cell_Type_Experimental	TCRAll	Freq	Clone	Clonetype	Clontype10	Clontype5
5639888	Rhasody Seurat Demo	67897	3784	7.91051	CD103P	CancerCD103P	SampleTag08_hs	Cancer	7	7	6565	12	TRAV12-2*01	TRAJ34*01	TRAC	GCCGTGAACGGGAGGGACACCGACAAGCTCATC	AVNGRDTDKLI	5359	5	TRBV6-5*01	TRBD2*01	TRBJ2-7*01	TRBC2	GCCAGCAGTTACGGCGGGGCGGGCGAGCAGTAC	ASSYGGAGEQY	1206	7	TRUE	T_CD8_memory	AVNGRDTDKLI.ASSYGGAGEQY	181	1	Clone1_181	Clone1_181	Clone1_181
1650053	Rhasody Seurat Demo	41022	2716	8.20779	CD103P	CancerCD103P	SampleTag08_hs	Cancer	1	1	12067	23	TRAV12-2*01	TRAJ34*01	TRAC	GCCGTGAACGGGAGGGACACCGACAAGCTCATC	AVNGRDTDKLI	4564	11	TRBV6-5*01	TRBD2*01	TRBJ2-7*01	TRBC2	GCCAGCAGTTACGGCGGGGCGGGCGAGCAGTAC	ASSYGGAGEQY	7503	12	TRUE	T_CD8_memory	AVNGRDTDKLI.ASSYGGAGEQY	181	1	Clone1_181	Clone1_181	Clone1_181
3254831	Rhasody Seurat Demo	39949	2896	5.15157	CD103P	CancerCD103P	SampleTag08_hs	Cancer	8	8	15321	18	TRAV12-2*01	TRAJ34*01	TRAC	GCCGTGAACGGGAGGGACACCGACAAGCTCATC	AVNGRDTDKLI	1014	5	TRBV6-5*01	TRBD2*01	TRBJ2-7*01	TRBC2	GCCAGCAGTTACGGCGGGGCGGGCGAGCAGTAC	ASSYGGAGEQY	14307	13	TRUE	T_CD8_memory	AVNGRDTDKLI.ASSYGGAGEQY	181	1	Clone1_181	Clone1_181	Clone1_181
5756219	Rhasody Seurat Demo	37350	2604	4.75502	CD103P	CancerCD103P	SampleTag08_hs	Cancer	1	1	26244	43	TRAV12-2*01	TRAJ34*01		GCCGTGAACGGGAGGGACACCGACAAGCTCATC	AVNGRDTDKLI	3222	10	TRBV6-5*01	TRBD2*01	TRBJ2-7*01	TRBC2	GCCAGCAGTTACGGCGGGGCGGGCGAGCAGTAC	ASSYGGAGEQY	23022	33	TRUE	T_CD8_memory	AVNGRDTDKLI.ASSYGGAGEQY	181	1	Clone1_181	Clone1_181	Clone1_181
4133005	Rhasody Seurat Demo	33573	2793	4.39341	CD103P	CancerCD103P	SampleTag08_hs	Cancer	8	8	25644	22	TRAV12-2*01	TRAJ34*01	TRAC	GCCGTGAACGGGAGGGACACCGACAAGCTCATC	AVNGRDTDKLI	4004	8	TRBV6-5*01	TRBD2*01	TRBJ2-7*01	TRBC2	GCCAGCAGTTACGGCGGGGCGGGCGAGCAGTAC	ASSYGGAGEQY	21640	14	TRUE	T_CD8_memory	AVNGRDTDKLI.ASSYGGAGEQY	181	1	Clone1_181	Clone1_181	Clone1_181
9881546	Rhasody Seurat Demo	32066	2251	4.76205	CD103P	CancerCD103P	SampleTag08_hs	Cancer	1	1	10831	28	TRAV12-2*01	TRAJ34*01	TRAC	GCCGTGAACGGGAGGGACACCGACAAGCTCATC	AVNGRDTDKLI	3172	7	TRBV6-5*01	TRBD2*01	TRBJ2-7*01	TRBC2	GCCAGCAGTTACGGCGGGGCGGGCGAGCAGTAC	ASSYGGAGEQY	7659	21	TRUE	T_CD8_memory	AVNGRDTDKLI.ASSYGGAGEQY	181	1	Clone1_181	Clone1_181	Clone1_181
9144970	Rhasody Seurat Demo	31425	2162	12.6142	CD103P	CancerCD103P	SampleTag08_hs	Cancer	7	7	19536	34	TRAV12-2*01	TRAJ34*01	TRAC	GCCGTGAACGGGAGGGACACCGACAAGCTCATC	AVNGRDTDKLI	12577	20	TRBV6-5*01	TRBD2*01	TRBJ2-7*01	TRBC2	GCCAGCAGTTACGGCGGGGCGGGCGAGCAGTAC	ASSYGGAGEQY	6959	14	TRUE	T_CD8_memory	AVNGRDTDKLI.ASSYGGAGEQY	181	1	Clone1_181	Clone1_181	Clone1_181
4297405	Rhasody Seurat Demo	31301	2779	4.31935	CD103P	CancerCD103P	SampleTag08_hs	Cancer	8	8	26370	42	TRAV12-2*01	TRAJ34*01	TRAC	GCCGTGAACGGGAGGGACACCGACAAGCTCATC	AVNGRDTDKLI	11216	16	TRBV6-5*01	TRBD2*01	TRBJ2-7*01	TRBC2	GCCAGCAGTTACGGCGGGGCGGGCGAGCAGTAC	ASSYGGAGEQY	15154	26	TRUE	T_CD8_memory	AVNGRDTDKLI.ASSYGGAGEQY	181	1	Clone1_181	Clone1_181	Clone1_181
9914897	Rhasody Seurat Demo	31100	2194	5.34084	CD103P	CancerCD103P	SampleTag08_hs	Cancer	1	1	4439	9	TRAV12-2*01	TRAJ34*01	TRAC	GCCGTGAACGGGAGGGACACCGACAAGCTCATC	AVNGRDTDKLI	1093	5	TRBV6-5*01	TRBD2*01	TRBJ2-7*01	TRBC2	GCCAGCAGTTACGGCGGGGCGGGCGAGCAGTAC	ASSYGGAGEQY	3346	4	TRUE	T_CD8_memory	AVNGRDTDKLI.ASSYGGAGEQY	181	1	Clone1_181	Clone1_181	Clone1_181
3110102	Rhasody Seurat Demo	30959	2317	3.608	CD103P	CancerCD103P	SampleTag08_hs	Cancer	8	8	21982	31	TRAV12-2*01	TRAJ34*01	TRAC	GCCGTGAACGGGAGGGACACCGACAAGCTCATC	AVNGRDTDKLI	10233	18	TRBV6-5*01	TRBD2*01	TRBJ2-7*01	TRBC2	GCCAGCAGTTACGGCGGGGCGGGCGAGCAGTAC	ASSYGGAGEQY	11749	13	TRUE	T_CD8_memory	AVNGRDTDKLI.ASSYGGAGEQY	181	1	Clone1_181	Clone1_181	Clone1_181
13423178	Rhasody Seurat Demo	30927	2590	5.71022	CD103P	CancerCD103P	SampleTag08_hs	Cancer	8	8	26662	42	TRAV12-2*01	TRAJ34*01	TRAC	GCCGTGAACGGGAGGGACACCGACAAGCTCATC	AVNGRDTDKLI	13223	21	TRBV6-5*01	TRBD2*01	TRBJ2-7*01	TRBC2	GCCAGCAGTTACGGCGGGGCGGGCGAGCAGTAC	ASSYGGAGEQY	13439	21	TRUE	T_CD8_memory	AVNGRDTDKLI.ASSYGGAGEQY	181	1	Clone1_181	Clone1_181	Clone1_181
13572111	Rhasody Seurat Demo	30723	2745	8.97699	CD103P	CancerCD103P	SampleTag08_hs	Cancer	8	8	32243	54	TRAV12-2*01	TRAJ34*01	TRAC	GCCGTGAACGGGAGGGACACCGACAAGCTCATC	AVNGRDTDKLI	28862	40	TRBV6-5*01	TRBD2*01	TRBJ2-7*01	TRBC2	GCCAGCAGTTACGGCGGGGCGGGCGAGCAGTAC	ASSYGGAGEQY	3381	14	TRUE	T_CD8_memory	AVNGRDTDKLI.ASSYGGAGEQY	181	1	Clone1_181	Clone1_181	Clone1_181
13722681	Rhasody Seurat Demo	29944	2364	10.8369	CD103P	CancerCD103P	SampleTag08_hs	Cancer	7	7	12665	23	TRAV12-2*01	TRAJ34*01	TRAC	GCCGTGAACGGGAGGGACACCGACAAGCTCATC	AVNGRDTDKLI	4655	9	TRBV6-5*01	TRBD2*01	TRBJ2-7*01	TRBC2	GCCAGCAGTTACGGCGGGGCGGGCGAGCAGTAC	ASSYGGAGEQY	8010	14	TRUE	T_CD8_memory	AVNGRDTDKLI.ASSYGGAGEQY	181	1	Clone1_181	Clone1_181	Clone1_181
9151910	Rhasody Seurat Demo	27843	2237	2.58593	CD103P	CancerCD103P	SampleTag08_hs	Cancer	1	1	5281	11	TRAV12-2*01	TRAJ34*01	TRAC	GCCGTGAACGGGAGGGACACCGACAAGCTCATC	AVNGRDTDKLI	4692	8	TRBV6-5*01	TRBD2*01	TRBJ2-7*01	TRBC2	GCCAGCAGTTACGGCGGGGCGGGCGAGCAGTAC	ASSYGGAGEQY	589	3	TRUE	T_CD8_memory	AVNGRDTDKLI.ASSYGGAGEQY	181	1	Clone1_181	Clone1_181	Clone1_181
7988025	Rhasody Seurat Demo	27624	1947	6.26267	CD103N	CancerCD103N	SampleTag08_hs	Cancer	8	8	37001	34	TRAV12-2*01	TRAJ34*01	TRAC	GCCGTGAACGGGAGGGACACCGACAAGCTCATC	AVNGRDTDKLI	4721	6	TRBV6-5*01	TRBD2*01	TRBJ2-7*01	TRBC2	GCCAGCAGTTACGGCGGGGCGGGCGAGCAGTAC	ASSYGGAGEQY	32280	28	TRUE	T_CD8_memory	AVNGRDTDKLI.ASSYGGAGEQY	181	1	Clone1_181	Clone1_181	Clone1_181
6806489	Rhasody Seurat Demo	27546	2219	8.41138	CD103P	CancerCD103P	SampleTag08_hs	Cancer	1	1	17526	24	TRAV12-2*01	TRAJ34*01	TRAC	GCCGTGAACGGGAGGGACACCGACAAGCTCATC	AVNGRDTDKLI	7410	8	TRBV6-5*01	TRBD2*01	TRBJ2-7*01	TRBC2	GCCAGCAGTTACGGCGGGGCGGGCGAGCAGTAC	ASSYGGAGEQY	10116	16	TRUE	T_CD8_memory	AVNGRDTDKLI.ASSYGGAGEQY	181	1	Clone1_181	Clone1_181	Clone1_181
8137414	Rhasody Seurat Demo	27213	2150	4.4905	CD103P	CancerCD103P	SampleTag08_hs	Cancer	1	1	17335	29	TRAV12-2*01	TRAJ34*01	TRAC	GCCGTGAACGGGAGGGACACCGACAAGCTCATC	AVNGRDTDKLI	6822	12	TRBV6-5*01	TRBD2*01	TRBJ2-7*01	TRBC2	GCCAGCAGTTACGGCGGGGCGGGCGAGCAGTAC	ASSYGGAGEQY	10513	17	TRUE	T_CD8_memory	AVNGRDTDKLI.ASSYGGAGEQY	181	1	Clone1_181	Clone1_181	Clone1_181
7972301	Rhasody Seurat Demo	27052	2218	8.19533	CD103P	CancerCD103P	SampleTag08_hs	Cancer	1	1	18191	28	TRAV12-2*01	TRAJ34*01	TRAC	GCCGTGAACGGGAGGGACACCGACAAGCTCATC	AVNGRDTDKLI	11205	15	TRBV6-5*01	TRBD2*01	TRBJ2-7*01	TRBC2	GCCAGCAGTTACGGCGGGGCGGGCGAGCAGTAC	ASSYGGAGEQY	6986	13	TRUE	T_CD8_memory	AVNGRDTDKLI.ASSYGGAGEQY	181	1	Clone1_181	Clone1_181	Clone1_181
8558244	Rhasody Seurat Demo	27009	1903	5.88693	CD103N	CancerCD103N	SampleTag08_hs	Cancer	1	1	9194	7	TRAV12-2*01	TRAJ34*01	TRAC	GCCGTGAACGGGAGGGACACCGACAAGCTCATC	AVNGRDTDKLI	3033	3	TRBV6-5*01	TRBD2*01	TRBJ2-7*01	TRBC2	GCCAGCAGTTACGGCGGGGCGGGCGAGCAGTAC	ASSYGGAGEQY	6161	4	TRUE	T_CD8_naive	AVNGRDTDKLI.ASSYGGAGEQY	181	1	Clone1_181	Clone1_181	Clone1_181
1360588	Rhasody Seurat Demo	26651	2151	10.7951	CD103P	CancerCD103P	SampleTag08_hs	Cancer	1	1	19564	29	TRAV12-2*01	TRAJ34*01	TRAC	GCCGTGAACGGGAGGGACACCGACAAGCTCATC	AVNGRDTDKLI	12455	15	TRBV6-5*01	TRBD2*01	TRBJ2-7*01	TRBC2	GCCAGCAGTTACGGCGGGGCGGGCGAGCAGTAC	ASSYGGAGEQY	7109	14	TRUE	T_CD8_naive	AVNGRDTDKLI.ASSYGGAGEQY	181	1	Clone1_181	Clone1_181	Clone1_181
13433476	Rhasody Seurat Demo	26650	2387	6.53283	CD103P	CancerCD103P	SampleTag08_hs	Cancer	1	1	12417	23	TRAV12-2*01	TRAJ34*01	TRAC	GCCGTGAACGGGAGGGACACCGACAAGCTCATC	AVNGRDTDKLI	6886	13	TRBV12-4*01	TRBD2*01	TRBJ2-7*01	TRBC2	GCCAGCAGTTACGGCGGGGCGGGCGAGCAGTAC	ASSYGGAGEQY	5531	10	TRUE	T_CD8_memory	AVNGRDTDKLI.ASSYGGAGEQY	181	1	Clone1_181	Clone1_181	Clone1_181
7112528	Rhasody Seurat Demo	26394	2121	3.28863	CD103P	CancerCD103P	SampleTag08_hs	Cancer	1	1	24378	30	TRAV12-2*01	TRAJ34*01	TRAC	GCCGTGAACGGGAGGGACACCGACAAGCTCATC	AVNGRDTDKLI	250	3	TRBV6-5*01	TRBD2*01	TRBJ2-7*01	TRBC2	GCCAGCAGTTACGGCGGGGCGGGCGAGCAGTAC	ASSYGGAGEQY	24128	27	TRUE	T_CD8_naive	AVNGRDTDKLI.ASSYGGAGEQY	181	1	Clone1_181	Clone1_181	Clone1_181
2974885	Rhasody Seurat Demo	26024	2110	7.16646	CD103P	CancerCD103P	SampleTag08_hs	Cancer	1	1	34848	55	TRAV12-2*01	TRAJ34*01	TRAC	GCCGTGAACGGGAGGGACACCGACAAGCTCATC	AVNGRDTDKLI	9116	21	TRBV6-5*01	TRBD2*01	TRBJ2-7*01	TRBC2	GCCAGCAGTTACGGCGGGGCGGGCGAGCAGTAC	ASSYGGAGEQY	25732	34	TRUE	T_CD8_memory	AVNGRDTDKLI.ASSYGGAGEQY	181	1	Clone1_181	Clone1_181	Clone1_181
9010222	Rhasody Seurat Demo	25736	1837	9.76842	CD103N	CancerCD103N	SampleTag08_hs	Cancer	1	1	18568	35	TRAV12-2*01	TRAJ34*01	TRAC	GCCGTGAACGGGAGGGACACCGACAAGCTCATC	AVNGRDTDKLI	9865	14	TRBV6-5*01	TRBD2*01	TRBJ2-7*01	TRBC2	GCCAGCAGTTACGGCGGGGCGGGCGAGCAGTAC	ASSYGGAGEQY	8703	21	TRUE	T_CD8_memory	AVNGRDTDKLI.ASSYGGAGEQY	181	1	Clone1_181	Clone1_181	Clone1_181
1334490	Rhasody Seurat Demo	25698	2225	5.83703	CD103P	CancerCD103P	SampleTag08_hs	Cancer	1	1	4882	10	TRAV12-2*01	TRAJ34*01	TRAC	GCCGTGAACGGGAGGGACACCGACAAGCTCATC	AVNGRDTDKLI	4737	6	TRBV6-5*01	TRBD2*01	TRBJ2-7*01	TRBC2	GCCAGCAGTTACGGCGGGGCGGGCGAGCAGTAC	ASSYGGAGEQY	145	4	TRUE	T_CD8_memory	AVNGRDTDKLI.ASSYGGAGEQY	181	1	Clone1_181	Clone1_181	Clone1_181
9002533	Rhasody Seurat Demo	25604	2122	6.80753	CD103P	CancerCD103P	SampleTag08_hs	Cancer	1	1	10271	20	TRAV12-2*01	TRAJ34*01	TRAC	GCCGTGAACGGGAGGGACACCGACAAGCTCATC	AVNGRDTDKLI	7914	12	TRBV6-5*01	TRBD2*01	TRBJ2-7*01	TRBC2	GCCAGCAGTTACGGCGGGGCGGGCGAGCAGTAC	ASSYGGAGEQY	2357	8	TRUE	T_CD8_memory	AVNGRDTDKLI.ASSYGGAGEQY	181	1	Clone1_181	Clone1_181	Clone1_181
7108292	Rhasody Seurat Demo	25369	1967	12.3655	CD103N	CancerCD103N	SampleTag08_hs	Cancer	7	7	16896	22	TRAV12-2*01	TRAJ34*01	TRAC	GCCGTGAACGGGAGGGACACCGACAAGCTCATC	AVNGRDTDKLI	4809	7	TRBV6-5*01	TRBD2*01	TRBJ2-7*01	TRBC2	GCCAGCAGTTACGGCGGGGCGGGCGAGCAGTAC	ASSYGGAGEQY	12087	15	TRUE	T_CD8_memory	AVNGRDTDKLI.ASSYGGAGEQY	181	1	Clone1_181	Clone1_181	Clone1_181
7983011	Rhasody Seurat Demo	25328	1953	2.94141	CD103P	CancerCD103P	SampleTag08_hs	Cancer	1	1	23441	32	TRAV12-2*01	TRAJ34*01	TRAC	GCCGTGAACGGGAGGGACACCGACAAGCTCATC	AVNGRDTDKLI	4766	7	TRBV6-5*01	TRBD2*01	TRBJ2-7*01	TRBC2	GCCAGCAGTTACGGCGGGGCGGGCGAGCAGTAC	ASSYGGAGEQY	18675	25	TRUE	T_CD8_memory	AVNGRDTDKLI.ASSYGGAGEQY	181	1	Clone1_181	Clone1_181	Clone1_181
3711387	Rhasody Seurat Demo	25190	2281	5.94283	CD103P	CancerCD103P	SampleTag08_hs	Cancer	8	8	11122	22	TRAV12-2*01	TRAJ34*01	TRAC	GCCGTGAACGGGAGGGACACCGACAAGCTCATC	AVNGRDTDKLI	5690	9	TRBV6-5*01	TRBD2*01	TRBJ2-7*01	TRBC2	GCCAGCAGTTACGGCGGGGCGGGCGAGCAGTAC	ASSYGGAGEQY	5432	13	TRUE	T_CD8_memory	AVNGRDTDKLI.ASSYGGAGEQY	181	1	Clone1_181	Clone1_181	Clone1_181
7395115	Rhasody Seurat Demo	25149	2143	9.90099	CD103P	CancerCD103P	SampleTag08_hs	Cancer	8	8	20428	30	TRAV12-2*01	TRAJ34*01	TRAC	GCCGTGAACGGGAGGGACACCGACAAGCTCATC	AVNGRDTDKLI	9667	14	TRBV6-5*01	TRBD2*01	TRBJ2-7*01	TRBC2	GCCAGCAGTTACGGCGGGGCGGGCGAGCAGTAC	ASSYGGAGEQY	10761	16	TRUE	T_CD8_memory	AVNGRDTDKLI.ASSYGGAGEQY	181	1	Clone1_181	Clone1_181	Clone1_181
7100207	Rhasody Seurat Demo	24844	1969	4.58058	CD103P	CancerCD103P	SampleTag08_hs	Cancer	1	1	13113	24	TRAV12-2*01	TRAJ34*01	TRAC	GCCGTGAACGGGAGGGACACCGACAAGCTCATC	AVNGRDTDKLI	8074	15	TRBV6-5*01	TRBD2*01	TRBJ2-7*01	TRBC2	GCCAGCAGTTACGGCGGGGCGGGCGAGCAGTAC	ASSYGGAGEQY	5039	9	TRUE	T_CD8_memory	AVNGRDTDKLI.ASSYGGAGEQY	181	1	Clone1_181	Clone1_181	Clone1_181
6951224	Rhasody Seurat Demo	23655	1729	8.64511	CD103P	CancerCD103P	SampleTag08_hs	Cancer	1	1	9791	13	TRAV12-2*01	TRAJ34*01	TRAC	GCCGTGAACGGGAGGGACACCGACAAGCTCATC	AVNGRDTDKLI	3745	7	TRBV6-5*01	TRBD2*01	TRBJ2-7*01	TRBC2	GCCAGCAGTTACGGCGGGGCGGGCGAGCAGTAC	ASSYGGAGEQY	6046	6	TRUE	T_CD8_memory	AVNGRDTDKLI.ASSYGGAGEQY	181	1	Clone1_181	Clone1_181	Clone1_181
7685381	Rhasody Seurat Demo	23103	1617	9.61347	CD103N	CancerCD103N	SampleTag08_hs	Cancer	1	1	27336	30	TRAV12-2*01	TRAJ34*01	TRAC	GCCGTGAACGGGAGGGACACCGACAAGCTCATC	AVNGRDTDKLI	5587	7	TRBV6-5*01	TRBD2*01	TRBJ2-7*01	TRBC2	GCCAGCAGTTACGGCGGGGCGGGCGAGCAGTAC	ASSYGGAGEQY	21749	23	TRUE	T_CD8_memory	AVNGRDTDKLI.ASSYGGAGEQY	181	1	Clone1_181	Clone1_181	Clone1_181
9011794	Rhasody Seurat Demo	23048	2008	3.55345	CD103P	CancerCD103P	SampleTag08_hs	Cancer	1	1	28317	29	TRAV12-2*01	TRAJ34*01	TRAC	GCCGTGAACGGGAGGGACACCGACAAGCTCATC	AVNGRDTDKLI	2787	7	TRBV6-5*01	TRBD2*01	TRBJ2-7*01	TRBC2	GCCAGCAGTTACGGCGGGGCGGGCGAGCAGTAC	ASSYGGAGEQY	25530	22	TRUE	T_CD8_memory	AVNGRDTDKLI.ASSYGGAGEQY	181	1	Clone1_181	Clone1_181	Clone1_181
3269377	Rhasody Seurat Demo	22871	1963	8.41677	CD103P	CancerCD103P	SampleTag08_hs	Cancer	1	1	15419	24	TRAV12-2*01	TRAJ34*01	TRAC	GCCGTGAACGGGAGGGACACCGACAAGCTCATC	AVNGRDTDKLI	7331	10	TRBV6-5*01	TRBD2*01	TRBJ2-7*01	TRBC2	GCCAGCAGTTACGGCGGGGCGGGCGAGCAGTAC	ASSYGGAGEQY	8088	14	TRUE	T_CD8_memory	AVNGRDTDKLI.ASSYGGAGEQY	181	1	Clone1_181	Clone1_181	Clone1_181
9601579	Rhasody Seurat Demo	22840	2026	4.46147	CD103P	CancerCD103P	SampleTag08_hs	Cancer	1	1	40838	42	TRAV12-2*01	TRAJ34*01	TRAC	GCCGTGAACGGGAGGGACACCGACAAGCTCATC	AVNGRDTDKLI	6455	9	TRBV6-5*01	TRBD2*01	TRBJ2-7*01	TRBC2	GCCAGCAGTTACGGCGGGGCGGGCGAGCAGTAC	ASSYGGAGEQY	34383	33	TRUE	T_CD8_memory	AVNGRDTDKLI.ASSYGGAGEQY	181	1	Clone1_181	Clone1_181	Clone1_181
9883071	Rhasody Seurat Demo	22781	1943	5.56604	CD103P	CancerCD103P	SampleTag08_hs	Cancer	1	1	9253	18	TRAV12-2*01	TRAJ34*01	TRAC	GCCGTGAACGGGAGGGACACCGACAAGCTCATC	AVNGRDTDKLI	3717	5	TRBV6-5*01	TRBD2*01	TRBJ2-7*01	TRBC2	GCCAGCAGTTACGGCGGGGCGGGCGAGCAGTAC	ASSYGGAGEQY	5536	13	TRUE	T_CD8_memory	AVNGRDTDKLI.ASSYGGAGEQY	181	1	Clone1_181	Clone1_181	Clone1_181
2388116	Rhasody Seurat Demo	22551	1601	7.59168	CD103P	CancerCD103P	SampleTag08_hs	Cancer	1	1	9585	21	TRAV12-2*01	TRAJ34*01	TRAC	GCCGTGAACGGGAGGGACACCGACAAGCTCATC	AVNGRDTDKLI	5101	6	TRBV6-5*01	TRBD2*01	TRBJ2-7*01	TRBC2	GCCAGCAGTTACGGCGGGGCGGGCGAGCAGTAC	ASSYGGAGEQY	4484	15	TRUE	T_CD8_memory	AVNGRDTDKLI.ASSYGGAGEQY	181	1	Clone1_181	Clone1_181	Clone1_181
11980050	Rhasody Seurat Demo	22486	2132	5.74135	CD103N	CancerCD103N	SampleTag08_hs	Cancer	8	8	30289	21	TRAV12-2*01	TRAJ34*01	TRAC	GCCGTGAACGGGAGGGACACCGACAAGCTCATC	AVNGRDTDKLI	20610	11	TRBV6-5*01	TRBD2*01	TRBJ2-7*01	TRBC2	GCCAGCAGTTACGGCGGGGCGGGCGAGCAGTAC	ASSYGGAGEQY	9679	10	TRUE	T_CD8_memory	AVNGRDTDKLI.ASSYGGAGEQY	181	1	Clone1_181	Clone1_181	Clone1_181
11797690	Rhasody Seurat Demo	21491	2163	7.15183	CD103P	CancerCD103P	SampleTag08_hs	Cancer	8	8	20887	25	TRAV12-2*01	TRAJ34*01	TRAC	GCCGTGAACGGGAGGGACACCGACAAGCTCATC	AVNGRDTDKLI	5168	9	TRBV6-5*01	TRBD2*01	TRBJ2-7*01	TRBC2	GCCAGCAGTTACGGCGGGGCGGGCGAGCAGTAC	ASSYGGAGEQY	15719	16	TRUE	T_CD8_memory	AVNGRDTDKLI.ASSYGGAGEQY	181	1	Clone1_181	Clone1_181	Clone1_181
6660954	Rhasody Seurat Demo	21474	1806	3.86514	CD103P	CancerCD103P	SampleTag08_hs	Cancer	1	1	24950	45	TRAV12-2*01	TRAJ34*01	TRAC	GCCGTGAACGGGAGGGACACCGACAAGCTCATC	AVNGRDTDKLI	7859	15	TRBV6-5*01	TRBD2*01	TRBJ2-7*01	TRBC2	GCCAGCAGTTACGGCGGGGCGGGCGAGCAGTAC	ASSYGGAGEQY	17091	30	TRUE	T_CD8_memory	AVNGRDTDKLI.ASSYGGAGEQY	181	1	Clone1_181	Clone1_181	Clone1_181
7523398	Rhasody Seurat Demo	21446	1794	7.27408	CD103P	CancerCD103P	SampleTag08_hs	Cancer	1	1	6897	12	TRAV12-2*01	TRAJ34*01	TRAC	GCCGTGAACGGGAGGGACACCGACAAGCTCATC	AVNGRDTDKLI	2936	4	TRBV6-5*01	TRBD2*01	TRBJ2-7*01	TRBC2	GCCAGCAGTTACGGCGGGGCGGGCGAGCAGTAC	ASSYGGAGEQY	3961	8	TRUE	T_CD8_naive	AVNGRDTDKLI.ASSYGGAGEQY	181	1	Clone1_181	Clone1_181	Clone1_181
13123975	Rhasody Seurat Demo	21373	1848	11.0888	CD103P	CancerCD103P	SampleTag08_hs	Cancer	1	1	12173	24	TRAV12-2*01	TRAJ34*01	TRAC	GCCGTGAACGGGAGGGACACCGACAAGCTCATC	AVNGRDTDKLI	3046	5	TRBV6-5*01	TRBD2*01	TRBJ2-7*01	TRBC2	GCCAGCAGTTACGGCGGGGCGGGCGAGCAGTAC	ASSYGGAGEQY	9127	19	TRUE	T_CD8_memory	AVNGRDTDKLI.ASSYGGAGEQY	181	1	Clone1_181	Clone1_181	Clone1_181
9889195	Rhasody Seurat Demo	21139	1537	8.79417	CD103N	CancerCD103N	SampleTag08_hs	Cancer	1	1	11340	14	TRAV12-2*01	TRAJ34*01	TRAC	GCCGTGAACGGGAGGGACACCGACAAGCTCATC	AVNGRDTDKLI	2635	5	TRBV6-5*01	TRBD2*01	TRBJ2-7*01	TRBC2	GCCAGCAGTTACGGCGGGGCGGGCGAGCAGTAC	ASSYGGAGEQY	8705	9	TRUE	T_CD8_memory	AVNGRDTDKLI.ASSYGGAGEQY	181	1	Clone1_181	Clone1_181	Clone1_181
14009176	Rhasody Seurat Demo	20792	1988	5.21835	CD103N	CancerCD103N	SampleTag08_hs	Cancer	1	1	10080	30	TRAV12-2*01	TRAJ34*01	TRAC	GCCGTGAACGGGAGGGACACCGACAAGCTCATC	AVNGRDTDKLI	4538	10	TRBV6-5*01	TRBD2*01	TRBJ2-7*01	TRBC2	GCCAGCAGTTACGGCGGGGCGGGCGAGCAGTAC	ASSYGGAGEQY	5542	20	TRUE	T_CD8_memory	AVNGRDTDKLI.ASSYGGAGEQY	181	1	Clone1_181	Clone1_181	Clone1_181
10027822	Rhasody Seurat Demo	20577	1844	4.61681	CD103N	CancerCD103N	SampleTag08_hs	Cancer	1	1	44194	52	TRAV12-2*01	TRAJ34*01	TRAC	GCCGTGAACGGGAGGGACACCGACAAGCTCATC	AVNGRDTDKLI	15746	19	TRBV6-5*01	TRBD2*01	TRBJ2-7*01	TRBC2	GCCAGCAGTTACGGCGGGGCGGGCGAGCAGTAC	ASSYGGAGEQY	28448	33	TRUE	T_CD8_memory	AVNGRDTDKLI.ASSYGGAGEQY	181	1	Clone1_181	Clone1_181	Clone1_181
2072471	Rhasody Seurat Demo	20243	1009	3.02327	CD103N	CancerCD103N	SampleTag08_hs	Cancer	1	1	26175	45	TRAV12-2*01	TRAJ34*01	TRAC	GCCGTGAACGGGAGGGACACCGACAAGCTCATC	AVNGRDTDKLI	8097	19	TRBV6-5*01	TRBD2*01	TRBJ2-7*01	TRBC2	GCCAGCAGTTACGGCGGGGCGGGCGAGCAGTAC	ASSYGGAGEQY	18078	26	TRUE	T_CD8_memory	AVNGRDTDKLI.ASSYGGAGEQY	181	1	Clone1_181	Clone1_181	Clone1_181
9441459	Rhasody Seurat Demo	20143	1769	3.83756	CD103P	CancerCD103P	SampleTag08_hs	Cancer	1	1	6457	14	TRAV12-2*01	TRAJ34*01	TRAC	GCCGTGAACGGGAGGGACACCGACAAGCTCATC	AVNGRDTDKLI	4526	7	TRBV6-5*01	TRBD2*01	TRBJ2-7*01	TRBC2	GCCAGCAGTTACGGCGGGGCGGGCGAGCAGTAC	ASSYGGAGEQY	1931	7	TRUE	T_CD8_memory	AVNGRDTDKLI.ASSYGGAGEQY	181	1	Clone1_181	Clone1_181	Clone1_181
1774134	Rhasody Seurat Demo	19648	1788	5.37459	CD103N	CancerCD103N	SampleTag08_hs	Cancer	8	8	21593	21	TRAV12-2*01	TRAJ34*01	TRAC	GCCGTGAACGGGAGGGACACCGACAAGCTCATC	AVNGRDTDKLI	1123	4	TRBV6-5*01	TRBD2*01	TRBJ2-7*01	TRBC2	GCCAGCAGTTACGGCGGGGCGGGCGAGCAGTAC	ASSYGGAGEQY	20470	17	TRUE	T_CD8_memory	AVNGRDTDKLI.ASSYGGAGEQY	181	1	Clone1_181	Clone1_181	Clone1_181
2217655	Rhasody Seurat Demo	19608	1623	6.14035	CD103P	CancerCD103P	SampleTag08_hs	Cancer	1	1	10665	18	TRAV12-2*01	TRAJ34*01	TRAC	GCCGTGAACGGGAGGGACACCGACAAGCTCATC	AVNGRDTDKLI	4909	6	TRBV6-5*01	TRBD2*01	TRBJ2-7*01	TRBC2	GCCAGCAGTTACGGCGGGGCGGGCGAGCAGTAC	ASSYGGAGEQY	5756	12	TRUE	T_CD8_memory	AVNGRDTDKLI.ASSYGGAGEQY	181	1	Clone1_181	Clone1_181	Clone1_181
162874	Rhasody Seurat Demo	19585	1556	8.79755	CD103P	CancerCD103P	SampleTag08_hs	Cancer	1	1	18895	34	TRAV12-2*01	TRAJ34*01	TRAC	GCCGTGAACGGGAGGGACACCGACAAGCTCATC	AVNGRDTDKLI	5064	10	TRBV6-5*01	TRBD2*01	TRBJ2-7*01	TRBC2	GCCAGCAGTTACGGCGGGGCGGGCGAGCAGTAC	ASSYGGAGEQY	13831	24	TRUE	T_CD8_memory	AVNGRDTDKLI.ASSYGGAGEQY	181	1	Clone1_181	Clone1_181	Clone1_181
9586228	Rhasody Seurat Demo	19542	1843	4.00164	CD103N	CancerCD103N	SampleTag08_hs	Cancer	1	1	26085	28	TRAV12-2*01	TRAJ34*01	TRAC	GCCGTGAACGGGAGGGACACCGACAAGCTCATC	AVNGRDTDKLI	3682	11	TRBV6-5*01	TRBD2*01	TRBJ2-7*01	TRBC2	GCCAGCAGTTACGGCGGGGCGGGCGAGCAGTAC	ASSYGGAGEQY	22403	17	TRUE	T_CD8_memory	AVNGRDTDKLI.ASSYGGAGEQY	181	1	Clone1_181	Clone1_181	Clone1_181
32712	Rhasody Seurat Demo	19366	1753	5.04492	CD103P	CancerCD103P	SampleTag08_hs	Cancer	1	1	7886	15	TRAV12-2*01	TRAJ34*01	TRAC	GCCGTGAACGGGAGGGACACCGACAAGCTCATC	AVNGRDTDKLI	4025	6	TRBV6-5*01	TRBD2*01	TRBJ2-7*01	TRBC2	GCCAGCAGTTACGGCGGGGCGGGCGAGCAGTAC	ASSYGGAGEQY	3861	9	TRUE	T_CD8_memory	AVNGRDTDKLI.ASSYGGAGEQY	181	1	Clone1_181	Clone1_181	Clone1_181
12399819	Rhasody Seurat Demo	19194	1930	5.00677	CD103N	CancerCD103N	SampleTag08_hs	Cancer	1	1	26067	28	TRAV12-2*01	TRAJ34*01	TRAC	GCCGTGAACGGGAGGGACACCGACAAGCTCATC	AVNGRDTDKLI	5296	11	TRBV6-5*01	TRBD2*01	TRBJ2-7*01	TRBC2	GCCAGCAGTTACGGCGGGGCGGGCGAGCAGTAC	ASSYGGAGEQY	20771	17	TRUE	T_CD8_memory	AVNGRDTDKLI.ASSYGGAGEQY	181	1	Clone1_181	Clone1_181	Clone1_181
765774	Rhasody Seurat Demo	18925	1813	7.72523	CD103P	CancerCD103P	SampleTag08_hs	Cancer	8	8	31675	52	TRAV12-2*01	TRAJ34*01	TRAC	GCCGTGAACGGGAGGGACACCGACAAGCTCATC	AVNGRDTDKLI	24814	26	TRBV6-5*01	TRBD2*01	TRBJ2-7*01	TRBC2	GCCAGCAGTTACGGCGGGGCGGGCGAGCAGTAC	ASSYGGAGEQY	6861	26	TRUE	T_CD8_memory	AVNGRDTDKLI.ASSYGGAGEQY	181	1	Clone1_181	Clone1_181	Clone1_181
6657044	Rhasody Seurat Demo	18900	1933	3.93651	CD103P	CancerCD103P	SampleTag08_hs	Cancer	1	1	6651	18	TRAV12-2*03	TRAJ34*01	TRAC	GCCGTGAACGGGAGGGACACCGACAAGCTCATC	AVNGRDTDKLI	316	7	TRBV6-5*01	TRBD2*01	TRBJ2-7*01	TRBC2	GCCAGCAGTTACGGCGGGGCGGGCGAGCAGTAC	ASSYGGAGEQY	6335	11	TRUE	T_CD8_naive	AVNGRDTDKLI.ASSYGGAGEQY	181	1	Clone1_181	Clone1_181	Clone1_181
7521816	Rhasody Seurat Demo	18899	1525	5.00556	CD103N	CancerCD103N	SampleTag08_hs	Cancer	1	1	10808	23	TRAV12-2*01	TRAJ34*01	TRAC	GCCGTGAACGGGAGGGACACCGACAAGCTCATC	AVNGRDTDKLI	3006	5	TRBV6-5*01	TRBD2*01	TRBJ2-7*01	TRBC2	GCCAGCAGTTACGGCGGGGCGGGCGAGCAGTAC	ASSYGGAGEQY	7802	18	TRUE	T_CD8_memory	AVNGRDTDKLI.ASSYGGAGEQY	181	1	Clone1_181	Clone1_181	Clone1_181
9763657	Rhasody Seurat Demo	18848	1822	6.41447	CD103P	CancerCD103P	SampleTag08_hs	Cancer	1	1	6408	15	TRAV12-2*01	TRAJ34*01	TRAC	GCCGTGAACGGGAGGGACACCGACAAGCTCATC	AVNGRDTDKLI	303	3	TRBV6-5*01	TRBD2*01	TRBJ2-7*01	TRBC2	GCCAGCAGTTACGGCGGGGCGGGCGAGCAGTAC	ASSYGGAGEQY	6105	12	TRUE	T_CD8_memory	AVNGRDTDKLI.ASSYGGAGEQY	181	1	Clone1_181	Clone1_181	Clone1_181
13297198	Rhasody Seurat Demo	18841	1887	4.58044	CD103P	CancerCD103P	SampleTag08_hs	Cancer	1	1	4805	16	TRAV12-2*01	TRAJ34*01	TRAC	GCCGTGAACGGGAGGGACACCGACAAGCTCATC	AVNGRDTDKLI	1353	2	TRBV6-5*01	TRBD2*01	TRBJ2-7*01	TRBC2	GCCAGCAGTTACGGCGGGGCGGGCGAGCAGTAC	ASSYGGAGEQY	3452	14	TRUE	T_CD8_memory	AVNGRDTDKLI.ASSYGGAGEQY	181	1	Clone1_181	Clone1_181	Clone1_181
12704649	Rhasody Seurat Demo	18755	1810	5.82245	CD103P	CancerCD103P	SampleTag08_hs	Cancer	8	8	4640	18	TRAV12-2*01	TRAJ34*01	TRAC	GCCGTGAACGGGAGGGACACCGACAAGCTCATC	AVNGRDTDKLI	2612	11	TRBV6-5*01	TRBD2*01	TRBJ2-7*01	TRBC2	GCCAGCAGTTACGGCGGGGCGGGCGAGCAGTAC	ASSYGGAGEQY	2028	7	TRUE	T_CD8_naive	AVNGRDTDKLI.ASSYGGAGEQY	181	1	Clone1_181	Clone1_181	Clone1_181
2956039	Rhasody Seurat Demo	18738	1176	4.79774	CD103N	CancerCD103N	SampleTag08_hs	Cancer	1	1	9923	20	TRAV12-2*01	TRAJ34*01	TRAC	GCCGTGAACGGGAGGGACACCGACAAGCTCATC	AVNGRDTDKLI	2090	6	TRBV6-5*01	TRBD2*01	TRBJ2-7*01	TRBC2	GCCAGCAGTTACGGCGGGGCGGGCGAGCAGTAC	ASSYGGAGEQY	7833	14	TRUE	T_CD8_memory	AVNGRDTDKLI.ASSYGGAGEQY	181	1	Clone1_181	Clone1_181	Clone1_181
9453345	Rhasody Seurat Demo	18708	1561	4.73594	CD103P	CancerCD103P	SampleTag08_hs	Cancer	1	1	6101	15	TRAV12-2*01	TRAJ34*01	TRAC	GCCGTGAACGGGAGGGACACCGACAAGCTCATC	AVNGRDTDKLI	5466	12	TRBV6-5*01	TRBD2*01	TRBJ2-7*01	TRBC2	GCCAGCAGTTACGGCGGGGCGGGCGAGCAGTAC	ASSYGGAGEQY	635	3	TRUE	T_CD8_memory	AVNGRDTDKLI.ASSYGGAGEQY	181	1	Clone1_181	Clone1_181	Clone1_181
9005961	Rhasody Seurat Demo	18654	1592	5.33398	CD103P	CancerCD103P	SampleTag08_hs	Cancer	1	1	16950	12	TRAV12-2*01	TRAJ34*01	TRAC	GCCGTGAACGGGAGGGACACCGACAAGCTCATC	AVNGRDTDKLI	457	1	TRBV6-5*01	TRBD2*01	TRBJ2-7*01	TRBC2	GCCAGCAGTTACGGCGGGGCGGGCGAGCAGTAC	ASSYGGAGEQY	16493	11	TRUE	T_CD8_memory	AVNGRDTDKLI.ASSYGGAGEQY	181	1	Clone1_181	Clone1_181	Clone1_181
9734099	Rhasody Seurat Demo	18513	1800	3.18155	CD103P	CancerCD103P	SampleTag08_hs	Cancer	1	1	8955	22	TRAV12-2*01	TRAJ34*01	TRAC	GCCGTGAACGGGAGGGACACCGACAAGCTCATC	AVNGRDTDKLI	725	6	TRBV6-5*01	TRBD2*01	TRBJ2-7*01	TRBC2	GCCAGCAGTTACGGCGGGGCGGGCGAGCAGTAC	ASSYGGAGEQY	8230	16	TRUE	T_CD8_naive	AVNGRDTDKLI.ASSYGGAGEQY	181	1	Clone1_181	Clone1_181	Clone1_181
5488950	Rhasody Seurat Demo	18305	1924	6.26605	CD103P	CancerCD103P	SampleTag08_hs	Cancer	8	8	25628	51	TRAV12-2*01	TRAJ34*01	TRAC	GCCGTGAACGGGAGGGACACCGACAAGCTCATC	AVNGRDTDKLI	4756	20	TRBV6-5*01	TRBD2*01	TRBJ2-7*01	TRBC2	GCCAGCAGTTACGGCGGGGCGGGCGAGCAGTAC	ASSYGGAGEQY	20872	31	TRUE	T_CD8_memory	AVNGRDTDKLI.ASSYGGAGEQY	181	1	Clone1_181	Clone1_181	Clone1_181
12706963	Rhasody Seurat Demo	18266	2126	6.95828	CD103P	CancerCD103P	SampleTag08_hs	Cancer	8	8	7633	17	TRAV12-2*01	TRAJ34*01	TRAC	GCCGTGAACGGGAGGGACACCGACAAGCTCATC	AVNGRDTDKLI	5155	11	TRBV6-5*01	TRBD2*01	TRBJ2-7*01	TRBC2	GCCAGCAGTTACGGCGGGGCGGGCGAGCAGTAC	ASSYGGAGEQY	2478	6	TRUE	T_CD8_naive	AVNGRDTDKLI.ASSYGGAGEQY	181	1	Clone1_181	Clone1_181	Clone1_181
1501130	Rhasody Seurat Demo	18067	1417	10.0958	CD103P	CancerCD103P	SampleTag08_hs	Cancer	1	1	19167	31	TRAV12-2*01	TRAJ34*01	TRAC	GCCGTGAACGGGAGGGACACCGACAAGCTCATC	AVNGRDTDKLI	4557	5	TRBV6-5*01	TRBD2*01	TRBJ2-7*01	TRBC2	GCCAGCAGTTACGGCGGGGCGGGCGAGCAGTAC	ASSYGGAGEQY	14610	26	TRUE	T_CD8_memory	AVNGRDTDKLI.ASSYGGAGEQY	181	1	Clone1_181	Clone1_181	Clone1_181
9165755	Rhasody Seurat Demo	18018	1631	9.63481	CD103N	CancerCD103N	SampleTag08_hs	Cancer	1	1	2692	9	TRAV12-2*01	TRAJ34*01	TRAC	GCCGTGAACGGGAGGGACACCGACAAGCTCATC	AVNGRDTDKLI	2463	5	TRBV6-5*01	TRBD2*01	TRBJ2-7*01	TRBC2	GCCAGCAGTTACGGCGGGGCGGGCGAGCAGTAC	ASSYGGAGEQY	229	4	TRUE	T_CD8_memory	AVNGRDTDKLI.ASSYGGAGEQY	181	1	Clone1_181	Clone1_181	Clone1_181
7829076	Rhasody Seurat Demo	17755	1468	8.20614	CD103P	CancerCD103P	SampleTag08_hs	Cancer	1	1	2913	9	TRAV12-2*01	TRAJ34*01	TRAC	GCCGTGAACGGGAGGGACACCGACAAGCTCATC	AVNGRDTDKLI	2908	6	TRBV6-5*01	TRBD2*01	TRBJ2-7*01	TRBC2	GCCAGCAGTTACGGCGGGGCGGGCGAGCAGTAC	ASSYGGAGEQY	5	3	TRUE	T_CD8_memory	AVNGRDTDKLI.ASSYGGAGEQY	181	1	Clone1_181	Clone1_181	Clone1_181
4284765	Rhasody Seurat Demo	17741	1599	6.9951	CD103P	CancerCD103P	SampleTag08_hs	Cancer	1	1	15997	19	TRAV12-2*01	TRAJ34*01	TRAC	GCCGTGAACGGGAGGGACACCGACAAGCTCATC	AVNGRDTDKLI	15169	12	TRBV6-5*01	TRBD2*01	TRBJ2-7*01	TRBC2	GCCAGCAGTTACGGCGGGGCGGGCGAGCAGTAC	ASSYGGAGEQY	828	7	TRUE	T_CD8_memory	AVNGRDTDKLI.ASSYGGAGEQY	181	1	Clone1_181	Clone1_181	Clone1_181
12272728	Rhasody Seurat Demo	17587	1620	7.85808	CD103P	CancerCD103P	SampleTag08_hs	Cancer	1	1	3306	7	TRAV12-2*01	TRAJ34*01	TRAC	GCCGTGAACGGGAGGGACACCGACAAGCTCATC	AVNGRDTDKLI	3153	3	TRBV6-5*01	TRBD2*01	TRBJ2-7*01	TRBC2	GCCAGCAGTTACGGCGGGGCGGGCGAGCAGTAC	ASSYGGAGEQY	153	4	TRUE	T_CD8_memory	AVNGRDTDKLI.ASSYGGAGEQY	181	1	Clone1_181	Clone1_181	Clone1_181
1354386	Rhasody Seurat Demo	17489	1656	4.06541	CD103P	CancerCD103P	SampleTag08_hs	Cancer	1	1	3918	11	TRAV12-2*01	TRAJ34*01	TRAC	GCCGTGAACGGGAGGGACACCGACAAGCTCATC	AVNGRDTDKLI	473	4	TRBV6-5*01	TRBD2*01	TRBJ2-7*01	TRBC2	GCCAGCAGTTACGGCGGGGCGGGCGAGCAGTAC	ASSYGGAGEQY	3445	7	TRUE	T_CD8_naive	AVNGRDTDKLI.ASSYGGAGEQY	181	1	Clone1_181	Clone1_181	Clone1_181
12839867	Rhasody Seurat Demo	17468	1643	6.78956	CD103P	CancerCD103P	SampleTag08_hs	Cancer	1	1	4206	9	TRAV12-2*01	TRAJ34*01	TRAC	GCCGTGAACGGGAGGGACACCGACAAGCTCATC	AVNGRDTDKLI	3983	7	TRBV6-5*01	TRBD2*01	TRBJ2-7*01	TRBC2	GCCAGCAGTTACGGCGGGGCGGGCGAGCAGTAC	ASSYGGAGEQY	223	2	TRUE	T_CD8_memory	AVNGRDTDKLI.ASSYGGAGEQY	181	1	Clone1_181	Clone1_181	Clone1_181
4749741	Rhasody Seurat Demo	17423	1447	4.12673	CD103P	CancerCD103P	SampleTag08_hs	Cancer	1	1	22726	30	TRAV12-2*01	TRAJ34*01	TRAC	GCCGTGAACGGGAGGGACACCGACAAGCTCATC	AVNGRDTDKLI	7576	7	TRBV6-5*01	TRBD2*01	TRBJ2-7*01	TRBC2	GCCAGCAGTTACGGCGGGGCGGGCGAGCAGTAC	ASSYGGAGEQY	15150	23	TRUE	T_CD8_memory	AVNGRDTDKLI.ASSYGGAGEQY	181	1	Clone1_181	Clone1_181	Clone1_181
898222	Rhasody Seurat Demo	17245	1761	4.79559	CD103P	CancerCD103P	SampleTag08_hs	Cancer	1	1	17779	35	TRAV12-2*01	TRAJ34*01	TRAC	GCCGTGAACGGGAGGGACACCGACAAGCTCATC	AVNGRDTDKLI	11268	21	TRBV6-5*01	TRBD2*01	TRBJ2-7*01	TRBC2	GCCAGCAGTTACGGCGGGGCGGGCGAGCAGTAC	ASSYGGAGEQY	6511	14	TRUE	T_CD8_memory	AVNGRDTDKLI.ASSYGGAGEQY	181	1	Clone1_181	Clone1_181	Clone1_181
1490712	Rhasody Seurat Demo	17181	1613	6.62942	CD103N	CancerCD103N	SampleTag08_hs	Cancer	1	1	8291	20	TRAV12-2*01	TRAJ34*01	TRAC	GCCGTGAACGGGAGGGACACCGACAAGCTCATC	AVNGRDTDKLI	1206	5	TRBV6-5*01	TRBD2*01	TRBJ2-7*01	TRBC2	GCCAGCAGTTACGGCGGGGCGGGCGAGCAGTAC	ASSYGGAGEQY	7085	15	TRUE	T_CD8_memory	AVNGRDTDKLI.ASSYGGAGEQY	181	1	Clone1_181	Clone1_181	Clone1_181
6048033	Rhasody Seurat Demo	16971	1489	7.45389	CD103N	CancerCD103N	SampleTag08_hs	Cancer	1	1	11652	24	TRAV12-2*03	TRAJ34*01	TRAC	GCCGTGAACGGGAGGGACACCGACAAGCTCATC	AVNGRDTDKLI	381	3	TRBV6-5*01	TRBD2*01	TRBJ2-7*01	TRBC2	GCCAGCAGTTACGGCGGGGCGGGCGAGCAGTAC	ASSYGGAGEQY	11271	21	TRUE	T_CD8_memory	AVNGRDTDKLI.ASSYGGAGEQY	181	1	Clone1_181	Clone1_181	Clone1_181
8268339	Rhasody Seurat Demo	16873	1635	4.10123	CD103P	CancerCD103P	SampleTag08_hs	Cancer	1	1	26048	38	TRAV12-2*01	TRAJ34*01	TRAC	GCCGTGAACGGGAGGGACACCGACAAGCTCATC	AVNGRDTDKLI	11815	16	TRBV6-5*01	TRBD2*01	TRBJ2-7*01	TRBC2	GCCAGCAGTTACGGCGGGGCGGGCGAGCAGTAC	ASSYGGAGEQY	14233	22	TRUE	T_CD8_memory	AVNGRDTDKLI.ASSYGGAGEQY	181	1	Clone1_181	Clone1_181	Clone1_181
472343	Rhasody Seurat Demo	16830	1416	11.3012	CD103P	CancerCD103P	SampleTag08_hs	Cancer	1	1	19369	35	TRAV12-2*01	TRAJ34*01	TRAC	GCCGTGAACGGGAGGGACACCGACAAGCTCATC	AVNGRDTDKLI	13360	16	TRBV6-5*01	TRBD2*01	TRBJ2-7*01	TRBC2	GCCAGCAGTTACGGCGGGGCGGGCGAGCAGTAC	ASSYGGAGEQY	6009	19	TRUE	T_CD8_naive	AVNGRDTDKLI.ASSYGGAGEQY	181	1	Clone1_181	Clone1_181	Clone1_181
9449545	Rhasody Seurat Demo	16802	1656	5.5172	CD103P	CancerCD103P	SampleTag08_hs	Cancer	1	1	8337	17	TRAV12-2*01	TRAJ34*01	TRAC	GCCGTGAACGGGAGGGACACCGACAAGCTCATC	AVNGRDTDKLI	5940	9	TRBV6-5*01	TRBD2*01	TRBJ2-7*01	TRBC2	GCCAGCAGTTACGGCGGGGCGGGCGAGCAGTAC	ASSYGGAGEQY	2397	8	TRUE	T_CD8_memory	AVNGRDTDKLI.ASSYGGAGEQY	181	1	Clone1_181	Clone1_181	Clone1_181
897844	Rhasody Seurat Demo	16779	1566	5.06586	CD103N	CancerCD103N	SampleTag08_hs	Cancer	1	1	28224	41	TRAV12-2*01	TRAJ34*01	TRAC	GCCGTGAACGGGAGGGACACCGACAAGCTCATC	AVNGRDTDKLI	9153	17	TRBV6-5*01	TRBD2*01	TRBJ2-7*01	TRBC2	GCCAGCAGTTACGGCGGGGCGGGCGAGCAGTAC	ASSYGGAGEQY	19071	24	TRUE	T_CD8_memory	AVNGRDTDKLI.ASSYGGAGEQY	181	1	Clone1_181	Clone1_181	Clone1_181
9614628	Rhasody Seurat Demo	16775	1575	9.15648	CD103N	CancerCD103N	SampleTag08_hs	Cancer	1	1	6984	14	TRAV12-2*01	TRAJ34*01	TRAC	GCCGTGAACGGGAGGGACACCGACAAGCTCATC	AVNGRDTDKLI	300	5	TRBV6-5*01	TRBD2*01	TRBJ2-7*01	TRBC2	GCCAGCAGTTACGGCGGGGCGGGCGAGCAGTAC	ASSYGGAGEQY	6684	9	TRUE	T_CD8_memory	AVNGRDTDKLI.ASSYGGAGEQY	181	1	Clone1_181	Clone1_181	Clone1_181
9895758	Rhasody Seurat Demo	16763	1613	10.5411	CD103P	CancerCD103P	SampleTag08_hs	Cancer	1	1	13006	25	TRAV12-2*01	TRAJ34*01	TRAC	GCCGTGAACGGGAGGGACACCGACAAGCTCATC	AVNGRDTDKLI	2733	9	TRBV6-5*01	TRBD2*01	TRBJ2-7*01	TRBC2	GCCAGCAGTTACGGCGGGGCGGGCGAGCAGTAC	ASSYGGAGEQY	10273	16	TRUE	T_CD8_memory	AVNGRDTDKLI.ASSYGGAGEQY	181	1	Clone1_181	Clone1_181	Clone1_181
9158828	Rhasody Seurat Demo	16752	1670	5.67096	CD103P	CancerCD103P	SampleTag08_hs	Cancer	8	8	15417	19	TRAV12-2*01	TRAJ34*01	TRAC	GCCGTGAACGGGAGGGACACCGACAAGCTCATC	AVNGRDTDKLI	9356	8	TRBV6-5*01	TRBD2*01	TRBJ2-7*01	TRBC2	GCCAGCAGTTACGGCGGGGCGGGCGAGCAGTAC	ASSYGGAGEQY	6061	11	TRUE	T_CD8_memory	AVNGRDTDKLI.ASSYGGAGEQY	181	1	Clone1_181	Clone1_181	Clone1_181
9610842	Rhasody Seurat Demo	16322	1506	5.74072	CD103N	CancerCD103N	SampleTag08_hs	Cancer	1	1	11430	17	TRAV12-2*01	TRAJ34*01	TRAC	GCCGTGAACGGGAGGGACACCGACAAGCTCATC	AVNGRDTDKLI	2791	5	TRBV6-5*01	TRBD2*01	TRBJ2-7*01	TRBC2	GCCAGCAGTTACGGCGGGGCGGGCGAGCAGTAC	ASSYGGAGEQY	8639	12	TRUE	T_CD8_memory	AVNGRDTDKLI.ASSYGGAGEQY	181	1	Clone1_181	Clone1_181	Clone1_181
11086556	Rhasody Seurat Demo	16239	1787	7.4512	CD103N	CancerCD103N	SampleTag08_hs	Cancer	8	8	10782	28	TRAV12-2*01	TRAJ34*01	TRAC	GCCGTGAACGGGAGGGACACCGACAAGCTCATC	AVNGRDTDKLI	2801	5	TRBV6-5*01	TRBD2*01	TRBJ2-7*01	TRBC2	GCCAGCAGTTACGGCGGGGCGGGCGAGCAGTAC	ASSYGGAGEQY	7981	23	TRUE	T_CD8_memory	AVNGRDTDKLI.ASSYGGAGEQY	181	1	Clone1_181	Clone1_181	Clone1_181
1481151	Rhasody Seurat Demo	15907	1374	9.02119	CD103N	CancerCD103N	SampleTag08_hs	Cancer	1	1	18620	23	TRAV12-2*01	TRAJ34*01	TRAC	GCCGTGAACGGGAGGGACACCGACAAGCTCATC	AVNGRDTDKLI	3154	4	TRBV6-5*01	TRBD2*01	TRBJ2-7*01	TRBC2	GCCAGCAGTTACGGCGGGGCGGGCGAGCAGTAC	ASSYGGAGEQY	15466	19	TRUE	T_CD8_memory	AVNGRDTDKLI.ASSYGGAGEQY	181	1	Clone1_181	Clone1_181	Clone1_181
13425884	Rhasody Seurat Demo	15839	1720	6.24408	CD103P	CancerCD103P	SampleTag08_hs	Cancer	1	1	33378	51	TRAV12-2*01	TRAJ34*01	TRAC	GCCGTGAACGGGAGGGACACCGACAAGCTCATC	AVNGRDTDKLI	9473	20	TRBV6-5*01	TRBD2*01	TRBJ2-7*01	TRBC2	GCCAGCAGTTACGGCGGGGCGGGCGAGCAGTAC	ASSYGGAGEQY	23905	31	TRUE	T_CD8_naive	AVNGRDTDKLI.ASSYGGAGEQY	181	1	Clone1_181	Clone1_181	Clone1_181
1337876	Rhasody Seurat Demo	15817	1333	3.66062	CD103N	CancerCD103N	SampleTag08_hs	Cancer	1	1	8189	15	TRAV12-2*01	TRAJ34*01	TRAC	GCCGTGAACGGGAGGGACACCGACAAGCTCATC	AVNGRDTDKLI	4522	7	TRBV6-5*01	TRBD2*01	TRBJ2-7*01	TRBC2	GCCAGCAGTTACGGCGGGGCGGGCGAGCAGTAC	ASSYGGAGEQY	3667	8	TRUE	T_CD8_memory	AVNGRDTDKLI.ASSYGGAGEQY	181	1	Clone1_181	Clone1_181	Clone1_181
6794965	Rhasody Seurat Demo	15680	1616	5.9375	CD103N	CancerCD103N	SampleTag08_hs	Cancer	1	1	9377	14	TRAV12-2*01	TRAJ34*01	TRAC	GCCGTGAACGGGAGGGACACCGACAAGCTCATC	AVNGRDTDKLI	6636	6	TRBV6-5*01	TRBD2*01	TRBJ2-7*01	TRBC2	GCCAGCAGTTACGGCGGGGCGGGCGAGCAGTAC	ASSYGGAGEQY	2741	8	TRUE	T_CD8_memory	AVNGRDTDKLI.ASSYGGAGEQY	181	1	Clone1_181	Clone1_181	Clone1_181
5750833	Rhasody Seurat Demo	15585	1433	5.3513	CD103N	CancerCD103N	SampleTag08_hs	Cancer	1	1	8842	16	TRAV12-2*01	TRAJ34*01	TRAC	GCCGTGAACGGGAGGGACACCGACAAGCTCATC	AVNGRDTDKLI	7330	12	TRBV6-5*01	TRBD2*01	TRBJ2-7*01	TRBC2	GCCAGCAGTTACGGCGGGGCGGGCGAGCAGTAC	ASSYGGAGEQY	1512	4	TRUE	T_CD8_naive	AVNGRDTDKLI.ASSYGGAGEQY	181	1	Clone1_181	Clone1_181	Clone1_181
3270931	Rhasody Seurat Demo	15323	1558	7.21138	CD103P	CancerCD103P	SampleTag08_hs	Cancer	1	1	29595	40	TRAV12-2*01	TRAJ34*01	TRAC	GCCGTGAACGGGAGGGACACCGACAAGCTCATC	AVNGRDTDKLI	8908	14	TRBV6-5*01	TRBD2*01	TRBJ2-7*01	TRBC2	GCCAGCAGTTACGGCGGGGCGGGCGAGCAGTAC	ASSYGGAGEQY	20687	26	TRUE	T_CD8_memory	AVNGRDTDKLI.ASSYGGAGEQY	181	1	Clone1_181	Clone1_181	Clone1_181
11386391	Rhasody Seurat Demo	15213	1618	8.27582	CD103P	CancerCD103P	SampleTag08_hs	Cancer	8	8	12433	23	TRAV12-2*01	TRAJ34*01	TRAC	GCCGTGAACGGGAGGGACACCGACAAGCTCATC	AVNGRDTDKLI	6071	11	TRBV6-5*01	TRBD2*01	TRBJ2-7*01	TRBC2	GCCAGCAGTTACGGCGGGGCGGGCGAGCAGTAC	ASSYGGAGEQY	6362	12	TRUE	T_CD8_memory	AVNGRDTDKLI.ASSYGGAGEQY	181	1	Clone1_181	Clone1_181	Clone1_181
2661145	Rhasody Seurat Demo	15159	1411	5.63362	CD103N	CancerCD103N	SampleTag08_hs	Cancer	1	1	732	10	TRAV12-2*01	TRAJ34*01	TRAC	GCCGTGAACGGGAGGGACACCGACAAGCTCATC	AVNGRDTDKLI	253	4	TRBV6-5*01	TRBD2*01	TRBJ2-7*01	TRBC2	GCCAGCAGTTACGGCGGGGCGGGCGAGCAGTAC	ASSYGGAGEQY	479	6	TRUE	T_CD8_naive	AVNGRDTDKLI.ASSYGGAGEQY	181	1	Clone1_181	Clone1_181	Clone1_181
1057968	Rhasody Seurat Demo	15047	1525	5.04419	CD103P	CancerCD103P	SampleTag08_hs	Cancer	1	1	17028	34	TRAV12-2*01	TRAJ34*01	TRAC	GCCGTGAACGGGAGGGACACCGACAAGCTCATC	AVNGRDTDKLI	1722	7	TRBV6-5*01	TRBD2*01	TRBJ2-7*01	TRBC2	GCCAGCAGTTACGGCGGGGCGGGCGAGCAGTAC	ASSYGGAGEQY	15306	27	TRUE	T_CD8_memory	AVNGRDTDKLI.ASSYGGAGEQY	181	1	Clone1_181	Clone1_181	Clone1_181
9902619	Rhasody Seurat Demo	15006	1530	5.27122	CD103P	CancerCD103P	SampleTag08_hs	Cancer	1	1	2110	10	TRAV12-2*01	TRAJ34*01	TRAC	GCCGTGAACGGGAGGGACACCGACAAGCTCATC	AVNGRDTDKLI	1002	7	TRBV6-5*01	TRBD2*01	TRBJ2-7*01	TRBC2	GCCAGCAGTTACGGCGGGGCGGGCGAGCAGTAC	ASSYGGAGEQY	1108	3	TRUE	T_CD8_naive	AVNGRDTDKLI.ASSYGGAGEQY	181	1	Clone1_181	Clone1_181	Clone1_181
6048809	Rhasody Seurat Demo	14895	1615	3.65223	CD103P	CancerCD103P	SampleTag08_hs	Cancer	1	1	7579	11	TRAV12-2*01	TRAJ34*01	TRAC	GCCGTGAACGGGAGGGACACCGACAAGCTCATC	AVNGRDTDKLI	6251	7	TRBV6-5*01	TRBD2*01	TRBJ2-7*01	TRBC2	GCCAGCAGTTACGGCGGGGCGGGCGAGCAGTAC	ASSYGGAGEQY	1328	4	TRUE	T_CD8_memory	AVNGRDTDKLI.ASSYGGAGEQY	181	1	Clone1_181	Clone1_181	Clone1_181
6939675	Rhasody Seurat Demo	14842	1679	6.75111	CD103N	CancerCD103N	SampleTag08_hs	Cancer	8	8	9395	17	TRAV12-2*01	TRAJ34*01	TRAC	GCCGTGAACGGGAGGGACACCGACAAGCTCATC	AVNGRDTDKLI	266	3	TRBV6-5*01	TRBD2*01	TRBJ2-7*01	TRBC2	GCCAGCAGTTACGGCGGGGCGGGCGAGCAGTAC	ASSYGGAGEQY	9129	14	TRUE	T_CD8_naive	AVNGRDTDKLI.ASSYGGAGEQY	181	1	Clone1_181	Clone1_181	Clone1_181
6816477	Rhasody Seurat Demo	14419	1355	4.30682	CD103P	CancerCD103P	SampleTag08_hs	Cancer	1	1	16457	29	TRAV12-2*01	TRAJ34*01	TRAC	GCCGTGAACGGGAGGGACACCGACAAGCTCATC	AVNGRDTDKLI	3765	9	TRBV6-5*01	TRBD2*01	TRBJ2-7*01	TRBC2	GCCAGCAGTTACGGCGGGGCGGGCGAGCAGTAC	ASSYGGAGEQY	12692	20	TRUE	T_CD8_memory	AVNGRDTDKLI.ASSYGGAGEQY	181	1	Clone1_181	Clone1_181	Clone1_181
12107924	Rhasody Seurat Demo	14397	1618	7.71689	CD103P	CancerCD103P	SampleTag08_hs	Cancer	1	1	37748	53	TRAV12-2*01	TRAJ34*01	TRAC	GCCGTGAACGGGAGGGACACCGACAAGCTCATC	AVNGRDTDKLI	12941	21	TRBV6-5*01	TRBD2*01	TRBJ2-7*01	TRBC2	GCCAGCAGTTACGGCGGGGCGGGCGAGCAGTAC	ASSYGGAGEQY	24807	32	TRUE	T_CD8_memory	AVNGRDTDKLI.ASSYGGAGEQY	181	1	Clone1_181	Clone1_181	Clone1_181
12988091	Rhasody Seurat Demo	14302	1633	5.05524	CD103P	CancerCD103P	SampleTag08_hs	Cancer	1	1	15381	34	TRAV12-2*01	TRAJ34*01	TRAC	GCCGTGAACGGGAGGGACACCGACAAGCTCATC	AVNGRDTDKLI	3627	11	TRBV6-5*01	TRBD2*01	TRBJ2-7*01	TRBC2	GCCAGCAGTTACGGCGGGGCGGGCGAGCAGTAC	ASSYGGAGEQY	11754	23	TRUE	T_CD8_naive	AVNGRDTDKLI.ASSYGGAGEQY	181	1	Clone1_181	Clone1_181	Clone1_181
11063076	Rhasody Seurat Demo	14274	1554	5.80076	CD103P	CancerCD103P	SampleTag08_hs	Cancer	1	1	9726	17	TRAV12-2*01	TRAJ34*01	TRAC	GCCGTGAACGGGAGGGACACCGACAAGCTCATC	AVNGRDTDKLI	1026	6	TRBV6-5*01	TRBD2*01	TRBJ2-7*01	TRBC2	GCCAGCAGTTACGGCGGGGCGGGCGAGCAGTAC	ASSYGGAGEQY	8700	11	TRUE	T_CD8_memory	AVNGRDTDKLI.ASSYGGAGEQY	181	1	Clone1_181	Clone1_181	Clone1_181
10493607	Rhasody Seurat Demo	14112	1464	5.04535	CD103P	CancerCD103P	SampleTag08_hs	Cancer	1	1	20465	29	TRAV12-2*01	TRAJ34*01	TRAC	GCCGTGAACGGGAGGGACACCGACAAGCTCATC	AVNGRDTDKLI	5261	6	TRBV6-5*01	TRBD2*01	TRBJ2-7*01	TRBC2	GCCAGCAGTTACGGCGGGGCGGGCGAGCAGTAC	ASSYGGAGEQY	15204	23	TRUE	T_CD8_memory	AVNGRDTDKLI.ASSYGGAGEQY	181	1	Clone1_181	Clone1_181	Clone1_181
9452629	Rhasody Seurat Demo	14094	1167	9.30183	CD103P	CancerCD103P	SampleTag08_hs	Cancer	1	1	27313	44	TRAV12-2*01	TRAJ34*01	TRAC	GCCGTGAACGGGAGGGACACCGACAAGCTCATC	AVNGRDTDKLI	14785	25	TRBV6-5*01	TRBD2*01	TRBJ2-7*01	TRBC2	GCCAGCAGTTACGGCGGGGCGGGCGAGCAGTAC	ASSYGGAGEQY	12528	19	TRUE	T_CD8_memory	AVNGRDTDKLI.ASSYGGAGEQY	181	1	Clone1_181	Clone1_181	Clone1_181
6369411	Rhasody Seurat Demo	14082	1396	4.92118	CD103P	CancerCD103P	SampleTag08_hs	Cancer	1	1	26719	39	TRAV12-2*01	TRAJ34*01	TRAC	GCCGTGAACGGGAGGGACACCGACAAGCTCATC	AVNGRDTDKLI	72	5	TRBV6-5*01	TRBD2*01	TRBJ2-7*01	TRBC2	GCCAGCAGTTACGGCGGGGCGGGCGAGCAGTAC	ASSYGGAGEQY	26647	34	TRUE	T_CD8_memory	AVNGRDTDKLI.ASSYGGAGEQY	181	1	Clone1_181	Clone1_181	Clone1_181
6664763	Rhasody Seurat Demo	14082	1354	8.01023	CD103N	CancerCD103N	SampleTag08_hs	Cancer	8	8	31412	42	TRAV12-2*01	TRAJ34*01	TRAC	GCCGTGAACGGGAGGGACACCGACAAGCTCATC	AVNGRDTDKLI	15577	19	TRBV6-5*01	TRBD2*01	TRBJ2-7*01	TRBC2	GCCAGCAGTTACGGCGGGGCGGGCGAGCAGTAC	ASSYGGAGEQY	15835	23	TRUE	T_CD8_memory	AVNGRDTDKLI.ASSYGGAGEQY	181	1	Clone1_181	Clone1_181	Clone1_181
6364464	Rhasody Seurat Demo	14029	1348	4.18419	CD103P	CancerCD103P	SampleTag08_hs	Cancer	1	1	12483	32	TRAV12-2*01	TRAJ34*01	TRAC	GCCGTGAACGGGAGGGACACCGACAAGCTCATC	AVNGRDTDKLI	1268	7	TRBV6-5*01	TRBD2*01	TRBJ2-7*01	TRBC2	GCCAGCAGTTACGGCGGGGCGGGCGAGCAGTAC	ASSYGGAGEQY	11215	25	TRUE	T_CD8_memory	AVNGRDTDKLI.ASSYGGAGEQY	181	1	Clone1_181	Clone1_181	Clone1_181
5179805	Rhasody Seurat Demo	13994	1372	4.19465	CD103N	CancerCD103N	SampleTag08_hs	Cancer	1	1	11690	16	TRAV12-2*01	TRAJ34*01	TRAC	GCCGTGAACGGGAGGGACACCGACAAGCTCATC	AVNGRDTDKLI	1951	6	TRBV6-5*01	TRBD2*01	TRBJ2-7*01	TRBC2	GCCAGCAGTTACGGCGGGGCGGGCGAGCAGTAC	ASSYGGAGEQY	9739	10	TRUE	T_CD8_memory	AVNGRDTDKLI.ASSYGGAGEQY	181	1	Clone1_181	Clone1_181	Clone1_181
6345271	Rhasody Seurat Demo	13981	1467	6.5589	CD103P	CancerCD103P	SampleTag08_hs	Cancer	1	1	15229	40	TRAV12-2*01	TRAJ34*01	TRAC	GCCGTGAACGGGAGGGACACCGACAAGCTCATC	AVNGRDTDKLI	3392	14	TRBV6-5*01	TRBD2*01	TRBJ2-7*01	TRBC2	GCCAGCAGTTACGGCGGGGCGGGCGAGCAGTAC	ASSYGGAGEQY	11837	26	TRUE	T_CD8_memory	AVNGRDTDKLI.ASSYGGAGEQY	181	1	Clone1_181	Clone1_181	Clone1_181
5041603	Rhasody Seurat Demo	13883	1474	11.2368	CD103N	CancerCD103N	SampleTag08_hs	Cancer	8	8	9373	14	TRAV12-2*01	TRAJ34*01	TRAC	GCCGTGAACGGGAGGGACACCGACAAGCTCATC	AVNGRDTDKLI	5541	9	TRBV6-5*01	TRBD2*01	TRBJ2-7*01	TRBC2	GCCAGCAGTTACGGCGGGGCGGGCGAGCAGTAC	ASSYGGAGEQY	3832	5	TRUE	T_CD8_memory	AVNGRDTDKLI.ASSYGGAGEQY	181	1	Clone1_181	Clone1_181	Clone1_181
7817158	Rhasody Seurat Demo	13646	1284	4.79994	CD103P	CancerCD103P	SampleTag08_hs	Cancer	1	1	12640	14	TRAV12-2*01	TRAJ34*01	TRAC	GCCGTGAACGGGAGGGACACCGACAAGCTCATC	AVNGRDTDKLI	4020	4	TRBV6-5*01	TRBD2*01	TRBJ2-7*01	TRBC2	GCCAGCAGTTACGGCGGGGCGGGCGAGCAGTAC	ASSYGGAGEQY	8620	10	TRUE	T_CD8_memory	AVNGRDTDKLI.ASSYGGAGEQY	181	1	Clone1_181	Clone1_181	Clone1_181
6206667	Rhasody Seurat Demo	13515	1301	5.80096	CD103P	CancerCD103P	SampleTag08_hs	Cancer	1	1	7636	14	TRAV12-2*01	TRAJ34*01	TRAC	GCCGTGAACGGGAGGGACACCGACAAGCTCATC	AVNGRDTDKLI	2541	3	TRBV6-5*01	TRBD2*01	TRBJ2-7*01	TRBC2	GCCAGCAGTTACGGCGGGGCGGGCGAGCAGTAC	ASSYGGAGEQY	5095	11	TRUE	T_CD8_memory	AVNGRDTDKLI.ASSYGGAGEQY	181	1	Clone1_181	Clone1_181	Clone1_181
3557792	Rhasody Seurat Demo	13334	1141	9.32203	CD103P	CancerCD103P	SampleTag08_hs	Cancer	1	1	12951	22	TRAV12-2*01	TRAJ34*01	TRAC	GCCGTGAACGGGAGGGACACCGACAAGCTCATC	AVNGRDTDKLI	1316	10	TRBV6-5*01	TRBD2*01	TRBJ2-7*01	TRBC2	GCCAGCAGTTACGGCGGGGCGGGCGAGCAGTAC	ASSYGGAGEQY	11635	12	TRUE	T_CD8_memory	AVNGRDTDKLI.ASSYGGAGEQY	181	1	Clone1_181	Clone1_181	Clone1_181
4869194	Rhasody Seurat Demo	13231	1391	6.85511	CD103N	CancerCD103N	SampleTag08_hs	Cancer	3	3	9937	21	TRAV12-2*01	TRAJ34*01	TRAC	GCCGTGAACGGGAGGGACACCGACAAGCTCATC	AVNGRDTDKLI	2745	11	TRBV6-5*01	TRBD2*01	TRBJ2-7*01	TRBC2	GCCAGCAGTTACGGCGGGGCGGGCGAGCAGTAC	ASSYGGAGEQY	7192	10	TRUE	T_CD8_memory	AVNGRDTDKLI.ASSYGGAGEQY	181	1	Clone1_181	Clone1_181	Clone1_181
5902910	Rhasody Seurat Demo	13231	1417	2.59995	CD103P	CancerCD103P	SampleTag08_hs	Cancer	1	1	16313	25	TRAV12-2*01	TRAJ34*01	TRAC	GCCGTGAACGGGAGGGACACCGACAAGCTCATC	AVNGRDTDKLI	10281	10	TRBV6-5*01	TRBD2*01	TRBJ2-7*01	TRBC2	GCCAGCAGTTACGGCGGGGCGGGCGAGCAGTAC	ASSYGGAGEQY	6032	15	TRUE	T_CD8_memory	AVNGRDTDKLI.ASSYGGAGEQY	181	1	Clone1_181	Clone1_181	Clone1_181
3411875	Rhasody Seurat Demo	13055	1119	7.59096	CD103N	CancerCD103N	SampleTag08_hs	Cancer	8	8	14937	31	TRAV12-2*01	TRAJ34*01	TRAC	GCCGTGAACGGGAGGGACACCGACAAGCTCATC	AVNGRDTDKLI	4342	5	TRBV6-5*01	TRBD2*01	TRBJ2-7*01	TRBC2	GCCAGCAGTTACGGCGGGGCGGGCGAGCAGTAC	ASSYGGAGEQY	10595	26	TRUE	T_CD8_memory	AVNGRDTDKLI.ASSYGGAGEQY	181	1	Clone1_181	Clone1_181	Clone1_181
9737560	Rhasody Seurat Demo	12929	1318	6.99203	CD103P	CancerCD103P	SampleTag08_hs	Cancer	1	1	9268	14	TRAV12-2*01	TRAJ34*01	TRAC	GCCGTGAACGGGAGGGACACCGACAAGCTCATC	AVNGRDTDKLI	1892	6	TRBV6-5*01	TRBD2*01	TRBJ2-7*01	TRBC2	GCCAGCAGTTACGGCGGGGCGGGCGAGCAGTAC	ASSYGGAGEQY	7376	8	TRUE	T_CD8_naive	AVNGRDTDKLI.ASSYGGAGEQY	181	1	Clone1_181	Clone1_181	Clone1_181
5465545	Rhasody Seurat Demo	12587	1119	10.5744	CD103P	CancerCD103P	SampleTag08_hs	Cancer	1	1	11184	12	TRAV12-2*01	TRAJ34*01	TRAC	GCCGTGAACGGGAGGGACACCGACAAGCTCATC	AVNGRDTDKLI	1235	3	TRBV6-5*01	TRBD2*01	TRBJ2-7*01	TRBC2	GCCAGCAGTTACGGCGGGGCGGGCGAGCAGTAC	ASSYGGAGEQY	9949	9	TRUE	T_CD8_memory	AVNGRDTDKLI.ASSYGGAGEQY	181	1	Clone1_181	Clone1_181	Clone1_181
13271512	Rhasody Seurat Demo	12566	1491	7.01894	CD103N	CancerCD103N	SampleTag08_hs	Cancer	1	1	4946	21	TRAV12-2*01	TRAJ34*01	TRAC	GCCGTGAACGGGAGGGACACCGACAAGCTCATC	AVNGRDTDKLI	1707	6	TRBV6-5*01	TRBD2*01	TRBJ2-7*01	TRBC2	GCCAGCAGTTACGGCGGGGCGGGCGAGCAGTAC	ASSYGGAGEQY	3239	15	TRUE	T_CD8_naive	AVNGRDTDKLI.ASSYGGAGEQY	181	1	Clone1_181	Clone1_181	Clone1_181
1950014	Rhasody Seurat Demo	12454	1318	9.46684	CD103P	CancerCD103P	SampleTag08_hs	Cancer	8	8	2071	8	TRAV12-2*01	TRAJ34*01	TRAC	GCCGTGAACGGGAGGGACACCGACAAGCTCATC	AVNGRDTDKLI	1558	4	TRBV6-5*01	TRBD2*01	TRBJ2-7*01	TRBC2	GCCAGCAGTTACGGCGGGGCGGGCGAGCAGTAC	ASSYGGAGEQY	513	4	TRUE	T_CD8_memory	AVNGRDTDKLI.ASSYGGAGEQY	181	1	Clone1_181	Clone1_181	Clone1_181
444692	Rhasody Seurat Demo	12433	1271	2.93574	CD103N	CancerCD103N	SampleTag08_hs	Cancer	1	1	3031	9	TRAV12-2*01	TRAJ34*01	TRAC	GCCGTGAACGGGAGGGACACCGACAAGCTCATC	AVNGRDTDKLI	2432	3	TRBV6-5*01	TRBD2*01	TRBJ2-7*01	TRBC2	GCCAGCAGTTACGGCGGGGCGGGCGAGCAGTAC	ASSYGGAGEQY	599	6	TRUE	T_CD8_memory	AVNGRDTDKLI.ASSYGGAGEQY	181	1	Clone1_181	Clone1_181	Clone1_181
12861725	Rhasody Seurat Demo	12390	1481	8.45036	CD103P	CancerCD103P	SampleTag08_hs	Cancer	1	1	28423	38	TRAV12-2*01	TRAJ34*01	TRAC	GCCGTGAACGGGAGGGACACCGACAAGCTCATC	AVNGRDTDKLI	9399	18	TRBV6-5*01	TRBD2*01	TRBJ2-7*01	TRBC2	GCCAGCAGTTACGGCGGGGCGGGCGAGCAGTAC	ASSYGGAGEQY	19024	20	TRUE	T_CD8_naive	AVNGRDTDKLI.ASSYGGAGEQY	181	1	Clone1_181	Clone1_181	Clone1_181
4725191	Rhasody Seurat Demo	12388	1274	2.29254	CD103P	CancerCD103P	SampleTag08_hs	Cancer	1	1	4558	10	TRAV12-2*01	TRAJ34*01	TRAC	GCCGTGAACGGGAGGGACACCGACAAGCTCATC	AVNGRDTDKLI	666	5	TRBV6-5*01	TRBD2*01	TRBJ2-7*01	TRBC2	GCCAGCAGTTACGGCGGGGCGGGCGAGCAGTAC	ASSYGGAGEQY	3892	5	TRUE	T_CD8_naive	AVNGRDTDKLI.ASSYGGAGEQY	181	1	Clone1_181	Clone1_181	Clone1_181
13739609	Rhasody Seurat Demo	12325	1293	4.04868	CD103P	CancerCD103P	SampleTag08_hs	Cancer	1	1	22153	26	TRAV12-2*01	TRAJ34*01	TRAC	GCCGTGAACGGGAGGGACACCGACAAGCTCATC	AVNGRDTDKLI	12043	14	TRBV6-5*01	TRBD2*01	TRBJ2-7*01	TRBC2	GCCAGCAGTTACGGCGGGGCGGGCGAGCAGTAC	ASSYGGAGEQY	10110	12	TRUE	T_CD8_memory	AVNGRDTDKLI.ASSYGGAGEQY	181	1	Clone1_181	Clone1_181	Clone1_181
9467178	Rhasody Seurat Demo	12263	1245	9.38596	CD103P	CancerCD103P	SampleTag08_hs	Cancer	1	1	10589	18	TRAV12-2*01	TRAJ34*01	TRAC	GCCGTGAACGGGAGGGACACCGACAAGCTCATC	AVNGRDTDKLI	8141	11	TRBV6-5*01	TRBD2*01	TRBJ2-7*01	TRBC2	GCCAGCAGTTACGGCGGGGCGGGCGAGCAGTAC	ASSYGGAGEQY	2448	7	TRUE	T_CD8_memory	AVNGRDTDKLI.ASSYGGAGEQY	181	1	Clone1_181	Clone1_181	Clone1_181
11383702	Rhasody Seurat Demo	12075	1164	10.7826	CD103P	CancerCD103P	SampleTag08_hs	Cancer	1	1	21383	30	TRAV12-2*01	TRAJ34*01	TRAC	GCCGTGAACGGGAGGGACACCGACAAGCTCATC	AVNGRDTDKLI	11505	15	TRBV6-5*01	TRBD2*01	TRBJ2-7*01	TRBC2	GCCAGCAGTTACGGCGGGGCGGGCGAGCAGTAC	ASSYGGAGEQY	9878	15	TRUE	T_CD8_memory	AVNGRDTDKLI.ASSYGGAGEQY	181	1	Clone1_181	Clone1_181	Clone1_181
8275677	Rhasody Seurat Demo	11979	1166	9.141	CD103P	CancerCD103P	SampleTag08_hs	Cancer	1	1	24242	37	TRAV12-2*01	TRAJ34*01	TRAC	GCCGTGAACGGGAGGGACACCGACAAGCTCATC	AVNGRDTDKLI	3484	6	TRBV6-5*01	TRBD2*01	TRBJ2-7*01	TRBC2	GCCAGCAGTTACGGCGGGGCGGGCGAGCAGTAC	ASSYGGAGEQY	20758	31	TRUE	T_CD8_memory	AVNGRDTDKLI.ASSYGGAGEQY	181	1	Clone1_181	Clone1_181	Clone1_181
1936909	Rhasody Seurat Demo	11842	1013	6.05472	CD103P	CancerCD103P	SampleTag08_hs	Cancer	1	1	8771	32	TRAV12-2*01	TRAJ34*01	TRAC	GCCGTGAACGGGAGGGACACCGACAAGCTCATC	AVNGRDTDKLI	797	16	TRBV6-5*01	TRBD2*01	TRBJ2-7*01	TRBC2	GCCAGCAGTTACGGCGGGGCGGGCGAGCAGTAC	ASSYGGAGEQY	7974	16	TRUE	T_CD8_memory	AVNGRDTDKLI.ASSYGGAGEQY	181	1	Clone1_181	Clone1_181	Clone1_181
10208728	Rhasody Seurat Demo	11820	894	4.79695	CD103P	CancerCD103P	SampleTag08_hs	Cancer	1	1	7222	12	TRAV12-2*01	TRAJ34*01	TRAC	GCCGTGAACGGGAGGGACACCGACAAGCTCATC	AVNGRDTDKLI	556	2	TRBV6-5*01	TRBD2*01	TRBJ2-7*01	TRBC2	GCCAGCAGTTACGGCGGGGCGGGCGAGCAGTAC	ASSYGGAGEQY	6666	10	TRUE	T_CD8_memory	AVNGRDTDKLI.ASSYGGAGEQY	181	1	Clone1_181	Clone1_181	Clone1_181
12261191	Rhasody Seurat Demo	11812	1251	8.23739	CD103P	CancerCD103P	SampleTag08_hs	Cancer	1	1	28773	32	TRAV12-2*01	TRAJ34*01	TRAC	GCCGTGAACGGGAGGGACACCGACAAGCTCATC	AVNGRDTDKLI	2389	10	TRBV6-5*01	TRBD2*01	TRBJ2-7*01	TRBC2	GCCAGCAGTTACGGCGGGGCGGGCGAGCAGTAC	ASSYGGAGEQY	26384	22	TRUE	T_CD8_memory	AVNGRDTDKLI.ASSYGGAGEQY	181	1	Clone1_181	Clone1_181	Clone1_181
8730262	Rhasody Seurat Demo	11796	1325	7.98576	CD103N	CancerCD103N	SampleTag08_hs	Cancer	1	1	5235	12	TRAV12-2*01	TRAJ34*01	TRAC	GCCGTGAACGGGAGGGACACCGACAAGCTCATC	AVNGRDTDKLI	3350	8	TRBV6-5*01	TRBD2*01	TRBJ2-7*01	TRBC2	GCCAGCAGTTACGGCGGGGCGGGCGAGCAGTAC	ASSYGGAGEQY	1885	4	TRUE	T_CD8_naive	AVNGRDTDKLI.ASSYGGAGEQY	181	1	Clone1_181	Clone1_181	Clone1_181
11668620	Rhasody Seurat Demo	11692	1413	4.63565	CD103N	CancerCD103N	SampleTag08_hs	Cancer	1	1	2566	6	TRAV12-2*01	TRAJ34*01	TRAC	GCCGTGAACGGGAGGGACACCGACAAGCTCATC	AVNGRDTDKLI	2450	4	TRBV6-5*01	TRBD2*01	TRBJ2-7*01	TRBC2	GCCAGCAGTTACGGCGGGGCGGGCGAGCAGTAC	ASSYGGAGEQY	116	2	TRUE	T_CD8_memory	AVNGRDTDKLI.ASSYGGAGEQY	181	1	Clone1_181	Clone1_181	Clone1_181
6963481	Rhasody Seurat Demo	11247	1210	4.79239	CD103P	CancerCD103P	SampleTag08_hs	Cancer	1	1	6603	15	TRAV12-2*01	TRAJ34*01	TRAC	GCCGTGAACGGGAGGGACACCGACAAGCTCATC	AVNGRDTDKLI	1855	6	TRBV6-5*01	TRBD2*01	TRBJ2-7*01	TRBC2	GCCAGCAGTTACGGCGGGGCGGGCGAGCAGTAC	ASSYGGAGEQY	4748	9	TRUE	T_CD8_memory	AVNGRDTDKLI.ASSYGGAGEQY	181	1	Clone1_181	Clone1_181	Clone1_181
4732877	Rhasody Seurat Demo	11234	1062	10.1122	CD103N	CancerCD103N	SampleTag08_hs	Cancer	1	1	23460	21	TRAV12-2*01	TRAJ34*01	TRAC	GCCGTGAACGGGAGGGACACCGACAAGCTCATC	AVNGRDTDKLI	1144	6	TRBV6-5*01	TRBD2*01	TRBJ2-7*01	TRBC2	GCCAGCAGTTACGGCGGGGCGGGCGAGCAGTAC	ASSYGGAGEQY	22316	15	TRUE	T_CD8_memory	AVNGRDTDKLI.ASSYGGAGEQY	181	1	Clone1_181	Clone1_181	Clone1_181
4591561	Rhasody Seurat Demo	11079	1055	3.27647	CD103N	CancerCD103N	SampleTag08_hs	Cancer	1	1	7533	21	TRAV12-2*01	TRAJ34*01	TRAC	GCCGTGAACGGGAGGGACACCGACAAGCTCATC	AVNGRDTDKLI	3335	8	TRBV6-5*01	TRBD2*01	TRBJ2-7*01	TRBC2	GCCAGCAGTTACGGCGGGGCGGGCGAGCAGTAC	ASSYGGAGEQY	4198	13	TRUE	T_CD8_memory	AVNGRDTDKLI.ASSYGGAGEQY	181	1	Clone1_181	Clone1_181	Clone1_181
170542	Rhasody Seurat Demo	11030	1208	3.0553	CD103N	CancerCD103N	SampleTag08_hs	Cancer	1	1	9896	19	TRAV12-2*01	TRAJ34*01	TRAC	GCCGTGAACGGGAGGGACACCGACAAGCTCATC	AVNGRDTDKLI	4154	5	TRBV6-5*01	TRBD2*01	TRBJ2-7*01	TRBC2	GCCAGCAGTTACGGCGGGGCGGGCGAGCAGTAC	ASSYGGAGEQY	5742	14	TRUE	T_CD8_memory	AVNGRDTDKLI.ASSYGGAGEQY	181	1	Clone1_181	Clone1_181	Clone1_181
2090890	Rhasody Seurat Demo	10949	971	6.99607	CD103N	CancerCD103N	SampleTag08_hs	Cancer	1	1	5682	10	TRAV12-2*01	TRAJ34*01	TRAC	GCCGTGAACGGGAGAGACACCGACAAGCTCATC	AVNGRDTDKLI	5012	3	TRBV6-5*01	TRBD2*01	TRBJ2-7*01	TRBC2	GCCAGCAGTTACGGCGGGGCGGGCGAGCAGTAC	ASSYGGAGEQY	670	7	TRUE	T_CD8_memory	AVNGRDTDKLI.ASSYGGAGEQY	181	1	Clone1_181	Clone1_181	Clone1_181
13150481	Rhasody Seurat Demo	10856	1320	9.78261	CD103P	CancerCD103P	SampleTag08_hs	Cancer	1	1	11185	17	TRAV12-2*01	TRAJ34*01	TRAC	GCCGTGAACGGGAGGGACACCGACAAGCTCATC	AVNGRDTDKLI	737	6	TRBV6-5*01	TRBD2*01	TRBJ2-7*01	TRBC2	GCCAGCAGTTACGGCGGGGCGGGCGAGCAGTAC	ASSYGGAGEQY	10448	11	TRUE	T_CD8_memory	AVNGRDTDKLI.ASSYGGAGEQY	181	1	Clone1_181	Clone1_181	Clone1_181
7395905	Rhasody Seurat Demo	10492	922	8.36828	CD103N	CancerCD103N	SampleTag08_hs	Cancer	1	1	15305	24	TRAV12-2*01	TRAJ34*01	TRAC	GCCGTGAACGGGAGGGACACCGACAAGCTCATC	AVNGRDTDKLI	3647	4	TRBV6-5*01	TRBD2*01	TRBJ2-7*01	TRBC2	GCCAGCAGTTACGGCGGGGCGGGCGAGCAGTAC	ASSYGGAGEQY	11658	20	TRUE	T_CD8_memory	AVNGRDTDKLI.ASSYGGAGEQY	181	1	Clone1_181	Clone1_181	Clone1_181
5916375	Rhasody Seurat Demo	10415	1171	5.17523	CD103P	CancerCD103P	SampleTag08_hs	Cancer	1	1	25075	36	TRAV12-2*01	TRAJ34*01	TRAC	GCCGTGAACGGGAGGGACACCGACAAGCTCATC	AVNGRDTDKLI	6617	13	TRBV6-5*01	TRBD2*01	TRBJ2-7*01	TRBC2	GCCAGCAGTTACGGCGGGGCGGGCGAGCAGTAC	ASSYGGAGEQY	18458	23	TRUE	T_CD8_memory	AVNGRDTDKLI.ASSYGGAGEQY	181	1	Clone1_181	Clone1_181	Clone1_181
7847427	Rhasody Seurat Demo	10337	1128	4.25655	CD103N	CancerCD103N	SampleTag08_hs	Cancer	1	1	5310	8	TRAV12-2*01	TRAJ34*01	TRAC	GCCGTGAACGGGAGGGACACCGACAAGCTCATC	AVNGRDTDKLI	5257	3	TRBV6-5*01	TRBD2*01	TRBJ2-7*01	TRBC2	GCCAGCAGTTACGGCGGGGCGGGCGAGCAGTAC	ASSYGGAGEQY	53	5	TRUE	T_CD8_memory	AVNGRDTDKLI.ASSYGGAGEQY	181	1	Clone1_181	Clone1_181	Clone1_181
2372423	Rhasody Seurat Demo	9829	1073	6.64361	CD103P	CancerCD103P	SampleTag08_hs	Cancer	1	1	9039	16	TRAV12-2*01	TRAJ34*01	TRAC	GCCGTGAACGGGAGGGACACCGACAAGCTCATC	AVNGRDTDKLI	4903	6	TRBV6-5*01	TRBD2*01	TRBJ2-7*01	TRBC2	GCCAGCAGTTACGGCGGGGCGGGCGAGCAGTAC	ASSYGGAGEQY	4136	10	TRUE	T_CD8_naive	AVNGRDTDKLI.ASSYGGAGEQY	181	1	Clone1_181	Clone1_181	Clone1_181
2806313	Rhasody Seurat Demo	9820	1000	6.0998	CD103P	CancerCD103P	SampleTag08_hs	Cancer	1	1	5619	16	TRAV12-2*01	TRAJ34*01	TRAC	GCCGTGAACGGGAGGGACACCGACAAGCTCATC	AVNGRDTDKLI	2768	7	TRBV6-5*01	TRBD2*01	TRBJ2-7*01	TRBC2	GCCAGCAGTTACGGCGGGGCGGGCGAGCAGTAC	ASSYGGAGEQY	2851	9	TRUE	T_CD8_memory	AVNGRDTDKLI.ASSYGGAGEQY	181	1	Clone1_181	Clone1_181	Clone1_181
11955927	Rhasody Seurat Demo	9726	1218	5.63438	CD103P	CancerCD103P	SampleTag08_hs	Cancer	1	1	6283	15	TRAV12-2*01	TRAJ34*01	TRAC	GCCGTGAACGGGAGGGACACCGACAAGCTCATC	AVNGRDTDKLI	3205	5	TRBV6-5*01	TRBD2*01	TRBJ2-7*01	TRBC2	GCCAGCAGTTACGGCGGGGCGGGCGAGCAGTAC	ASSYGGAGEQY	3078	10	TRUE	T_CD8_memory	AVNGRDTDKLI.ASSYGGAGEQY	181	1	Clone1_181	Clone1_181	Clone1_181
10940978	Rhasody Seurat Demo	9718	1242	8.16012	CD103P	CancerCD103P	SampleTag08_hs	Cancer	1	1	10685	18	TRAV12-2*01	TRAJ34*01	TRAC	GCCGTGAACGGGAGGGACACCGACAAGCTCATC	AVNGRDTDKLI	5491	7	TRBV6-5*01	TRBD2*01	TRBJ2-7*01	TRBC2	GCCAGCAGTTACGGCGGGGCGGGCGAGCAGTAC	ASSYGGAGEQY	5194	11	TRUE	T_CD8_memory	AVNGRDTDKLI.ASSYGGAGEQY	181	1	Clone1_181	Clone1_181	Clone1_181
6340650	Rhasody Seurat Demo	9577	1060	7.50757	CD103P	CancerCD103P	SampleTag08_hs	Cancer	1	1	14718	25	TRAV12-2*01	TRAJ34*01	TRAC	GCCGTGAACGGGAGGGACACCGACAAGCTCATC	AVNGRDTDKLI	1314	3	TRBV6-5*01	TRBD2*01	TRBJ2-7*01	TRBC2	GCCAGCAGTTACGGCGGGGCGGGCGAGCAGTAC	ASSYGGAGEQY	13404	22	TRUE	T_CD8_memory	AVNGRDTDKLI.ASSYGGAGEQY	181	1	Clone1_181	Clone1_181	Clone1_181
12558767	Rhasody Seurat Demo	9462	1211	5.95012	CD103N	CancerCD103N	SampleTag08_hs	Cancer	1	1	10800	21	TRAV12-2*01	TRAJ34*01	TRAC	GCCGTGAACGGGAGGGACACCGACAAGCTCATC	AVNGRDTDKLI	3076	8	TRBV6-5*01	TRBD2*01	TRBJ2-7*01	TRBC2	GCCAGCAGTTACGGCGGGGCGGGCGAGCAGTAC	ASSYGGAGEQY	7724	13	TRUE	T_CD8_memory	AVNGRDTDKLI.ASSYGGAGEQY	181	1	Clone1_181	Clone1_181	Clone1_181
14016088	Rhasody Seurat Demo	9452	1208	5.26873	CD103P	CancerCD103P	SampleTag08_hs	Cancer	1	1	15178	11	TRAV12-2*01	TRAJ34*01	TRAC	GCCGTGAACGGGAGGGACACCGACAAGCTCATC	AVNGRDTDKLI	6655	3	TRBV6-5*01	TRBD2*01	TRBJ2-7*01	TRBC2	GCCAGCAGTTACGGCGGGGCGGGCGAGCAGTAC	ASSYGGAGEQY	8523	8	TRUE	T_CD8_naive	AVNGRDTDKLI.ASSYGGAGEQY	181	1	Clone1_181	Clone1_181	Clone1_181
13596760	Rhasody Seurat Demo	9148	1095	7.83778	CD103P	CancerCD103P	SampleTag08_hs	Cancer	1	1	12448	20	TRAV12-2*01	TRAJ34*01	TRAC	GCCGTGAACGGGAGGGACACCGACAAGCTCATC	AVNGRDTDKLI	9849	13	TRBV6-5*01	TRBD2*01	TRBJ2-7*01	TRBC2	GCCAGCAGTTACGGCGGGGCGGGCGAGCAGTAC	ASSYGGAGEQY	2599	7	TRUE	T_CD8_memory	AVNGRDTDKLI.ASSYGGAGEQY	181	1	Clone1_181	Clone1_181	Clone1_181
10916781	Rhasody Seurat Demo	9023	940	8.42292	CD103P	CancerCD103P	SampleTag08_hs	Cancer	1	1	16641	30	TRAV12-2*01	TRAJ34*01	TRAC	GCCGTGAACGGGAGGGACACCGACAAGCTCATC	AVNGRDTDKLI	2684	8	TRBV6-5*01	TRBD2*01	TRBJ2-7*01	TRBC2	GCCAGCAGTTACGGCGGGGCGGGCGAGCAGTAC	ASSYGGAGEQY	13957	22	TRUE	T_CD8_memory	AVNGRDTDKLI.ASSYGGAGEQY	181	1	Clone1_181	Clone1_181	Clone1_181
10635298	Rhasody Seurat Demo	9006	1075	11.8588	CD103N	CancerCD103N	SampleTag08_hs	Cancer	1	1	10659	21	TRAV12-2*01	TRAJ34*01	TRAC	GCCGTGAACGGGAGGGACACCGACAAGCTCATC	AVNGRDTDKLI	5114	10	TRBV6-5*01	TRBD2*01	TRBJ2-7*01	TRBC2	GCCAGCAGTTACGGCGGGGCGGGCGAGCAGTAC	ASSYGGAGEQY	5545	11	TRUE	T_CD8_memory	AVNGRDTDKLI.ASSYGGAGEQY	181	1	Clone1_181	Clone1_181	Clone1_181
10623368	Rhasody Seurat Demo	8758	976	5.69765	CD103N	CancerCD103N	SampleTag08_hs	Cancer	1	1	15643	34	TRAV12-2*01	TRAJ34*01	TRAC	GCCGTGAACGGGAGGGACACCGACAAGCTCATC	AVNGRDTDKLI	4953	11	TRBV6-5*01	TRBD2*01	TRBJ2-7*01	TRBC2	GCCAGCAGTTACGGCGGGGCGGGCGAGCAGTAC	ASSYGGAGEQY	10690	23	TRUE	T_CD8_memory	AVNGRDTDKLI.ASSYGGAGEQY	181	1	Clone1_181	Clone1_181	Clone1_181
13442772	Rhasody Seurat Demo	8662	1130	7.27315	CD103P	CancerCD103P	SampleTag08_hs	Cancer	1	1	3406	6	TRAV12-2*01	TRAJ34*01	TRAC	GCCGTGAACGGGAGGGACACCGACAAGCTCATC	AVNGRDTDKLI	119	2	TRBV6-5*01	TRBD2*01	TRBJ2-7*01	TRBC2	GCCAGCAGTTACGGCGGGGCGGGCGAGCAGTAC	ASSYGGAGEQY	3287	4	TRUE	T_CD8_memory	AVNGRDTDKLI.ASSYGGAGEQY	181	1	Clone1_181	Clone1_181	Clone1_181
13292197	Rhasody Seurat Demo	8546	1019	5.17201	CD103N	CancerCD103N	SampleTag08_hs	Cancer	1	1	3933	16	TRAV12-2*01	TRAJ34*01	TRAC	GCCGTGAACGGGAGGGACACCGACAAGCTCATC	AVNGRDTDKLI	145	2	TRBV6-5*01	TRBD2*01	TRBJ2-7*01	TRBC2	GCCAGCAGTTACGGCGGGGCGGGCGAGCAGTAC	ASSYGGAGEQY	3788	14	TRUE	T_CD8_memory	AVNGRDTDKLI.ASSYGGAGEQY	181	1	Clone1_181	Clone1_181	Clone1_181
4427909	Rhasody Seurat Demo	8375	891	5.92239	CD103P	CancerCD103P	SampleTag08_hs	Cancer	1	1	4390	6	TRAV12-2*01	TRAJ34*01	TRAC	GCCGTGAACGGGAGGGACACCGACAAGCTCATC	AVNGRDTDKLI	3424	4	TRBV6-5*01	TRBD2*01	TRBJ2-7*01	TRBC2	GCCAGCAGTTACGGCGGGGCGGGCGAGCAGTAC	ASSYGGAGEQY	966	2	TRUE	T_CD8_memory	AVNGRDTDKLI.ASSYGGAGEQY	181	1	Clone1_181	Clone1_181	Clone1_181
3865002	Rhasody Seurat Demo	7997	870	12.4172	CD103P	CancerCD103P	SampleTag08_hs	Cancer	1	1	4352	9	TRAV12-2*01	TRAJ34*01	TRAC	GCCGTGAACGGGAGGGACACCGACAAGCTCATC	AVNGRDTDKLI	28	1	TRBV6-5*01	TRBD2*01	TRBJ2-7*01	TRBC2	GCCAGCAGTTACGGCGGGGCGGGCGAGCAGTAC	ASSYGGAGEQY	4324	8	TRUE	T_CD8_memory	AVNGRDTDKLI.ASSYGGAGEQY	181	1	Clone1_181	Clone1_181	Clone1_181
10931388	Rhasody Seurat Demo	7860	962	13.8422	CD103P	CancerCD103P	SampleTag08_hs	Cancer	1	1	8108	21	TRAV12-2*01	TRAJ34*01	TRAC	GCCGTGAACGGGAGGGACACCGACAAGCTCATC	AVNGRDTDKLI	1909	5	TRBV6-5*01	TRBD2*01	TRBJ2-7*01	TRBC2	GCCAGCAGTTACGGCGGGGCGGGCGAGCAGTAC	ASSYGGAGEQY	6199	16	TRUE	T_CD8_naive	AVNGRDTDKLI.ASSYGGAGEQY	181	1	Clone1_181	Clone1_181	Clone1_181
10204087	Rhasody Seurat Demo	7731	884	7.06248	CD103P	CancerCD103P	SampleTag08_hs	Cancer	1	1	35365	44	TRAV12-2*01	TRAJ34*01	TRAC	GCCGTGAACGGGAGGGACACCGACAAGCTCATC	AVNGRDTDKLI	6029	12	TRBV6-5*01	TRBD2*01	TRBJ2-7*01	TRBC2	GCCAGCAGTTACGGCGGGGCGGGCGAGCAGTAC	ASSYGGAGEQY	29336	32	TRUE	T_CD8_memory	AVNGRDTDKLI.ASSYGGAGEQY	181	1	Clone1_181	Clone1_181	Clone1_181
10773954	Rhasody Seurat Demo	7539	917	8.66163	CD103N	CancerCD103N	SampleTag08_hs	Cancer	1	1	9107	9	TRAV12-2*01	TRAJ34*01	TRAC	GCCGTGAACGGGAGGGACACCGACAAGCTCATC	AVNGRDTDKLI	2519	2	TRBV6-5*01	TRBD2*01	TRBJ2-7*01	TRBC2	GCCAGCAGTTACGGCGGGGCGGGCGAGCAGTAC	ASSYGGAGEQY	6588	7	TRUE	T_CD8_memory	AVNGRDTDKLI.ASSYGGAGEQY	181	1	Clone1_181	Clone1_181	Clone1_181
13571342	Rhasody Seurat Demo	7529	815	7.98247	CD103P	CancerCD103P	SampleTag08_hs	Cancer	1	1	2262	12	TRAV12-2*01	TRAJ34*01	TRAC	GCCGTGAACGGGAGGGACACCGACAAGCTCATC	AVNGRDTDKLI	1827	5	TRBV6-5*01	TRBD2*01	TRBJ2-7*01	TRBC2	GCCAGCAGTTACGGCGGGGCGGGCGAGCAGTAC	ASSYGGAGEQY	435	7	TRUE	T_CD8_memory	AVNGRDTDKLI.ASSYGGAGEQY	181	1	Clone1_181	Clone1_181	Clone1_181
4580755	Rhasody Seurat Demo	7305	864	7.32375	CD103N	CancerCD103N	SampleTag08_hs	Cancer	1	1	12749	19	TRAV12-2*01	TRAJ34*01	TRAC	GCCGTGAACGGGAGGGACACCGACAAGCTCATC	AVNGRDTDKLI	5607	11	TRBV6-5*01	TRBD2*01	TRBJ2-7*01	TRBC2	GCCAGCAGTTACGGCGGGGCGGGCGAGCAGTAC	ASSYGGAGEQY	7142	8	TRUE	T_CD8_memory	AVNGRDTDKLI.ASSYGGAGEQY	181	1	Clone1_181	Clone1_181	Clone1_181
4719417	Rhasody Seurat Demo	7257	878	6.57296	CD103N	CancerCD103N	SampleTag08_hs	Cancer	1	1	15454	23	TRAV12-2*01	TRAJ34*01	TRAC	GCCGTGAACGGGAGGGACACCGACAAGCTCATC	AVNGRDTDKLI	10319	10	TRBV6-5*01	TRBD2*01	TRBJ2-7*01	TRBC2	GCCAGCAGTTACGGCGGGGCGGGCGAGCAGTAC	ASSYGGAGEQY	5135	13	TRUE	T_CD8_memory	AVNGRDTDKLI.ASSYGGAGEQY	181	1	Clone1_181	Clone1_181	Clone1_181
5783486	Rhasody Seurat Demo	6864	800	6.03147	CD103N	CancerCD103N	SampleTag08_hs	Cancer	1	1	13878	21	TRAV12-2*01	TRAJ34*01	TRAC	GCCGTGAACGGGAGGGACACCGACAAGCTCATC	AVNGRDTDKLI	546	5	TRBV6-5*01	TRBD2*01	TRBJ2-7*01	TRBC2	GCCAGCAGTTACGGCGGGGCGGGCGAGCAGTAC	ASSYGGAGEQY	13332	16	TRUE	T_CD8_memory	AVNGRDTDKLI.ASSYGGAGEQY	181	1	Clone1_181	Clone1_181	Clone1_181
2809739	Rhasody Seurat Demo	6580	876	4.22492	CD103N	CancerCD103N	SampleTag08_hs	Cancer	1	1	7001	17	TRAV12-2*03	TRAJ34*01	TRAC	GCCGTGAACGGGAGGGACACCGACAAGCTCATC	AVNGRDTDKLI	1165	4	TRBV6-5*01	TRBD2*01	TRBJ2-7*01	TRBC2	GCCAGCAGTTACGGCGGGGCGGGCGAGCAGTAC	ASSYGGAGEQY	5836	13	TRUE	T_CD8_naive	AVNGRDTDKLI.ASSYGGAGEQY	181	1	Clone1_181	Clone1_181	Clone1_181
5310346	Rhasody Seurat Demo	6496	698	3.52525	CD103P	CancerCD103P	SampleTag08_hs	Cancer	1	1	10221	28	TRAV12-2*01	TRAJ34*01	TRAC	GCCGTGAACGGGAGGGACACCGACAAGCTCATC	AVNGRDTDKLI	4194	10	TRBV6-5*01	TRBD2*01	TRBJ2-7*01	TRBC2	GCCAGCAGTTACGGCGGGGCGGGCGAGCAGTAC	ASSYGGAGEQY	6027	18	TRUE	T_CD8_memory	AVNGRDTDKLI.ASSYGGAGEQY	181	1	Clone1_181	Clone1_181	Clone1_181
5328073	Rhasody Seurat Demo	6247	751	4.80231	CD103P	CancerCD103P	SampleTag08_hs	Cancer	1	1	9609	14	TRAV12-2*01	TRAJ34*01	TRAC	GCCGTGAACGGGAGGGACACCGACAAGCTCATC	AVNGRDTDKLI	3333	5	TRBV6-5*01	TRBD2*01	TRBJ2-7*01	TRBC2	GCCAGCAGTTACGGCGGGGCGGGCGAGCAGTAC	ASSYGGAGEQY	6276	9	TRUE	T_CD8_memory	AVNGRDTDKLI.ASSYGGAGEQY	181	1	Clone1_181	Clone1_181	Clone1_181
7837837	Rhasody Seurat Demo	5887	766	7.593	CD103P	CancerCD103P	SampleTag08_hs	Cancer	1	1	21913	21	TRAV12-2*01	TRAJ34*01	TRAC	GCCGTGAACGGGAGGGACACCGACAAGCTCATC	AVNGRDTDKLI	4069	2	TRBV6-5*01	TRBD2*01	TRBJ2-7*01	TRBC2	GCCAGCAGTTACGGCGGGGCGGGCGAGCAGTAC	ASSYGGAGEQY	17844	19	TRUE	T_CD8_naive	AVNGRDTDKLI.ASSYGGAGEQY	181	1	Clone1_181	Clone1_181	Clone1_181
2085527	Rhasody Seurat Demo	32728	2380	7.70288	CD103P	CancerCD103P	SampleTag08_hs	Cancer	8	8	19767	39	TRAV16*01	TRAJ35*01	TRAC	GCTCTTCTCCGTATAGGCTTTGGGAATGTGCTGCAT	ALLRIGFGNVLH	9851	19	TRBV20-1*01	TRBD2*02	TRBJ2-1*01		AGTGCCCCCCATTGGGGTGGCGGGAGTCGGGCCTACAATGAGCAGTTC	SAPHWGGGSRAYNEQF	9916	20	TRUE	T_CD8_memory	ALLRIGFGNVLH.SAPHWGGGSRAYNEQF	24	10	Clone10_24	Clone10_24	others
7979946	Rhasody Seurat Demo	27295	2430	8.63894	CD103P	CancerCD103P	SampleTag08_hs	Cancer	8	8	21078	28	TRAV16*01	TRAJ35*01	TRAC	GCTCTTCTCCGTATAGGCTTTGGGAATGTGCTGCAT	ALLRIGFGNVLH	6519	10	TRBV20-1*01	TRBD2*02	TRBJ2-1*01	TRBC2	AGTGCCCCCCATTGGGGTGGCGGGAGTCGGGCCTACAATGAGCAGTTC	SAPHWGGGSRAYNEQF	14559	18	TRUE	T_CD8_memory	ALLRIGFGNVLH.SAPHWGGGSRAYNEQF	24	10	Clone10_24	Clone10_24	others
1647833	Rhasody Seurat Demo	24826	2002	7.25852	CD103P	CancerCD103P	SampleTag08_hs	Cancer	1	1	4311	5	TRAV16*01	TRAJ35*01	TRAC	GCTCTTCTCCGTATAGGCTTTGGGAATGTGCTGCAT	ALLRIGFGNVLH	2252	2	TRBV20-1*01	TRBD2*02	TRBJ2-1*01	TRBC2	AGTGCCCCCCATTGGGGTGGCGGGAGTCGGGCCTACAATGAGCAGTTC	SAPHWGGGSRAYNEQF	2059	3	TRUE	T_CD8_memory	ALLRIGFGNVLH.SAPHWGGGSRAYNEQF	24	10	Clone10_24	Clone10_24	others
11222017	Rhasody Seurat Demo	24715	1890	7.12927	CD103P	CancerCD103P	SampleTag08_hs	Cancer	1	1	25145	37	TRAV16*01	TRAJ35*01	TRAC	GCTCTTCTCCGTATAGGCTTTGGGAATGTGCTGCAT	ALLRIGFGNVLH	17043	13	TRBV20-1*01	TRBD2*02	TRBJ2-1*01	TRBC2	AGTGCCCCCCATTGGGGTGGCGGGAGTCGGGCCTACAATGAGCAGTTC	SAPHWGGGSRAYNEQF	8102	24	TRUE	T_CD8_memory	ALLRIGFGNVLH.SAPHWGGGSRAYNEQF	24	10	Clone10_24	Clone10_24	others
7829783	Rhasody Seurat Demo	23132	1836	6.03061	CD103N	CancerCD103N	SampleTag08_hs	Cancer	1	1	10844	28	TRAV16*01	TRAJ35*01	TRAC	GCTCTTCTCCGTATAGGCTTTGGGAATGTGCTGCAT	ALLRIGFGNVLH	6080	12	TRBV20-1*01	TRBD2*02	TRBJ2-1*01	TRBC2	AGTGCCCCCCATTGGGGTGGCGGGAGTCGGGCCTACAATGAGCAGTTC	SAPHWGGGSRAYNEQF	4764	16	TRUE	T_CD8_memory	ALLRIGFGNVLH.SAPHWGGGSRAYNEQF	24	10	Clone10_24	Clone10_24	others
1925392	Rhasody Seurat Demo	22633	2000	4.40949	CD103P	CancerCD103P	SampleTag08_hs	Cancer	1	1	6452	19	TRAV16*01	TRAJ35*01	TRAC	GCTCTTCTCCGTATAGGCTTTGGGAATGTGCTGCAT	ALLRIGFGNVLH	136	3	TRBV20-1*01	TRBD2*02	TRBJ2-1*01	TRBC2	AGTGCCCCCCATTGGGGTGGCGGGAGTCGGGCCTACAATGAGCAGTTC	SAPHWGGGSRAYNEQF	6316	16	TRUE	T_CD8_memory	ALLRIGFGNVLH.SAPHWGGGSRAYNEQF	24	10	Clone10_24	Clone10_24	others
2225319	Rhasody Seurat Demo	21716	2037	4.91343	CD103P	CancerCD103P	SampleTag08_hs	Cancer	1	1	5710	12	TRAV16*01	TRAJ35*01	TRAC	GCTCTTCTCCGTATAGGCTTTGGGAATGTGCTGCAT	ALLRIGFGNVLH	3135	6	TRBV20-1*01	TRBD2*02	TRBJ2-1*01	TRBC2	AGTGCCCCCCATTGGGGTGGCGGGAGTCGGGCCTACAATGAGCAGTTC	SAPHWGGGSRAYNEQF	2575	6	TRUE	T_CD8_memory	ALLRIGFGNVLH.SAPHWGGGSRAYNEQF	24	10	Clone10_24	Clone10_24	others
452749	Rhasody Seurat Demo	21572	1908	8.55739	CD103P	CancerCD103P	SampleTag08_hs	Cancer	1	1	4946	10	TRAV16*01	TRAJ35*01	TRAC	GCTCTTCTCCGTATAGGCTTTGGGAATGTGCTGCAT	ALLRIGFGNVLH	4616	6	TRBV20-1*01	TRBD2*02	TRBJ2-1*01	TRBC2	AGTGCCCCCCATTGGGGTGGCGGGAGTCGGGCCTACAATGAGCAGTTC	SAPHWGGGSRAYNEQF	330	4	TRUE	T_CD8_memory	ALLRIGFGNVLH.SAPHWGGGSRAYNEQF	24	10	Clone10_24	Clone10_24	others
9178758	Rhasody Seurat Demo	20483	1748	3.85197	CD103P	CancerCD103P	SampleTag08_hs	Cancer	1	1	2902	7	TRAV16*01	TRAJ35*01	TRAC	GCTCTTCTCCGTATAGGCTTTGGGAATGTGCTGCAT	ALLRIGFGNVLH	2829	5	TRBV20-1*01	TRBD2*02	TRBJ2-1*01	TRBC2	AGTGCCCCCCATTGGGGTGGCGGGAGTCGGGCCTACAATGAGCAGTTC	SAPHWGGGSRAYNEQF	73	2	TRUE	T_CD8_memory	ALLRIGFGNVLH.SAPHWGGGSRAYNEQF	24	10	Clone10_24	Clone10_24	others
9176877	Rhasody Seurat Demo	19956	1680	5.58228	CD103P	CancerCD103P	SampleTag08_hs	Cancer	1	1	12048	21	TRAV16*01	TRAJ35*01	TRAC	GCTCTTCTCCGTATAGGCTTTGGGAATGTGCTGCAT	ALLRIGFGNVLH	3053	6	TRBV20-1*01	TRBD2*02	TRBJ2-1*01	TRBC2	AGTGCCCCCCATTGGGGTGGCGGGAGTCGGGCCTACAATGAGCAGTTC	SAPHWGGGSRAYNEQF	8995	15	TRUE	T_CD8_memory	ALLRIGFGNVLH.SAPHWGGGSRAYNEQF	24	10	Clone10_24	Clone10_24	others
10478634	Rhasody Seurat Demo	19718	1780	6.31403	CD103N	CancerCD103N	SampleTag08_hs	Cancer	1	1	5029	11	TRAV16*01	TRAJ35*01	TRAC	GCTCTTCTCCGTATAGGCTTTGGGAATGTGCTGCAT	ALLRIGFGNVLH	2005	4	TRBV20-1*01	TRBD2*02	TRBJ2-1*01	TRBC2	AGTGCCCCCCATTGGGGTGGCGGGAGTCGGGCCTACAATGAGCAGTTC	SAPHWGGGSRAYNEQF	3024	7	TRUE	T_CD8_memory	ALLRIGFGNVLH.SAPHWGGGSRAYNEQF	24	10	Clone10_24	Clone10_24	others
9599278	Rhasody Seurat Demo	18424	1484	6.33956	CD103P	CancerCD103P	SampleTag08_hs	Cancer	1	1	5494	18	TRAV16*01	TRAJ35*01	TRAC	GCTCTTCTCCGTATAGGCTTTGGGAATGTGCTGCAT	ALLRIGFGNVLH	1585	2	TRBV20-1*01	TRBD2*02	TRBJ2-1*01	TRBC2	AGTGCCCCCCATTGGGGTGGCGGGAGTCGGGCCTACAATGAGCAGTTC	SAPHWGGGSRAYNEQF	3909	16	TRUE	T_CD8_memory	ALLRIGFGNVLH.SAPHWGGGSRAYNEQF	24	10	Clone10_24	Clone10_24	others
7394331	Rhasody Seurat Demo	17347	1375	8.02444	CD103P	CancerCD103P	SampleTag08_hs	Cancer	1	1	8023	12	TRAV16*01	TRAJ35*01	TRAC	GCTCTTCTCCGTATAGGCTTTGGGAATGTGCTGCAT	ALLRIGFGNVLH	1764	5	TRBV20-1*01	TRBD2*02	TRBJ2-1*01	TRBC2	AGTGCCCCCCATTGGGGTGGCGGGAGTCGGGCCTACAATGAGCAGTTC	SAPHWGGGSRAYNEQF	6259	7	TRUE	T_CD8_memory	ALLRIGFGNVLH.SAPHWGGGSRAYNEQF	24	10	Clone10_24	Clone10_24	others
2508738	Rhasody Seurat Demo	15235	1670	6.68198	CD103N	CancerCD103N	SampleTag08_hs	Cancer	1	1	7571	12	TRAV16*01	TRAJ35*01	TRAC	GCTCTTCTCCGTATAGGCTTTGGGAATGTGCTGCAT	ALLRIGFGNVLH	2028	2	TRBV20-1*01	TRBD2*02	TRBJ2-1*01	TRBC2	AGTGCCCCCCATTGGGGTGGCGGGAGTCGGGCCTACAATGAGCAGTTC	SAPHWGGGSRAYNEQF	5543	10	TRUE	T_CD8_naive	ALLRIGFGNVLH.SAPHWGGGSRAYNEQF	24	10	Clone10_24	Clone10_24	others
2516044	Rhasody Seurat Demo	14361	1535	4.84646	CD103P	CancerCD103P	SampleTag08_hs	Cancer	8	8	5660	10	TRAV16*01	TRAJ35*01	TRAC	GCTCTTCTCCGTATAGGCTTTGGGAATGTGCTGCAT	ALLRIGFGNVLH	2701	1	TRBV20-1*01	TRBD2*02	TRBJ2-1*01	TRBC2	AGTGCCCCCCATTGGGGTGGCGGGAGTCGGGCCTACAATGAGCAGTTC	SAPHWGGGSRAYNEQF	2959	9	TRUE	T_CD8_memory	ALLRIGFGNVLH.SAPHWGGGSRAYNEQF	24	10	Clone10_24	Clone10_24	others
7981902	Rhasody Seurat Demo	14309	1426	9.56741	CD103P	CancerCD103P	SampleTag08_hs	Cancer	1	1	6533	14	TRAV16*01	TRAJ35*01	TRAC	GCTCTTCTCCGTATAGGCTTTGGGAATGTGCTGCAT	ALLRIGFGNVLH	3556	9	TRBV20-1*01	TRBD2*02	TRBJ2-1*01	TRBC2	AGTGCCCCCCATTGGGGTGGCGGGAGTCGGGCCTACAATGAGCAGTTC	SAPHWGGGSRAYNEQF	2977	5	TRUE	T_CD8_memory	ALLRIGFGNVLH.SAPHWGGGSRAYNEQF	24	10	Clone10_24	Clone10_24	others
12840650	Rhasody Seurat Demo	13560	1475	3.53982	CD103P	CancerCD103P	SampleTag08_hs	Cancer	1	1	3843	10	TRAV16*01	TRAJ35*01	TRAC	GCTCTTCTCCGTATAGGCTTTGGGAATGTGCTGCAT	ALLRIGFGNVLH	3739	6	TRBV20-1*01	TRBD2*02	TRBJ2-1*01	TRBC2	AGTGCCCCCCATTGGGGTGGCGGGAGTCGGGCCTACAATGAGCAGTTC	SAPHWGGGSRAYNEQF	104	4	TRUE	T_CD8_memory	ALLRIGFGNVLH.SAPHWGGGSRAYNEQF	24	10	Clone10_24	Clone10_24	others
6503858	Rhasody Seurat Demo	12387	1243	4.46436	CD103P	CancerCD103P	SampleTag08_hs	Cancer	1	1	4045	20	TRAV16*01	TRAJ35*01	TRAC	GCTCTTCTCCGTATAGGCTTTGGGAATGTGCTGCAT	ALLRIGFGNVLH	2618	9	TRBV20-1*01	TRBD2*02	TRBJ2-1*01	TRBC2	AGTGCCCCCCATTGGGGTGGCGGGAGTCGGGCCTACAATGAGCAGTTC	SAPHWGGGSRAYNEQF	1427	11	TRUE	T_CD8_memory	ALLRIGFGNVLH.SAPHWGGGSRAYNEQF	24	10	Clone10_24	Clone10_24	others
6364810	Rhasody Seurat Demo	12119	1171	14.2091	CD103N	CancerCD103N	SampleTag08_hs	Cancer	1	1	9110	19	TRAV16*01	TRAJ35*01	TRAC	GCTCTTCTCCGTATAGGCTTTGGGAATGTGCTGCAT	ALLRIGFGNVLH	306	3	TRBV20-1*01	TRBD2*02	TRBJ2-1*01	TRBC2	AGTGCCCCCCATTGGGGTGGCGGGAGTCGGGCCTACAATGAGCAGTTC	SAPHWGGGSRAYNEQF	8804	16	TRUE	T_CD8_memory	ALLRIGFGNVLH.SAPHWGGGSRAYNEQF	24	10	Clone10_24	Clone10_24	others
2377770	Rhasody Seurat Demo	11743	1272	5.92694	CD103P	CancerCD103P	SampleTag08_hs	Cancer	1	1	9231	14	TRAV16*01	TRAJ35*01	TRAC	GCTCTTCTCCGTATAGGCTTTGGGAATGTGCTGCAT	ALLRIGFGNVLH	144	3	TRBV20-1*01	TRBD2*02	TRBJ2-1*01	TRBC2	AGTGCCCCCCATTGGGGTGGCGGGAGTCGGGCCTACAATGAGCAGTTC	SAPHWGGGSRAYNEQF	9087	11	TRUE	T_CD8_memory	ALLRIGFGNVLH.SAPHWGGGSRAYNEQF	24	10	Clone10_24	Clone10_24	others
6214319	Rhasody Seurat Demo	11108	1159	8.49838	CD103N	CancerCD103N	SampleTag08_hs	Cancer	1	1	5860	8	TRAV16*01	TRAJ35*01	TRAC	GCTCTTCTCCGTATAGGCTTTGGGAATGTGCTGCAT	ALLRIGFGNVLH	3926	4	TRBV20-1*01	TRBD2*02	TRBJ2-1*01	TRBC2	AGTGCCCCCCATTGGGGTGGCGGGAGTCGGGCCTACAATGAGCAGTTC	SAPHWGGGSRAYNEQF	1934	4	TRUE	T_CD8_memory	ALLRIGFGNVLH.SAPHWGGGSRAYNEQF	24	10	Clone10_24	Clone10_24	others
10622243	Rhasody Seurat Demo	10435	1170	12.3431	CD103P	CancerCD103P	SampleTag08_hs	Cancer	1	1	11118	18	TRAV16*01	TRAJ35*01	TRAC	GCTCTTCTCCGTATAGGCTTTGGGAATGTGCTGCAT	ALLRIGFGNVLH	1938	3	TRBV20-1*01	TRBD2*02	TRBJ2-1*01	TRBC2	AGTGCCCCCCATTGGGGTGGCGGGAGTCGGGCCTACAATGAGCAGTTC	SAPHWGGGSRAYNEQF	9180	15	TRUE	T_CD8_memory	ALLRIGFGNVLH.SAPHWGGGSRAYNEQF	24	10	Clone10_24	Clone10_24	others
3397663	Rhasody Seurat Demo	9200	934	7.86957	CD103P	CancerCD103P	SampleTag08_hs	Cancer	1	1	5046	10	TRAV16*01	TRAJ35*01	TRAC	GCTCTTCTCCGTATAGGCTTTGGGAATGTGCTGCAT	ALLRIGFGNVLH	3428	4	TRBV20-1*01	TRBD2*02	TRBJ2-1*01	TRBC2	AGTGCCCCCCATTGGGGTGGCGGGAGTCGGGCCTACAATGAGCAGTTC	SAPHWGGGSRAYNEQF	1618	6	TRUE	T_CD8_memory	ALLRIGFGNVLH.SAPHWGGGSRAYNEQF	24	10	Clone10_24	Clone10_24	others
9613916	Rhasody Seurat Demo	8902	1098	7.6612	CD103N	CancerCD103N	SampleTag08_hs	Cancer	1	1	4207	6	TRAV16*01	TRAJ35*01	TRAC	GCTCTTCTCCGTATAGGCTTTGGGAATGTGCTGCAT	ALLRIGFGNVLH	2473	2	TRBV20-1*01	TRBD2*02	TRBJ2-1*01	TRBC2	AGTGCCCCCCATTGGGGTGGCGGGAGTCGGGCCTACAATGAGCAGTTC	SAPHWGGGSRAYNEQF	1734	4	TRUE	T_CD8_naive	ALLRIGFGNVLH.SAPHWGGGSRAYNEQF	24	10	Clone10_24	Clone10_24	others
9304706	Rhasody Seurat Demo	33051	2265	2.98024	CD103N	BloodCD103N	SampleTag10_hs	Blood	2	2	9861	9	TRAV8-6*02	TRAJ10*01		GCTGTGAGGATTTCGGGAGGAGGAAACAAACTCACC	AVRISGGGNKLT	1245	4	TRBV5-6*01		TRBJ2-7*01	TRBC2	GCCAGCAGCTTGGCTTCATGGGCGGCCGAGCAGTAC	ASSLASWAAEQY	8616	5	TRUE	T_CD8_memory	AVRISGGGNKLT.ASSLASWAAEQY	22	11	Clone11_22	others	others
9754070	Rhasody Seurat Demo	22962	1710	12.5207	CD103N	BloodCD103N	SampleTag10_hs	Blood	7	7	19982	24	TRAV8-6*02	TRAJ10*01	TRAC	GCTGTGAGGATTTCGGGAGGAGGAAACAAACTCACC	AVRISGGGNKLT	9354	12	TRBV5-6*01		TRBJ2-7*01	TRBC2	GCCAGCAGCTTGGCTTCATGGGCGGCCGAGCAGTAC	ASSLASWAAEQY	10628	12	TRUE	T_CD8_memory	AVRISGGGNKLT.ASSLASWAAEQY	22	11	Clone11_22	others	others
9755204	Rhasody Seurat Demo	18006	1525	9.7412	CD103N	BloodCD103N	SampleTag10_hs	Blood	2	2	10658	14	TRAV8-6*02	TRAJ10*01	TRAC	GCTGTGAGGATTTCGGGAGGAGGAAACAAACTCACC	AVRISGGGNKLT	2540	7	TRBV5-6*01		TRBJ2-7*01	TRBC2	GCCAGCAGCTTGGCTTCATGGGCGGCCGAGCAGTAC	ASSLASWAAEQY	8118	7	TRUE	T_CD8_memory	AVRISGGGNKLT.ASSLASWAAEQY	22	11	Clone11_22	others	others
4014750	Rhasody Seurat Demo	17620	1653	8.83087	CD103N	CancerCD103N	SampleTag08_hs	Cancer	4	4	2122	3	TRAV8-6*02	TRAJ10*01	TRAC	GCTGTGAGGATTTCGGGAGGAGGAAACAAACTCACC	AVRISGGGNKLT	1929	1	TRBV5-6*01		TRBJ2-7*01	TRBC2	GCCAGCAGCTTGGCTTCATGGGCGGCCGAGCAGTAC	ASSLASWAAEQY	193	2	TRUE	T_CD8_memory	AVRISGGGNKLT.ASSLASWAAEQY	22	11	Clone11_22	others	others
7406647	Rhasody Seurat Demo	16883	1483	4.75626	CD103N	BloodCD103N	SampleTag10_hs	Blood	2	2	21079	24	TRAV8-6*02	TRAJ10*01		GCTGTGAGGATTTCGGGAGGAGGAAACAAACTCACC	AVRISGGGNKLT	987	4	TRBV5-6*01		TRBJ2-7*01	TRBC2	GCCAGCAGCTTGGCTTCATGGGCGGCCGAGCAGTAC	ASSLASWAAEQY	20092	20	TRUE	T_CD8_memory	AVRISGGGNKLT.ASSLASWAAEQY	22	11	Clone11_22	others	others
2380866	Rhasody Seurat Demo	15411	969	3.36124	CD103N	ParacancerCD103N	SampleTag07_hs	Paracancer	0	0	10758	12	TRAV8-6*02	TRAJ10*01	TRAC	GCTGTGAGGATTTCGGGAGGAGGAAACAAACTCACC	AVRISGGGNKLT	1407	3	TRBV5-6*01		TRBJ2-7*01	TRBC2	GCCAGCAGCTTGGCTTCATGGGCGGCCGAGCAGTAC	ASSLASWAAEQY	9351	9	TRUE	T_CD8_naive	AVRISGGGNKLT.ASSLASWAAEQY	22	11	Clone11_22	others	others
1502211	Rhasody Seurat Demo	14997	1400	5.5211	CD103N	BloodCD103N	SampleTag10_hs	Blood	2	2	5276	7	TRAV8-6*02	TRAJ10*01	TRAC	GCTGTGAGGATTTCGGGAGGAGGAAACAAACTCACC	AVRISGGGNKLT	5134	3	TRBV5-6*01		TRBJ2-7*01	TRBC2	GCCAGCAGCTTGGCTTCATGGGCGGCCGAGCAGTAC	ASSLASWAAEQY	142	4	TRUE	T_CD8_memory	AVRISGGGNKLT.ASSLASWAAEQY	22	11	Clone11_22	others	others
3835856	Rhasody Seurat Demo	14122	1219	9.8782	CD103N	BloodCD103N	SampleTag10_hs	Blood	2	2	870	4	TRAV8-6*02	TRAJ10*01	TRAC	GCTGTGAGGATTTCGGGAGGAGGAAACAAACTCACC	AVRISGGGNKLT	368	1	TRBV5-6*01		TRBJ2-7*01	TRBC2	GCCAGCAGCTTGGCTTCATGGGCGGCCGAGCAGTAC	ASSLASWAAEQY	502	3	TRUE	T_CD8_memory	AVRISGGGNKLT.ASSLASWAAEQY	22	11	Clone11_22	others	others
5771203	Rhasody Seurat Demo	13823	1230	7.62497	CD103N	BloodCD103N	SampleTag10_hs	Blood	2	2	17120	19	TRAV8-6*02	TRAJ10*01	TRAC	GCTGTGAGGATTTCGGGAGGAGGAAACAAACTCACC	AVRISGGGNKLT	588	1	TRBV5-6*01		TRBJ2-7*01	TRBC2	GCCAGCAGCTTGGCTTCATGGGCGGCCGAGCAGTAC	ASSLASWAAEQY	16532	18	TRUE	T_CD8_memory	AVRISGGGNKLT.ASSLASWAAEQY	22	11	Clone11_22	others	others
5023575	Rhasody Seurat Demo	13642	1356	7.45492	CD103P	CancerCD103P	SampleTag08_hs	Cancer	0	0	1615	7	TRAV8-6*02	TRAJ10*01	TRAC	GCTGTGAGGATTTCGGGAGGAGGAAACAAACTCACC	AVRISGGGNKLT	1328	3	TRBV5-6*01		TRBJ2-7*01	TRBC2	GCCAGCAGCTTGGCTTCATGGGCGGCCGAGCAGTAC	ASSLASWAAEQY	287	4	TRUE	T_CD8_naive	AVRISGGGNKLT.ASSLASWAAEQY	22	11	Clone11_22	others	others
2977938	Rhasody Seurat Demo	13329	1028	6.26454	CD103N	BloodCD103N	SampleTag10_hs	Blood	2	2	1064	7	TRAV8-6*02	TRAJ10*01		GCTGTGAGGATTTCGGGAGGAGGAAACAAACTCACC	AVRISGGGNKLT	996	2	TRBV5-6*01		TRBJ2-7*01	TRBC2	GCCAGCAGCTTGGCTTCATGGGCGGCCGAGCAGTAC	ASSLASWAAEQY	68	5	TRUE	T_CD8_naive	AVRISGGGNKLT.ASSLASWAAEQY	22	11	Clone11_22	others	others
2510277	Rhasody Seurat Demo	13087	1296	8.53519	CD103N	BloodCD103N	SampleTag10_hs	Blood	2	2	11050	7	TRAV8-6*02	TRAJ10*01	TRAC	GCTGTGAGGATTTCGGGAGGAGGAAACAAACTCACC	AVRISGGGNKLT	1045	3	TRBV5-6*01		TRBJ2-7*01	TRBC2	GCCAGCAGCTTGGCTTCATGGGCGGCCGAGCAGTAC	ASSLASWAAEQY	10005	4	TRUE	T_CD8_memory	AVRISGGGNKLT.ASSLASWAAEQY	22	11	Clone11_22	others	others
5754631	Rhasody Seurat Demo	12928	1145	6.01795	CD103N	BloodCD103N	SampleTag10_hs	Blood	2	2	26383	18	TRAV8-6*02	TRAJ10*01	TRAC	GCTGTGAGGATTTCGGGAGGAGGAAACAAACTCACC	AVRISGGGNKLT	5936	2	TRBV5-6*01		TRBJ2-7*01	TRBC2	GCCAGCAGCTTGGCTTCATGGGCGGCCGAGCAGTAC	ASSLASWAAEQY	20447	16	TRUE	T_CD8_memory	AVRISGGGNKLT.ASSLASWAAEQY	22	11	Clone11_22	others	others
7989592	Rhasody Seurat Demo	12856	1264	6.64281	CD103N	BloodCD103N	SampleTag10_hs	Blood	2	2	4241	6	TRAV8-6*02	TRAJ10*01	TRAC	GCTGTGAGGATTTCGGGAGGAGGAAACAAACTCACC	AVRISGGGNKLT	661	2	TRBV5-6*01		TRBJ2-7*01	TRBC2	GCCAGCAGCTTGGCTTCATGGGCGGCCGAGCAGTAC	ASSLASWAAEQY	3580	4	TRUE	T_CD8_memory	AVRISGGGNKLT.ASSLASWAAEQY	22	11	Clone11_22	others	others
11235137	Rhasody Seurat Demo	11479	1249	7.30029	CD103N	BloodCD103N	SampleTag10_hs	Blood	2	2	4826	7	TRAV8-6*02	TRAJ10*01	TRAC	GCTGTGAGGATTTCGGGAGGAGGAAACAAACTCACC	AVRISGGGNKLT	525	3	TRBV5-6*01		TRBJ2-7*01	TRBC2	GCCAGCAGCTTGGCTTCATGGGCGGCCGAGCAGTAC	ASSLASWAAEQY	4301	4	TRUE	T_CD8_memory	AVRISGGGNKLT.ASSLASWAAEQY	22	11	Clone11_22	others	others
4442512	Rhasody Seurat Demo	11328	1189	5.19068	CD103N	BloodCD103N	SampleTag10_hs	Blood	2	2	8436	17	TRAV8-6*02	TRAJ10*01	TRAC	GCTGTGAGGATTTCGGGAGGAGGAAACAAACTCACC	AVRISGGGNKLT	5161	8	TRBV5-6*01		TRBJ2-7*01	TRBC2	GCCAGCAGCTTGGCTTCATGGGCGGCCGAGCAGTAC	ASSLASWAAEQY	3275	9	TRUE	T_CD8_memory	AVRISGGGNKLT.ASSLASWAAEQY	22	11	Clone11_22	others	others
12097621	Rhasody Seurat Demo	9339	1122	8.89817	CD103N	BloodCD103N	SampleTag10_hs	Blood	2	2	7043	7	TRAV8-6*01	TRAJ10*01	TRAC	GCTGTGAGGATTTCGGGAGGAGGAAACAAACTCACC	AVRISGGGNKLT	6	2	TRBV5-6*01		TRBJ2-7*01	TRBC2	GCCAGCAGCTTGGCTTCATGGGCGGCCGAGCAGTAC	ASSLASWAAEQY	7037	5	TRUE	T_CD8_memory	AVRISGGGNKLT.ASSLASWAAEQY	22	11	Clone11_22	others	others
12106376	Rhasody Seurat Demo	8640	942	8.32176	CD103N	CancerCD103N	SampleTag08_hs	Cancer	2	2	3544	10	TRAV8-6*02	TRAJ10*01	TRAC	GCTGTGAGGATTTCGGGAGGAGGAAACAAACTCACC	AVRISGGGNKLT	1587	4	TRBV5-6*01		TRBJ2-7*01	TRBC2	GCCAGCAGCTTGGCTTCATGGGCGGCCGAGCAGTAC	ASSLASWAAEQY	1957	6	TRUE	T_CD8_memory	AVRISGGGNKLT.ASSLASWAAEQY	22	11	Clone11_22	others	others
12688912	Rhasody Seurat Demo	8397	923	5.74015	CD103N	CancerCD103N	SampleTag08_hs	Cancer	0	0	2218	9	TRAV8-6*02	TRAJ10*01	TRAC	GCTGTGAGGATTTCGGGAGGAGGAAACAAACTCACC	AVRISGGGNKLT	2158	6	TRBV5-6*01		TRBJ2-7*01	TRBC2	GCCAGCAGCTTGGCTTCATGGGCGGCCGAGCAGTAC	ASSLASWAAEQY	60	3	TRUE	T_CD8_memory	AVRISGGGNKLT.ASSLASWAAEQY	22	11	Clone11_22	others	others
749652	Rhasody Seurat Demo	8393	770	7.64923	CD103N	ParacancerCD103N	SampleTag07_hs	Paracancer	0	0	3901	11	TRAV8-6*02	TRAJ10*01	TRAC	GCTGTGAGGATTTCGGGAGGAGGAAACAAACTCACC	AVRISGGGNKLT	3549	8	TRBV5-6*01		TRBJ2-7*01	TRBC2	GCCAGCAGCTTGGCTTCATGGGCGGCCGAGCAGTAC	ASSLASWAAEQY	352	3	TRUE	T_CD8_memory	AVRISGGGNKLT.ASSLASWAAEQY	22	11	Clone11_22	others	others
1783318	Rhasody Seurat Demo	7371	894	6.91901	CD103N	BloodCD103N	SampleTag10_hs	Blood	5	5	2567	6	TRAV8-6*02	TRAJ10*01	TRAC	GCTGTGAGGATTTCGGGAGGAGGAAACAAACTCACC	AVRISGGGNKLT	208	1	TRBV5-6*01		TRBJ2-7*01	TRBC2	GCCAGCAGCTTGGCTTCATGGGCGGCCGAGCAGTAC	ASSLASWAAEQY	2359	5	TRUE	T_CD8_memory	AVRISGGGNKLT.ASSLASWAAEQY	22	11	Clone11_22	others	others
10623362	Rhasody Seurat Demo	5869	760	5.12864	CD103N	BloodCD103N	SampleTag10_hs	Blood	2	2	8620	10	TRAV8-6*02	TRAJ10*01	TRAC	GCTGTGAGGATTTCGGGAGGAGGAAACAAACTCACC	AVRISGGGNKLT	1411	2	TRBV5-6*01		TRBJ2-7*01	TRBC2	GCCAGCAGCTTGGCTTCATGGGCGGCCGAGCAGTAC	ASSLASWAAEQY	7209	8	TRUE	T_CD8_memory	AVRISGGGNKLT.ASSLASWAAEQY	22	11	Clone11_22	others	others
9907252	Rhasody Seurat Demo	30991	2207	7.24727	CD103P	ParacancerCD103P	SampleTag07_hs	Paracancer	3	3	8254	12	TRAV5*01	TRAJ31*01	TRAC	GCAGAGAGCAATGCCAGACTCATG	AESNARLM	299	3	TRBV12-4*01		TRBJ1-1*01	TRBC1	GCCAGCAGTTTCGGTCCGCACACTGAAGCTTTC	ASSFGPHTEAF	7955	9	TRUE	T_CD8_memory	AESNARLM.ASSFGPHTEAF	21	12	Clone12_21	others	others
6818702	Rhasody Seurat Demo	30365	1994	8.08167	CD103P	ParacancerCD103P	SampleTag07_hs	Paracancer	3	3	13196	16	TRAV5*01	TRAJ31*01	TRAC	GCAGAGAGCAATGCCAGACTCATG	AESNARLM	735	3	TRBV12-4*01		TRBJ1-1*01	TRBC1	GCCAGCAGTTTCGGTCCGCACACTGAAGCTTTC	ASSFGPHTEAF	12461	13	TRUE	T_CD8_memory	AESNARLM.ASSFGPHTEAF	21	12	Clone12_21	others	others
4427183	Rhasody Seurat Demo	20017	1484	17.3303	CD103P	CancerCD103P	SampleTag08_hs	Cancer	3	3	14828	20	TRAV5*01	TRAJ31*01	TRAC	GCAGAGAGCAATGCCAGACTCATG	AESNARLM	1450	6	TRBV12-4*01		TRBJ1-1*01	TRBC1	GCCAGCAGTTTCGGTCCGCACACTGAAGCTTTC	ASSFGPHTEAF	13378	14	TRUE	T_CD8_memory	AESNARLM.ASSFGPHTEAF	21	12	Clone12_21	others	others
4290110	Rhasody Seurat Demo	19048	1507	12.3005	CD103N	ParacancerCD103N	SampleTag07_hs	Paracancer	3	3	1653	7	TRAV5*01	TRAJ31*01	TRAC	GCAGAGAGCAATGCCAGACTCATG	AESNARLM	386	6	TRBV12-4*01		TRBJ1-1*01	TRBC1	GCCAGCAGTTTCGGTCCGCACACTGAAGCTTTC	ASSFGPHTEAF	1267	1	TRUE	T_CD8_memory	AESNARLM.ASSFGPHTEAF	21	12	Clone12_21	others	others
907841	Rhasody Seurat Demo	18780	1533	8.87646	CD103P	ParacancerCD103P	SampleTag07_hs	Paracancer	3	3	4972	11	TRAV5*01	TRAJ31*01	TRAC	GCAGAGAGCAATGCCAGACTCATG	AESNARLM	527	2	TRBV12-4*01		TRBJ1-1*01	TRBC1	GCCAGCAGTTTCGGTCCGCACACTGAAGCTTTC	ASSFGPHTEAF	4445	9	TRUE	T_CD8_memory	AESNARLM.ASSFGPHTEAF	21	12	Clone12_21	others	others
889358	Rhasody Seurat Demo	18105	1395	11.9801	CD103P	ParacancerCD103P	SampleTag07_hs	Paracancer	3	3	2580	12	TRAV5*01	TRAJ31*01	TRAC	GCAGAGAGCAATGCCAGACTCATG	AESNARLM	836	4	TRBV12-4*01		TRBJ1-1*01	TRBC1	GCCAGCAGTTTCGGTCCGCACACTGAAGCTTTC	ASSFGPHTEAF	1744	8	TRUE	T_CD8_memory	AESNARLM.ASSFGPHTEAF	21	12	Clone12_21	others	others
909013	Rhasody Seurat Demo	16571	1425	10.808	CD103P	ParacancerCD103P	SampleTag07_hs	Paracancer	3	3	5485	6	TRAV5*01	TRAJ31*01	TRAC	GCAGAGAGCAATGCCAGACTCATG	AESNARLM	335	2	TRBV12-4*01		TRBJ1-1*01	TRBC1	GCCAGCAGTTTCGGTCCGCACACTGAAGCTTTC	ASSFGPHTEAF	5150	4	TRUE	T_CD8_memory	AESNARLM.ASSFGPHTEAF	21	12	Clone12_21	others	others
11381429	Rhasody Seurat Demo	15577	1176	10.9713	CD103P	ParacancerCD103P	SampleTag07_hs	Paracancer	3	3	4712	7	TRAV5*01	TRAJ31*01	TRAC	GCAGAGAGCAATGCCAGACTCATG	AESNARLM	1688	3	TRBV12-4*01		TRBJ1-1*01	TRBC1	GCCAGCAGTTTCGGTCCGCACACTGAAGCTTTC	ASSFGPHTEAF	3024	4	TRUE	T_CD8_memory	AESNARLM.ASSFGPHTEAF	21	12	Clone12_21	others	others
7817126	Rhasody Seurat Demo	14925	1120	5.97655	CD103P	ParacancerCD103P	SampleTag07_hs	Paracancer	3	3	6913	15	TRAV5*01	TRAJ31*01	TRAC	GCAGAGAGCAATGCCAGACTCATG	AESNARLM	796	2	TRBV12-4*01		TRBJ1-1*01	TRBC1	GCCAGCAGTTTCGGTCCGCACACTGAAGCTTTC	ASSFGPHTEAF	6117	13	TRUE	T_CD8_memory	AESNARLM.ASSFGPHTEAF	21	12	Clone12_21	others	others
1937363	Rhasody Seurat Demo	14765	1280	10.3759	CD103P	ParacancerCD103P	SampleTag07_hs	Paracancer	3	3	13951	17	TRAV5*01	TRAJ31*01	TRAC	GCAGAGAGCAATGCCAGACTCATG	AESNARLM	5733	8	TRBV12-4*01		TRBJ1-1*01	TRBC1	GCCAGCAGTTTCGGTCCGCACACTGAAGCTTTC	ASSFGPHTEAF	8218	9	TRUE	T_CD8_naive	AESNARLM.ASSFGPHTEAF	21	12	Clone12_21	others	others
4603057	Rhasody Seurat Demo	11876	1031	9.87706	CD103P	CancerCD103P	SampleTag08_hs	Cancer	2	2	6182	14	TRAV5*01	TRAJ31*01	TRAC	GCAGAGAGCAATGCCAGACTCATG	AESNARLM	91	2	TRBV12-4*01		TRBJ1-1*01	TRBC1	GCCAGCAGTTTCGGTCCGCACACTGAAGCTTTC	ASSFGPHTEAF	6091	12	TRUE	T_CD8_memory	AESNARLM.ASSFGPHTEAF	21	12	Clone12_21	others	others
1945811	Rhasody Seurat Demo	10713	854	20.1344	CD103N	ParacancerCD103N	SampleTag07_hs	Paracancer	3	3	11485	12	TRAV5*01	TRAJ31*01	TRAC	GCAGAGAGCAATGCCAGACTCATG	AESNARLM	2364	4	TRBV12-4*01		TRBJ1-1*01	TRBC1	GCCAGCAGTTTCGGTCCGCACACTGAAGCTTTC	ASSFGPHTEAF	9121	8	TRUE	T_CD8_memory	AESNARLM.ASSFGPHTEAF	21	12	Clone12_21	others	others
606742	Rhasody Seurat Demo	10100	1102	17.0495	CD103P	ParacancerCD103P	SampleTag07_hs	Paracancer	2	2	2676	10	TRAV5*01	TRAJ31*01	TRAC	GCAGAGAGCAATGCCAGACTCATG	AESNARLM	1997	5	TRBV12-4*01		TRBJ1-1*01	TRBC1	GCCAGCAGTTTCGGTCCGCACACTGAAGCTTTC	ASSFGPHTEAF	679	5	TRUE	T_CD8_memory	AESNARLM.ASSFGPHTEAF	21	12	Clone12_21	others	others
5187521	Rhasody Seurat Demo	9332	670	7.71539	CD103N	ParacancerCD103N	SampleTag07_hs	Paracancer	3	3	3034	10	TRAV5*01	TRAJ31*01	TRAC	GCAGAGAGCAATGCCAGACTCATG	AESNARLM	939	3	TRBV12-3*01		TRBJ1-1*01	TRBC1	GCCAGCAGTTTCGGTCCGCACACTGAAGCTTTC	ASSFGPHTEAF	2095	7	TRUE	T_CD8_memory	AESNARLM.ASSFGPHTEAF	21	12	Clone12_21	others	others
2384286	Rhasody Seurat Demo	9050	745	22.7514	CD103P	ParacancerCD103P	SampleTag07_hs	Paracancer	3	3	21077	22	TRAV5*01	TRAJ31*01	TRAC	GCAGAGAGCAATGCCAGACTCATG	AESNARLM	2923	9	TRBV12-4*01		TRBJ1-1*01	TRBC1	GCCAGCAGTTTCGGTCCGCACACTGAAGCTTTC	ASSFGPHTEAF	18154	13	TRUE	T_CD8_memory	AESNARLM.ASSFGPHTEAF	21	12	Clone12_21	others	others
10917566	Rhasody Seurat Demo	8712	1173	8.66621	CD103P	ParacancerCD103P	SampleTag07_hs	Paracancer	2	2	17398	21	TRAV5*01	TRAJ31*01	TRAC	GCAGAGAGCAATGCCAGACTCATG	AESNARLM	2717	6	TRBV12-4*01		TRBJ1-1*01	TRBC1	GCCAGCAGTTTCGGTCCGCACACTGAAGCTTTC	ASSFGPHTEAF	14681	15	TRUE	T_CD8_memory	AESNARLM.ASSFGPHTEAF	21	12	Clone12_21	others	others
3843164	Rhasody Seurat Demo	5882	600	19.0751	CD103N	ParacancerCD103N	SampleTag07_hs	Paracancer	0	0	10975	14	TRAV5*01	TRAJ31*01	TRAC	GCAGAGAGCAATGCCAGACTCATG	AESNARLM	2957	3	TRBV12-4*01		TRBJ1-1*01	TRBC1	GCCAGCAGTTTCGGTCCGCACACTGAAGCTTTC	ASSFGPHTEAF	8018	11	TRUE	T_CD8_memory	AESNARLM.ASSFGPHTEAF	21	12	Clone12_21	others	others
13736877	Rhasody Seurat Demo	33684	2710	9.96912	CD103P	ParacancerCD103P	SampleTag07_hs	Paracancer	3	3	10382	28	TRAV5*01	TRAJ6*01	TRAC	GCAGAGAACGGAGGAAGCTACATACCTACA	AENGGSYIPT	4280	10	TRBV19*01		TRBJ1-1*01	TRBC1	GCCAGTGCTCTACAGCAGAACACTGAAGCTTTC	ASALQQNTEAF	6102	18	TRUE	T_CD8_memory	AENGGSYIPT.ASALQQNTEAF	20	13	Clone13_20	others	others
1507601	Rhasody Seurat Demo	28417	1496	8.41398	CD103N	BloodCD103N	SampleTag10_hs	Blood	5	5	10182	17	TRAV5*01	TRAJ6*01	TRAC	GCAGAGAACGGAGGAAGCTACATACCTACA	AENGGSYIPT	2078	10	TRBV19*01		TRBJ1-1*01	TRBC1	GCCAGTGCTCTACAGCAGAACACTGAAGCTTTC	ASALQQNTEAF	8104	7	TRUE	T_CD8_memory	AENGGSYIPT.ASALQQNTEAF	20	13	Clone13_20	others	others
5476269	Rhasody Seurat Demo	22733	1847	9.95469	CD103N	BloodCD103N	SampleTag10_hs	Blood	5	5	4443	21	TRAV5*01	TRAJ6*01	TRAC	GCAGAGAACGGAGGAAGCTACATACCTACA	AENGGSYIPT	1693	12	TRBV19*01		TRBJ1-1*01	TRBC1	GCCAGTGCTCTACAGCAGAACACTGAAGCTTTC	ASALQQNTEAF	2750	9	TRUE	T_CD8_memory	AENGGSYIPT.ASALQQNTEAF	20	13	Clone13_20	others	others
8123593	Rhasody Seurat Demo	19595	1419	5.41465	CD103N	CancerCD103N	SampleTag08_hs	Cancer	0	0	2615	16	TRAV5*01	TRAJ6*01	TRAC	GCAGAGAACGGAGGAAGCTACATACCTACA	AENGGSYIPT	2488	9	TRBV19*01		TRBJ1-1*01	TRBC1	GCCAGTGCTCTACAGCAGAACACTGAAGCTTTC	ASALQQNTEAF	127	7	TRUE	T_CD8_memory	AENGGSYIPT.ASALQQNTEAF	20	13	Clone13_20	others	others
10036621	Rhasody Seurat Demo	18234	1683	9.44938	CD103N	BloodCD103N	SampleTag10_hs	Blood	5	5	9576	23	TRAV5*01	TRAJ6*01	TRAC	GCAGAGAACGGAGGAAGCTACATACCTACA	AENGGSYIPT	6958	14	TRBV19*01		TRBJ1-1*01	TRBC1	GCCAGTGCTCTACAGCAGAACACTGAAGCTTTC	ASALQQNTEAF	2618	9	TRUE	T_CD8_memory	AENGGSYIPT.ASALQQNTEAF	20	13	Clone13_20	others	others
6210825	Rhasody Seurat Demo	18176	1387	5.56228	CD103N	CancerCD103N	SampleTag08_hs	Cancer	0	0	11647	25	TRAV5*01	TRAJ6*01	TRAC	GCAGAGAACGGAGGAAGCTACATACCTACA	AENGGSYIPT	4986	8	TRBV19*01		TRBJ1-1*01	TRBC1	GCCAGTGCTCTACAGCAGAACACTGAAGCTTTC	ASALQQNTEAF	6661	17	TRUE	T_CD8_memory	AENGGSYIPT.ASALQQNTEAF	20	13	Clone13_20	others	others
12387532	Rhasody Seurat Demo	17907	1646	11.7775	CD103N	BloodCD103N	SampleTag10_hs	Blood	0	0	3905	6	TRAV5*01	TRAJ6*01	TRAC	GCAGAGAACGGAGGAAGCTACATACCTACA	AENGGSYIPT	3096	4	TRBV19*01		TRBJ1-1*01	TRBC1	GCCAGTGCTCTACAGCAGAACACTGAAGCTTTC	ASALQQNTEAF	809	2	TRUE	T_CD8_memory	AENGGSYIPT.ASALQQNTEAF	20	13	Clone13_20	others	others
9008679	Rhasody Seurat Demo	16953	1595	4.8664	CD103N	BloodCD103N	SampleTag10_hs	Blood	5	5	9243	19	TRAV5*01	TRAJ6*01	TRAC	GCAGAGAACGGAGGAAGCTACATACCTACA	AENGGSYIPT	4728	13	TRBV19*01		TRBJ1-1*01	TRBC1	GCCAGTGCTCTACAGCAGAACACTGAAGCTTTC	ASALQQNTEAF	4515	6	TRUE	T_CD8_memory	AENGGSYIPT.ASALQQNTEAF	20	13	Clone13_20	others	others
9615421	Rhasody Seurat Demo	16266	1391	9.07414	CD103N	BloodCD103N	SampleTag10_hs	Blood	5	5	3718	12	TRAV5*01	TRAJ6*01	TRAC	GCAGAGAACGGAGGAAGCTACATACCTACA	AENGGSYIPT	276	1	TRBV19*01		TRBJ1-1*01	TRBC1	GCCAGTGCTCTACAGCAGAACACTGAAGCTTTC	ASALQQNTEAF	3442	11	TRUE	T_CD8_memory	AENGGSYIPT.ASALQQNTEAF	20	13	Clone13_20	others	others
5621047	Rhasody Seurat Demo	13671	1343	6.95633	CD103N	BloodCD103N	SampleTag10_hs	Blood	5	5	5308	11	TRAV5*01	TRAJ6*01		GCAGAGAACGGAGGAAGCTACATACCTACA	AENGGSYIPT	3016	4	TRBV19*01		TRBJ1-1*01	TRBC1	GCCAGTGCTCTACAGCAGAACACTGAAGCTTTC	ASALQQNTEAF	2292	7	TRUE	T_CD8_memory	AENGGSYIPT.ASALQQNTEAF	20	13	Clone13_20	others	others
11822989	Rhasody Seurat Demo	12533	1254	9.83005	CD103N	BloodCD103N	SampleTag10_hs	Blood	5	5	2538	12	TRAV5*01	TRAJ6*01	TRAC	GCAGAGAACGGAGGAAGCTACATACCTACA	AENGGSYIPT	763	5	TRBV19*01		TRBJ1-1*01	TRBC1	GCCAGTGCTCTACAGCAGAACACTGAAGCTTTC	ASALQQNTEAF	1775	7	TRUE	T_CD8_memory	AENGGSYIPT.ASALQQNTEAF	20	13	Clone13_20	others	others
5900185	Rhasody Seurat Demo	12164	1153	10.8024	CD103N	BloodCD103N	SampleTag10_hs	Blood	5	5	3958	16	TRAV5*01	TRAJ6*01	TRAC	GCAGAGAACGGAGGAAGCTACATACCTACA	AENGGSYIPT	1318	6	TRBV19*01		TRBJ1-1*01	TRBC1	GCCAGTGCTCTACAGCAGAACACTGAAGCTTTC	ASALQQNTEAF	2640	10	TRUE	T_CD8_memory	AENGGSYIPT.ASALQQNTEAF	20	13	Clone13_20	others	others
5933569	Rhasody Seurat Demo	11664	1173	10.5796	CD103N	CancerCD103N	SampleTag08_hs	Cancer	5	5	7019	10	TRAV5*01	TRAJ6*01	TRAC	GCAGAGAACGGAGGAAGCTACATACCTACA	AENGGSYIPT	4068	6	TRBV19*01		TRBJ1-1*01	TRBC1	GCCAGTGCTCTACAGCAGAACACTGAAGCTTTC	ASALQQNTEAF	2951	4	TRUE	T_CD8_memory	AENGGSYIPT.ASALQQNTEAF	20	13	Clone13_20	others	others
10041639	Rhasody Seurat Demo	10392	1047	10.5466	CD103N	BloodCD103N	SampleTag10_hs	Blood	5	5	6690	8	TRAV5*01	TRAJ6*01	TRAC	GCAGAGAACGGAGGAAGCTACATACCTACA	AENGGSYIPT	4223	2	TRBV19*01		TRBJ1-1*01	TRBC1	GCCAGTGCTCTACAGCAGAACACTGAAGCTTTC	ASALQQNTEAF	2467	6	TRUE	T_CD8_memory	AENGGSYIPT.ASALQQNTEAF	20	13	Clone13_20	others	others
12273025	Rhasody Seurat Demo	9436	1097	4.61	CD103N	CancerCD103N	SampleTag08_hs	Cancer	0	0	13721	13	TRAV5*01	TRAJ6*01	TRAC	GCAGAGAACGGAGGAAGCTACATACCTACA	AENGGSYIPT	3131	5	TRBV19*01		TRBJ1-1*01	TRBC1	GCCAGTGCTCTACAGCAGAACACTGAAGCTTTC	ASALQQNTEAF	10590	8	TRUE	T_CD8_memory	AENGGSYIPT.ASALQQNTEAF	20	13	Clone13_20	others	others
9762506	Rhasody Seurat Demo	8414	802	3.7913	CD103N	CancerCD103N	SampleTag08_hs	Cancer	0	0	5694	9	TRAV5*01	TRAJ6*01	TRAC	GCAGAGAACGGAGGAAGCTACATACCTACA	AENGGSYIPT	2420	3	TRBV19*01		TRBJ1-1*01	TRBC1	GCCAGTGCTCTACAGCAGAACACTGAAGCTTTC	ASALQQNTEAF	3274	6	TRUE	T_CD8_memory	AENGGSYIPT.ASALQQNTEAF	20	13	Clone13_20	others	others
14028380	Rhasody Seurat Demo	7885	880	11.5663	CD103N	CancerCD103N	SampleTag08_hs	Cancer	0	0	2396	7	TRAV5*01	TRAJ6*01	TRAC	GCAGAGAACGGAGGAAGCTACATACCTACA	AENGGSYIPT	2264	5	TRBV19*01		TRBJ1-1*01	TRBC1	GCCAGTGCTCTACAGCAGAACACTGAAGCTTTC	ASALQQNTEAF	132	2	TRUE	T_CD8_memory	AENGGSYIPT.ASALQQNTEAF	20	13	Clone13_20	others	others
4879924	Rhasody Seurat Demo	37182	2423	10.7149	CD103N	CancerCD103N	SampleTag08_hs	Cancer	3	3	8517	29	TRAV12-1*01	TRAJ20*01	TRAC	GTGGTGAACCCAAGCGACTACAAGCTCAGC	VVNPSDYKLS	1485	10	TRBV28*01	TRBD2*01	TRBJ2-1*01	TRBC2	GCCAGCAATGGGGGGGGGTCTACAATGAGCAGTTC	ASNGGGSTMSSS	7032	19	TRUE	T_CD8_naive	VVNPSDYKLS.ASNGGGSTMSSS	19	14	Clone14_19	others	others
5633696	Rhasody Seurat Demo	34955	2673	7.45816	CD103P	CancerCD103P	SampleTag08_hs	Cancer	8	8	16243	28	TRAV12-1*01	TRAJ20*01	TRAC	GTGGTGAACCCAAGCGACTACAAGCTCAGC	VVNPSDYKLS	9854	14	TRBV28*01	TRBD2*01	TRBJ2-1*01	TRBC2	GCCAGCAATGGGGGGGGGTCTACAATGAGCAGTTC	ASNGGGSTMSSS	6389	14	TRUE	T_CD8_memory	VVNPSDYKLS.ASNGGGSTMSSS	19	14	Clone14_19	others	others
5162177	Rhasody Seurat Demo	31243	1925	8.16823	CD103P	ParacancerCD103P	SampleTag07_hs	Paracancer	3	3	14198	18	TRAV17*01	TRAJ26*01	TRAC	GCTACCAAAAACTATGGTCAGAATTTTGTC	ATKNYGQNFV	1047	3	TRBV27*01	TRBD1*01	TRBJ2-7*01	TRBC2	GCCAGCAGTGGGGGGACACCCTACGAGCAGTAC	ASSGGTPYEQY	13151	15	TRUE	T_CD8_memory	ATKNYGQNFV.ASSGGTPYEQY	19	14	Clone14_19	others	others
3404248	Rhasody Seurat Demo	29882	2129	8.94184	CD103P	CancerCD103P	SampleTag08_hs	Cancer	1	1	39568	42	TRAV12-1*01	TRAJ20*01	TRAC	GTGGTGAACCCAAGCGACTACAAGCTCAGC	VVNPSDYKLS	8283	5	TRBV28*01	TRBD2*01	TRBJ2-1*01	TRBC2	GCCAGCAATGGGGGGGGGTCTACAATGAGCAGTTC	ASNGGGSTMSSS	31285	37	TRUE	T_CD8_memory	VVNPSDYKLS.ASNGGGSTMSSS	19	14	Clone14_19	others	others
2673833	Rhasody Seurat Demo	23156	1821	9.36258	CD103N	ParacancerCD103N	SampleTag07_hs	Paracancer	0	0	7724	8	TRAV17*01	TRAJ26*01	TRAC	GCTACCAAAAACTATGGTCAGAATTTTGTC	ATKNYGQNFV	1944	5	TRBV27*01	TRBD1*01	TRBJ2-7*01	TRBC2	GCCAGCAGTGGGGGGACACCCTACGAGCAGTAC	ASSGGTPYEQY	5780	3	TRUE	T_CD8_memory	ATKNYGQNFV.ASSGGTPYEQY	19	14	Clone14_19	others	others
10490532	Rhasody Seurat Demo	23154	1713	6.93617	CD103N	ParacancerCD103N	SampleTag07_hs	Paracancer	0	0	20093	17	TRAV17*01	TRAJ26*01	TRAC	GCTACCAAAAACTATGGTCAGAATTTTGTC	ATKNYGQNFV	10719	11	TRBV27*01	TRBD1*01	TRBJ2-7*01	TRBC2	GCCAGCAGTGGGGGGACACCCTACGAGCAGTAC	ASSGGTPYEQY	9374	6	TRUE	T_CD8_memory	ATKNYGQNFV.ASSGGTPYEQY	19	14	Clone14_19	others	others
918975	Rhasody Seurat Demo	22463	1619	8.96585	CD103N	CancerCD103N	SampleTag08_hs	Cancer	0	0	10039	19	TRAV17*01	TRAJ26*01	TRAC	GCTACCAAAAACTATGGTCAGAATTTTGTC	ATKNYGQNFV	7522	15	TRBV27*01	TRBD1*01	TRBJ2-7*01	TRBC2	GCCAGCAGTGGGGGGACACCCTACGAGCAGTAC	ASSGGTPYEQY	2517	4	TRUE	T_CD8_memory	ATKNYGQNFV.ASSGGTPYEQY	19	14	Clone14_19	others	others
2231435	Rhasody Seurat Demo	22158	2103	5.14487	CD103N	CancerCD103N	SampleTag08_hs	Cancer	1	1	8633	17	TRAV12-1*01	TRAJ20*01	TRAC	GTGGTGAACCCAAGCGACTACAAGCTCAGC	VVNPSDYKLS	3365	5	TRBV28*01	TRBD2*01	TRBJ2-1*01	TRBC2	GCCAGCAATGGGGGGGGGTCTACAATGAGCAGTTC	ASNGGGSTMSSS	5268	12	TRUE	T_CD8_naive	VVNPSDYKLS.ASNGGGSTMSSS	19	14	Clone14_19	others	others
4427536	Rhasody Seurat Demo	22114	1606	4.80239	CD103P	ParacancerCD103P	SampleTag07_hs	Paracancer	0	0	7201	11	TRAV17*01	TRAJ26*01	TRAC	GCTACCAAAAACTATGGTCAGAATTTTGTC	ATKNYGQNFV	1476	4	TRBV27*01	TRBD1*01	TRBJ2-7*01	TRBC2	GCCAGCAGTGGGGGGACACCCTACGAGCAGTAC	ASSGGTPYEQY	5725	7	TRUE	T_CD8_memory	ATKNYGQNFV.ASSGGTPYEQY	19	14	Clone14_19	others	others
11655994	Rhasody Seurat Demo	22063	1698	19.6256	CD103P	CancerCD103P	SampleTag08_hs	Cancer	1	1	27990	25	TRAV12-1*01	TRAJ20*01	TRAC	GTGGTGAACCCAAGCGACTACAAGCTCAGC	VVNPSDYKLS	4138	3	TRBV28*01	TRBD2*01	TRBJ2-1*01	TRBC2	GCCAGCAATGGGGGGGGGTCTACAATGAGCAGTTC	ASNGGGSTMSSS	23852	22	TRUE	T_CD8_memory	VVNPSDYKLS.ASNGGGSTMSSS	19	14	Clone14_19	others	others
1352141	Rhasody Seurat Demo	21245	1464	7.70064	CD103P	ParacancerCD103P	SampleTag07_hs	Paracancer	0	0	17303	21	TRAV17*01	TRAJ26*01	TRAC	GCTACCAAAAACTATGGTCAGAATTTTGTC	ATKNYGQNFV	6390	9	TRBV27*01	TRBD1*01	TRBJ2-7*01	TRBC2	GCCAGCAGTGGGGGGACACCCTACGAGCAGTAC	ASSGGTPYEQY	10913	12	TRUE	T_CD8_memory	ATKNYGQNFV.ASSGGTPYEQY	19	14	Clone14_19	others	others
2212287	Rhasody Seurat Demo	20891	2007	6.35202	CD103P	CancerCD103P	SampleTag08_hs	Cancer	8	8	9913	30	TRAV12-1*01	TRAJ20*01	TRAC	GTGGTGAACCCAAGCGACTACAAGCTCAGC	VVNPSDYKLS	4680	10	TRBV28*01	TRBD2*01	TRBJ2-1*01	TRBC2	GCCAGCAATGGGGGGGGGTCTACAATGAGCAGTTC	ASNGGGSTMSSS	5233	20	TRUE	T_CD8_naive	VVNPSDYKLS.ASNGGGSTMSSS	19	14	Clone14_19	others	others
5048541	Rhasody Seurat Demo	18863	1666	7.6711	CD103P	CancerCD103P	SampleTag08_hs	Cancer	1	1	54104	64	TRAV12-1*01	TRAJ20*01	TRAC	GTGGTGAACCCAAGCGACTACAAGCTCAGC	VVNPSDYKLS	22671	25	TRBV28*01	TRBD2*01	TRBJ2-1*01	TRBC2	GCCAGCAATGGGGGGGGGTCTACAATGAGCAGTTC	ASNGGGSTMSSS	31433	39	TRUE	T_CD8_memory	VVNPSDYKLS.ASNGGGSTMSSS	19	14	Clone14_19	others	others
2970326	Rhasody Seurat Demo	18303	1822	6.75845	CD103P	CancerCD103P	SampleTag08_hs	Cancer	8	8	44429	43	TRAV12-1*01	TRAJ20*01	TRAC	GTGGTGAACCCAAGCGACTACAAGCTCAGC	VVNPSDYKLS	17452	18	TRBV28*01	TRBD2*01	TRBJ2-1*01	TRBC2	GCCAGCAATGGGGGGGGGTCTACAATGAGCAGTTC	ASNGGGSTMSSS	26977	25	TRUE	T_CD8_memory	VVNPSDYKLS.ASNGGGSTMSSS	19	14	Clone14_19	others	others
5754266	Rhasody Seurat Demo	18069	1783	6.98987	CD103N	CancerCD103N	SampleTag08_hs	Cancer	1	1	26126	35	TRAV12-1*01	TRAJ20*01	TRAC	GTGGTGAACCCAAGCGACTACAAGCTCAGC	VVNPSDYKLS	9118	16	TRBV28*01	TRBD2*01	TRBJ2-1*01	TRBC2	GCCAGCAATGGGGGGGGGTCTACAATGAGCAGTTC	ASNGGGSTMSSS	17008	19	TRUE	T_CD8_memory	VVNPSDYKLS.ASNGGGSTMSSS	19	14	Clone14_19	others	others
2064467	Rhasody Seurat Demo	16653	1539	6.33519	CD103N	CancerCD103N	SampleTag08_hs	Cancer	1	1	15796	25	TRAV12-1*01	TRAJ20*01	TRAC	GTGGTGAACCCAAGCGACTACAAGCTCAGC	VVNPSDYKLS	6583	8	TRBV28*01	TRBD2*01	TRBJ2-1*01	TRBC2	GCCAGCAATGGGGGGGGGTCTACAATGAGCAGTTC	ASNGGGSTMSSS	9213	17	TRUE	T_CD8_memory	VVNPSDYKLS.ASNGGGSTMSSS	19	14	Clone14_19	others	others
1059473	Rhasody Seurat Demo	16471	1182	3.92204	CD103P	ParacancerCD103P	SampleTag07_hs	Paracancer	0	0	11481	18	TRAV17*01	TRAJ26*01	TRAC	GCTACCAAAAACTATGGTCAGAATTTTGTC	ATKNYGQNFV	9182	10	TRBV27*01	TRBD1*01	TRBJ2-7*01	TRBC2	GCCAGCAGTGGGGGGACACCCTACGAGCAGTAC	ASSGGTPYEQY	2299	8	TRUE	T_CD8_memory	ATKNYGQNFV.ASSGGTPYEQY	19	14	Clone14_19	others	others
8411605	Rhasody Seurat Demo	16284	1195	5.73569	CD103P	ParacancerCD103P	SampleTag07_hs	Paracancer	0	0	18258	13	TRAV17*01	TRAJ26*01	TRAC	GCTACCAAAAACTATGGTCAGAATTTTGTT	ATKNYGQNFV	13994	8	TRBV27*01	TRBD1*01	TRBJ2-7*01	TRBC2	GCCAGCAGTGGGGGGACACCCTACGAGCAGTAC	ASSGGTPYEQY	4264	5	TRUE	T_CD8_memory	ATKNYGQNFV.ASSGGTPYEQY	19	14	Clone14_19	others	others
165531	Rhasody Seurat Demo	14703	1458	4.96497	CD103P	CancerCD103P	SampleTag08_hs	Cancer	1	1	18220	30	TRAV12-1*01	TRAJ20*01	TRAC	GTGGTGAACCCAAGCGACTACAAGCTCAGC	VVNPSDYKLS	14648	21	TRBV28*01	TRBD2*01	TRBJ2-1*01	TRBC2	GCCAGCAATGGGGGGGGGTCTACAATGAGCAGTTC	ASNGGGSTMSSS	3572	9	TRUE	T_CD8_memory	VVNPSDYKLS.ASNGGGSTMSSS	19	14	Clone14_19	others	others
1054128	Rhasody Seurat Demo	14685	1607	6.51004	CD103N	CancerCD103N	SampleTag08_hs	Cancer	1	1	21448	27	TRAV12-1*01	TRAJ20*01	TRAC	GTGGTGAACCCAAGCGACTACAAGCTCAGC	VVNPSDYKLS	4344	6	TRBV28*01	TRBD2*01	TRBJ2-1*01	TRBC2	GCCAGCAATGGGGGGGGGTCTACAATGAGCAGTTC	ASNGGGSTMSSS	17104	21	TRUE	T_CD8_memory	VVNPSDYKLS.ASNGGGSTMSSS	19	14	Clone14_19	others	others
6507713	Rhasody Seurat Demo	14362	1154	3.71815	CD103N	CancerCD103N	SampleTag08_hs	Cancer	4	4	2517	11	TRAV17*01	TRAJ26*01	TRAC	GCTACCAAAAACTATGGTCAGAATTTTGTC	ATKNYGQNFV	1501	5	TRBV27*01	TRBD1*01	TRBJ2-7*01	TRBC2	GCCAGCAGTGGGGGGACACCCTACGAGCAGTAC	ASSGGTPYEQY	1016	6	TRUE	T_CD8_memory	ATKNYGQNFV.ASSGGTPYEQY	19	14	Clone14_19	others	others
12548804	Rhasody Seurat Demo	14327	1358	3.07112	CD103N	CancerCD103N	SampleTag08_hs	Cancer	1	1	37381	60	TRAV12-1*01	TRAJ20*01	TRAC	GTGGTGAACCCAAGCGACTACAAGCTCAGC	VVNPSDYKLS	11320	14	TRBV28*01	TRBD2*01	TRBJ2-1*01	TRBC2	GCCAGCAATGGGGGGGGGTCTACAATGAGCAGTTC	ASNGGGSTMSSS	26061	46	TRUE	T_CD8_memory	VVNPSDYKLS.ASNGGGSTMSSS	19	14	Clone14_19	others	others
10619159	Rhasody Seurat Demo	13743	1376	7.31281	CD103P	CancerCD103P	SampleTag08_hs	Cancer	2	2	5825	20	TRAV12-1*01	TRAJ20*01	TRAC	GTGGTGAACCCAAGCGACTACAAGCTCAGC	VVNPSDYKLS	2378	9	TRBV28*01	TRBD2*01	TRBJ2-1*01	TRBC2	GCCAGCAATGGGGGGGGGTCTACAATGAGCAGTTC	ASNGGGSTMSSS	3447	11	TRUE	T_CD8_memory	VVNPSDYKLS.ASNGGGSTMSSS	19	14	Clone14_19	others	others
7240326	Rhasody Seurat Demo	12204	1197	4.96559	CD103N	CancerCD103N	SampleTag08_hs	Cancer	1	1	4081	15	TRAV12-1*01	TRAJ20*01	TRAC	GTGGTGAACCCAAGCGACTACAAGCTCAGC	VVNPSDYKLS	3778	5	TRBV28*01	TRBD2*01	TRBJ2-1*01	TRBC2	GCCAGCAATGGGGGGGGGTCTACAATGAGCAGTTC	ASNGGGSTMSSS	303	10	TRUE	T_CD8_memory	VVNPSDYKLS.ASNGGGSTMSSS	19	14	Clone14_19	others	others
15028	Rhasody Seurat Demo	11993	1241	9.19703	CD103N	CancerCD103N	SampleTag08_hs	Cancer	1	1	13859	23	TRAV12-1*01	TRAJ20*01	TRAC	GTGGTGAACCCAAGCGACTACAAGCTCAGC	VVNPSDYKLS	1160	3	TRBV28*01	TRBD2*01	TRBJ2-1*01	TRBC2	GCCAGCAATGGGGGGGGGTCTACAATGAGCAGTTC	ASNGGGSTMSSS	12699	20	TRUE	T_CD8_memory	VVNPSDYKLS.ASNGGGSTMSSS	19	14	Clone14_19	others	others
2955325	Rhasody Seurat Demo	10258	918	5.1862	CD103P	ParacancerCD103P	SampleTag07_hs	Paracancer	0	0	9765	7	TRAV17*01	TRAJ26*01	TRAC	GCTACCAAAAACTATGGTCAGAATTTTGTC	ATKNYGQNFV	6106	2	TRBV27*01	TRBD1*01	TRBJ2-7*01	TRBC2	GCCAGCAGTGGGGGGACACCCTACGAGCAGTAC	ASSGGTPYEQY	3659	5	TRUE	T_CD8_memory	ATKNYGQNFV.ASSGGTPYEQY	19	14	Clone14_19	others	others
1933142	Rhasody Seurat Demo	9999	1116	8.82088	CD103N	ParacancerCD103N	SampleTag07_hs	Paracancer	0	0	8029	11	TRAV17*01	TRAJ26*01	TRAC	GCTACCAAAAACTATGGTCAGAATTTTGTC	ATKNYGQNFV	5478	5	TRBV27*01	TRBD1*01	TRBJ2-7*01	TRBC2	GCCAGCAGTGGGGGGACACCCTACGAGCAGTAC	ASSGGTPYEQY	2551	6	TRUE	T_CD8_memory	ATKNYGQNFV.ASSGGTPYEQY	19	14	Clone14_19	others	others
4897541	Rhasody Seurat Demo	9578	832	3.35143	CD103N	ParacancerCD103N	SampleTag07_hs	Paracancer	0	0	437	6	TRAV17*01	TRAJ26*01	TRAC	GCTACCAAAAACTATGGTCAGAATTTTGTC	ATKNYGQNFV	236	4	TRBV27*01	TRBD1*01	TRBJ2-7*01	TRBC2	GCCAGCAGTGGGGGGACACCCTACGAGCAGTAC	ASSGGTPYEQY	201	2	TRUE	T_CD8_memory	ATKNYGQNFV.ASSGGTPYEQY	19	14	Clone14_19	others	others
10943664	Rhasody Seurat Demo	9052	1086	10.053	CD103P	CancerCD103P	SampleTag08_hs	Cancer	0	0	17349	30	TRAV17*01	TRAJ26*01	TRAC	GCTACCAAAAACTATGGTCAGAATTTTGTC	ATKNYGQNFV	5358	8	TRBV27*01	TRBD1*01	TRBJ2-7*01	TRBC2	GCCAGCAGTGGGGGGACACCCTACGAGCAGTAC	ASSGGTPYEQY	11991	22	TRUE	T_CD8_memory	ATKNYGQNFV.ASSGGTPYEQY	19	14	Clone14_19	others	others
4147664	Rhasody Seurat Demo	8046	943	4.06413	CD103N	CancerCD103N	SampleTag08_hs	Cancer	1	1	29837	55	TRAV12-1*01	TRAJ20*01	TRAC	GTGGTGAACCCAAGCGACTACAAGCTCAGC	VVNPSDYKLS	9958	17	TRBV28*01	TRBD2*01	TRBJ2-1*01	TRBC2	GCCAGCAATGGGGGGGGGTCTACAATGAGCAGTTC	ASNGGGSTMSSS	19879	38	TRUE	T_CD8_memory	VVNPSDYKLS.ASNGGGSTMSSS	19	14	Clone14_19	others	others
12395922	Rhasody Seurat Demo	7990	810	6.74593	CD103N	ParacancerCD103N	SampleTag07_hs	Paracancer	0	0	10109	6	TRAV17*01	TRAJ26*01	TRAC	GCTACCAAAAACTATGGTCAGAATTTTGTC	ATKNYGQNFV	5202	3	TRBV27*01	TRBD1*01	TRBJ2-7*01	TRBC2	GCCAGCAGTGGGGGGACACCCTACGAGCAGTAC	ASSGGTPYEQY	4907	3	TRUE	T_CD8_memory	ATKNYGQNFV.ASSGGTPYEQY	19	14	Clone14_19	others	others
13440061	Rhasody Seurat Demo	7029	751	7.71091	CD103P	CancerCD103P	SampleTag08_hs	Cancer	0	0	3917	5	TRAV17*01	TRAJ26*01	TRAC	GCTACCAAAAACTATGGTCAGAATTTTGTC	ATKNYGQNFV	2169	2	TRBV27*01	TRBD1*01	TRBJ2-7*01	TRBC2	GCCAGCAGTGGGGGGACACCCTACGAGCAGTAC	ASSGGTPYEQY	1748	3	TRUE	T_CD8_naive	ATKNYGQNFV.ASSGGTPYEQY	19	14	Clone14_19	others	others
1479195	Rhasody Seurat Demo	24678	2042	7.89367	CD103P	CancerCD103P	SampleTag08_hs	Cancer	8	8	45422	71	TRAV24*01	TRAJ45*01	TRAC	GCCTTCTCAGGAGGAGGTGCTGACGGACTCACC	AFSGGGADGLT	21185	26	TRBV9*01	TRBD2*02	TRBJ2-2*01	TRBC2	GCCAGCAGCGAGGCTAGCGGGAGTCCCCCCACCGGGGAGCTGTTT	ASSEASGSPPTGELF	24237	45	TRUE	T_CD8_memory	AFSGGGADGLT.ASSEASGSPPTGELF	17	15	Clone15_17	others	others
5165234	Rhasody Seurat Demo	22583	2013	3.50706	CD103P	CancerCD103P	SampleTag08_hs	Cancer	1	1	27863	29	TRAV24*01	TRAJ45*01	TRAC	GCCTTCTCAGGAGGAGGTGCTGACGGACTCACC	AFSGGGADGLT	16024	9	TRBV9*01	TRBD2*02	TRBJ2-2*01	TRBC2	GCCAGCAGCGAGGCTAGCGGGAGTCCCCCCACCGGGGAGCTGTTT	ASSEASGSPPTGELF	11839	20	TRUE	T_CD8_memory	AFSGGGADGLT.ASSEASGSPPTGELF	17	15	Clone15_17	others	others
1043741	Rhasody Seurat Demo	17487	1560	5.71853	CD103P	CancerCD103P	SampleTag08_hs	Cancer	1	1	10766	16	TRAV24*01	TRAJ45*01	TRAC	GCCTTCTCAGGAGGAGGTGCTGACGGACTCACC	AFSGGGADGLT	5201	6	TRBV9*01	TRBD2*02	TRBJ2-2*01	TRBC2	GCCAGCAGCGAGGCTAGCGGGAGTCCCCCCACCGGGGAGCTGTTT	ASSEASGSPPTGELF	5565	10	TRUE	T_CD8_naive	AFSGGGADGLT.ASSEASGSPPTGELF	17	15	Clone15_17	others	others
2671920	Rhasody Seurat Demo	15231	1800	3.30904	CD103N	CancerCD103N	SampleTag08_hs	Cancer	1	1	10793	19	TRAV24*01	TRAJ45*01	TRAC	GCCTTCTCAGGAGGAGGTGCTGACGGACTCACC	AFSGGGADGLT	1317	5	TRBV9*01	TRBD2*02	TRBJ2-2*01	TRBC2	GCCAGCAGCGAGGCTAGCGGGAGTCCCCCCACCGGGGAGCTGTTT	ASSEASGSPPTGELF	9476	14	TRUE	T_CD8_memory	AFSGGGADGLT.ASSEASGSPPTGELF	17	15	Clone15_17	others	others
1948835	Rhasody Seurat Demo	14696	1604	5.08302	CD103P	CancerCD103P	SampleTag08_hs	Cancer	1	1	15332	20	TRAV24*01	TRAJ45*01	TRAC	GCCTTCTCAGGAGGAGGTGCTGACGGACTCACC	AFSGGGADGLT	5715	6	TRBV9*01	TRBD2*02	TRBJ2-2*01	TRBC2	GCCAGCAGCGAGGCTAGCGGGAGTCCCCCCACCGGGGAGCTGTTT	ASSEASGSPPTGELF	9617	14	TRUE	T_CD8_memory	AFSGGGADGLT.ASSEASGSPPTGELF	17	15	Clone15_17	others	others
2673812	Rhasody Seurat Demo	14334	1620	3.45333	CD103P	CancerCD103P	SampleTag08_hs	Cancer	1	1	15268	17	TRAV24*01	TRAJ45*01	TRAC	GCCTTCTCAGGAGGAGGTGCTGACGGACTCACC	AFSGGGADGLT	8637	8	TRBV9*01	TRBD2*02	TRBJ2-2*01	TRBC2	GCCAGCAGCGAGGCTAGCGGGAGTCCCCCCACCGGGGAGCTGTTT	ASSEASGSPPTGELF	6631	9	TRUE	T_CD8_memory	AFSGGGADGLT.ASSEASGSPPTGELF	17	15	Clone15_17	others	others
13280699	Rhasody Seurat Demo	14298	1481	2.95146	CD103P	CancerCD103P	SampleTag08_hs	Cancer	1	1	15731	13	TRAV24*01	TRAJ45*01	TRAC	GCCTTCTCAGGAGGAGGTGCTGACGGACTCACC	AFSGGGADGLT	3432	5	TRBV9*01	TRBD2*02	TRBJ2-2*01	TRBC2	GCCAGCAGCGAGGCTAGCGGGAGTCCCCCCACCGGGGAGCTGTTT	ASSEASGSPPTGELF	12299	8	TRUE	T_CD8_memory	AFSGGGADGLT.ASSEASGSPPTGELF	17	15	Clone15_17	others	others
1036451	Rhasody Seurat Demo	14098	1341	5.53979	CD103N	CancerCD103N	SampleTag08_hs	Cancer	1	1	10355	11	TRAV24*01	TRAJ45*01	TRAC	GCCTTCTCAGGAGGAGGTGCTGACGGACTCACC	AFSGGGADGLT	1621	3	TRBV9*01	TRBD2*02	TRBJ2-2*01	TRBC2	GCCAGCAGCGAGGCTAGCGGGAGTCCCCCCACCGGGGAGCTGTTT	ASSEASGSPPTGELF	8734	8	TRUE	T_CD8_naive	AFSGGGADGLT.ASSEASGSPPTGELF	17	15	Clone15_17	others	others
9456020	Rhasody Seurat Demo	13912	1434	4.65785	CD103P	CancerCD103P	SampleTag08_hs	Cancer	1	1	12870	14	TRAV24*01	TRAJ45*01	TRAC	GCCTTCTCAGGAGGAGGTGCTGACGGACTCACC	AFSGGGADGLT	12535	11	TRBV9*01	TRBD2*02	TRBJ2-2*01	TRBC2	GCCAGCAGCGAGGCTAGCGGGAGTCCCCCCACCGGGGAGCTGTTT	ASSEASGSPPTGELF	335	3	TRUE	T_CD8_memory	AFSGGGADGLT.ASSEASGSPPTGELF	17	15	Clone15_17	others	others
12692822	Rhasody Seurat Demo	11368	1320	7.23962	CD103P	CancerCD103P	SampleTag08_hs	Cancer	1	1	7467	8	TRAV24*01	TRAJ45*01		GCCTTCTCAGGAGGAGGTGCTGACGGACTCACC	AFSGGGADGLT	60	1	TRBV9*01	TRBD2*02	TRBJ2-2*01	TRBC2	GCCAGCAGCGAGGCTAGCGGGAGTCCCCCCACCGGGGAGCTGTTT	ASSEASGSPPTGELF	7407	7	TRUE	T_CD8_memory	AFSGGGADGLT.ASSEASGSPPTGELF	17	15	Clone15_17	others	others
14021037	Rhasody Seurat Demo	11227	1246	6.17262	CD103N	CancerCD103N	SampleTag08_hs	Cancer	1	1	8688	8	TRAV24*01	TRAJ45*01	TRAC	GCCTTCTCAGGAGGAGGTGCTGACGGACTCACC	AFSGGGADGLT	3411	1	TRBV9*01	TRBD2*02	TRBJ2-2*01	TRBC2	GCCAGCAGCGAGGCTAGCGGGAGTCCCCCCACCGGGGAGCTGTTT	ASSEASGSPPTGELF	5277	7	TRUE	T_CD8_memory	AFSGGGADGLT.ASSEASGSPPTGELF	17	15	Clone15_17	others	others
12101826	Rhasody Seurat Demo	10331	1274	4.92692	CD103N	CancerCD103N	SampleTag08_hs	Cancer	1	1	23271	28	TRAV24*01	TRAJ45*01	TRAC	GCCTTCTCAGGAGGAGGTGCTGACGGACTCACC	AFSGGGADGLT	13885	20	TRBV9*01	TRBD2*02	TRBJ2-2*01	TRBC2	GCCAGCAGCGAGGCTAGCGGGAGTCCCCCCACCGGGGAGCTGTTT	ASSEASGSPPTGELF	9386	8	TRUE	T_CD8_memory	AFSGGGADGLT.ASSEASGSPPTGELF	17	15	Clone15_17	others	others
4571212	Rhasody Seurat Demo	8566	958	6.42073	CD103P	CancerCD103P	SampleTag08_hs	Cancer	1	1	8675	17	TRAV24*01	TRAJ45*01	TRAC	GCCTTCTCAGGAGGAGGTGCTGACGGACTCACC	AFSGGGADGLT	7161	14	TRBV9*01	TRBD2*02	TRBJ2-2*01	TRBC2	GCCAGCAGCGAGGCTAGCGGGAGTCCCCCCACCGGGGAGCTGTTT	ASSEASGSPPTGELF	1514	3	TRUE	T_CD8_memory	AFSGGGADGLT.ASSEASGSPPTGELF	17	15	Clone15_17	others	others
3420323	Rhasody Seurat Demo	8303	950	7.99711	CD103P	CancerCD103P	SampleTag08_hs	Cancer	1	1	7347	9	TRAV24*01	TRAJ45*01	TRAC	GCCTTCTCAGGAGGAGGTGCTGACGGACTCACC	AFSGGGADGLT	961	2	TRBV9*01	TRBD2*02	TRBJ2-2*01	TRBC2	GCCAGCAGCGAGGCTAGCGGGAGTCCCCCCACCGGGGAGCTGTTT	ASSEASGSPPTGELF	6386	7	TRUE	T_CD8_memory	AFSGGGADGLT.ASSEASGSPPTGELF	17	15	Clone15_17	others	others
4138417	Rhasody Seurat Demo	6867	810	11.781	CD103P	CancerCD103P	SampleTag08_hs	Cancer	0	0	1892	5	TRAV24*01	TRAJ45*01	TRAC	GCCTTCTCAGGAGGAGGTGCTGACGGACTCACC	AFSGGGADGLT	394	2	TRBV9*01	TRBD2*02	TRBJ2-2*01	TRBC2	GCCAGCAGCGAGGCTAGCGGGAGTCCCCCCACCGGGGAGCTGTTT	ASSEASGSPPTGELF	1498	3	TRUE	T_CD8_memory	AFSGGGADGLT.ASSEASGSPPTGELF	17	15	Clone15_17	others	others
7236181	Rhasody Seurat Demo	32186	2153	7.57472	CD103N	BloodCD103N	SampleTag10_hs	Blood	2	2	9092	13	TRAV27*01	TRAJ41*01	TRAC	GCAGGAGGTTACAATTCCGGGTATGCACTCAAC	AGGYNSGYALN	5927	7	TRBV5-1*01	TRBD1*01	TRBJ2-1*01	TRBC2	GCCAGCAGCTTCGGACAGGGGCGACCCTCCTACAATGAGCAGTTC	ASSFGQGRPSYNEQF	3165	6	TRUE	T_CD8_naive	AGGYNSGYALN.ASSFGQGRPSYNEQF	16	16	Clone16_16	others	others
8552873	Rhasody Seurat Demo	27198	2055	5.94897	CD103N	BloodCD103N	SampleTag10_hs	Blood	2	2	4418	9	TRAV27*01	TRAJ41*01	TRAC	GCAGGAGGTTACAATTCCGGGTATGCACTCAAC	AGGYNSGYALN	1973	4	TRBV5-1*01	TRBD1*01	TRBJ2-1*01	TRBC2	GCCAGCAGCTTCGGACAGGGGCGACCCTCCTACAATGAGCAGTTC	ASSFGQGRPSYNEQF	2445	5	TRUE	T_CD8_memory	AGGYNSGYALN.ASSFGQGRPSYNEQF	16	16	Clone16_16	others	others
9162295	Rhasody Seurat Demo	25934	1743	9.51261	CD103N	CancerCD103N	SampleTag08_hs	Cancer	0	0	9113	8	TRAV27*01	TRAJ41*01	TRAC	GCAGGAGGTTACAATTCCGGGTATGCACTCAAC	AGGYNSGYALN	1840	1	TRBV5-1*01	TRBD1*01	TRBJ2-1*01	TRBC2	GCCAGCAGCTTCGGACAGGGGCGACCCTCCTACAATGAGCAGTTC	ASSFGQGRPSYNEQF	7273	7	TRUE	T_CD8_memory	AGGYNSGYALN.ASSFGQGRPSYNEQF	16	16	Clone16_16	others	others
1781856	Rhasody Seurat Demo	24546	1890	7.89538	CD103N	BloodCD103N	SampleTag10_hs	Blood	2	2	14736	32	TRAV27*01	TRAJ41*01	TRAC	GCAGGAGGTTACAATTCCGGGTATGCACTCAAC	AGGYNSGYALN	6823	11	TRBV5-1*01	TRBD1*01	TRBJ2-1*01	TRBC2	GCCAGCAGCTTCGGACAGGGGCGACCCTCCTACAATGAGCAGTTC	ASSFGQGRPSYNEQF	7913	21	TRUE	T_CD8_memory	AGGYNSGYALN.ASSFGQGRPSYNEQF	16	16	Clone16_16	others	others
9284	Rhasody Seurat Demo	22194	1720	5.93854	CD103N	CancerCD103N	SampleTag08_hs	Cancer	0	0	6748	29	TRAV27*01	TRAJ41*01	TRAC	GCAGGAGGTTACAATTCCGGGTATGCACTCAAC	AGGYNSGYALN	588	2	TRBV5-1*01	TRBD1*01	TRBJ2-1*01	TRBC2	GCCAGCAGCTTCGGACAGGGGCGACCCTCCTACAATGAGCAGTTC	ASSFGQGRPSYNEQF	6160	27	TRUE	T_CD8_memory	AGGYNSGYALN.ASSFGQGRPSYNEQF	16	16	Clone16_16	others	others
1064523	Rhasody Seurat Demo	18817	1566	7.12653	CD103N	BloodCD103N	SampleTag10_hs	Blood	5	5	10388	15	TRAV27*01	TRAJ41*01	TRAC	GCAGGAGGTTACAATTCCGGGTATGCACTCAAC	AGGYNSGYALN	5763	1	TRBV5-1*01	TRBD1*01	TRBJ2-1*01	TRBC2	GCCAGCAGCTTCGGACAGGGGCGACCCTCCTACAATGAGCAGTTC	ASSFGQGRPSYNEQF	4625	14	TRUE	T_CD8_memory	AGGYNSGYALN.ASSFGQGRPSYNEQF	16	16	Clone16_16	others	others
3132289	Rhasody Seurat Demo	16623	1416	7.64603	CD103N	BloodCD103N	SampleTag10_hs	Blood	2	2	16702	16	TRAV27*01	TRAJ41*01	TRAC	GCAGGAGGTTACAATTCCGGGTATGCACTCAAC	AGGYNSGYALN	10533	5	TRBV5-1*01	TRBD1*01	TRBJ2-1*01	TRBC2	GCCAGCAGCTTCGGACAGGGGCGACCCTCCTACAATGAGCAGTTC	ASSFGQGRPSYNEQF	6169	11	TRUE	T_CD8_memory	AGGYNSGYALN.ASSFGQGRPSYNEQF	16	16	Clone16_16	others	others
14016077	Rhasody Seurat Demo	15786	1259	7.36729	CD103N	BloodCD103N	SampleTag10_hs	Blood	2	2	16801	22	TRAV27*01	TRAJ41*01	TRAC	GCAGGAGGTTACAATTCCGGGTATGCACTCAAC	AGGYNSGYALN	11764	15	TRBV5-1*01	TRBD1*01	TRBJ2-1*01	TRBC2	GCCAGCAGCTTCGGACAGGGGCGACCCTCCTACAATGAGCAGTTC	ASSFGQGRPSYNEQF	5037	7	TRUE	T_CD8_memory	AGGYNSGYALN.ASSFGQGRPSYNEQF	16	16	Clone16_16	others	others
3401944	Rhasody Seurat Demo	15452	1302	10.3935	CD103N	BloodCD103N	SampleTag10_hs	Blood	2	2	14971	25	TRAV27*01	TRAJ41*01	TRAC	GCAGGAGGTTACAATTCCGGGTATGCACTCAAC	AGGYNSGYALN	154	3	TRBV5-1*01	TRBD1*01	TRBJ2-1*01	TRBC2	GCCAGCAGCTTCGGACAGGGGCGACCCTCCTACAATGAGCAGTTC	ASSFGQGRPSYNEQF	14817	22	TRUE	T_CD8_memory	AGGYNSGYALN.ASSFGQGRPSYNEQF	16	16	Clone16_16	others	others
5176729	Rhasody Seurat Demo	15360	1183	5.99609	CD103N	BloodCD103N	SampleTag10_hs	Blood	2	2	11939	29	TRAV27*01	TRAJ41*01	TRAC	GCAGGAGGTTACAATTCCGGGTATGCACTCAAC	AGGYNSGYALN	3519	6	TRBV5-1*01	TRBD1*01	TRBJ2-1*01	TRBC2	GCCAGCAGCTTCGGACAGGGGCGACCCTCCTACAATGAGCAGTTC	ASSFGQGRPSYNEQF	8420	23	TRUE	T_CD8_memory	AGGYNSGYALN.ASSFGQGRPSYNEQF	16	16	Clone16_16	others	others
13585551	Rhasody Seurat Demo	13390	1460	5.57132	CD103N	BloodCD103N	SampleTag10_hs	Blood	5	5	4676	10	TRAV27*01	TRAJ41*01	TRAC	GCAGGAGGTTACAATTCCGGGTATGCACTCAAC	AGGYNSGYALN	4167	4	TRBV5-1*01	TRBD1*01	TRBJ2-1*01	TRBC2	GCCAGCAGCTTCGGACAGGGGCGACCCTCCTACAATGAGCAGTTC	ASSFGQGRPSYNEQF	509	6	TRUE	T_CD8_memory	AGGYNSGYALN.ASSFGQGRPSYNEQF	16	16	Clone16_16	others	others
4006667	Rhasody Seurat Demo	12967	1203	10.4342	CD103N	BloodCD103N	SampleTag10_hs	Blood	2	2	7883	17	TRAV27*01	TRAJ41*01	TRAC	GCAGGAGGTTACAATTCCGGGTATGCACTCAAC	AGGYNSGYALN	6094	8	TRBV5-1*01	TRBD1*01	TRBJ2-1*01	TRBC2	GCCAGCAGCTTCGGACAGGGGCGACCCTCCTACAATGAGCAGTTC	ASSFGQGRPSYNEQF	1789	9	TRUE	T_CD8_memory	AGGYNSGYALN.ASSFGQGRPSYNEQF	16	16	Clone16_16	others	others
13870943	Rhasody Seurat Demo	10647	1030	4.79947	CD103N	BloodCD103N	SampleTag10_hs	Blood	2	2	9011	23	TRAV27*01	TRAJ41*01	TRAC	GCAGGAGGTTACAATTCCGGGTATGCACTCAAC	AGGYNSGYALN	81	1	TRBV5-1*01	TRBD1*01	TRBJ2-1*01	TRBC2	GCCAGCAGCTTCGGACAGGGGCGACCCTCCTACAATGAGCAGTTC	ASSFGQGRPSYNEQF	8930	22	TRUE	T_CD8_memory	AGGYNSGYALN.ASSFGQGRPSYNEQF	16	16	Clone16_16	others	others
4451399	Rhasody Seurat Demo	8551	853	10.759	CD103N	BloodCD103N	SampleTag10_hs	Blood	5	5	11104	21	TRAV27*01	TRAJ41*01	TRAC	GCAGGAGGTTACAATTCCGGGTATGCACTCAAC	AGGYNSGYALN	847	4	TRBV5-1*01	TRBD1*01	TRBJ2-1*01	TRBC2	GCCAGCAGCTTCGGACAGGGGCGACCCTCCTACAATGAGCAGTTC	ASSFGQGRPSYNEQF	10257	17	TRUE	T_CD8_memory	AGGYNSGYALN.ASSFGQGRPSYNEQF	16	16	Clone16_16	others	others
771486	Rhasody Seurat Demo	8320	883	3.48558	CD103N	ParacancerCD103N	SampleTag07_hs	Paracancer	0	0	2181	8	TRAV27*01	TRAJ41*01	TRAC	GCAGGAGGTTACAATTCCGGGTATGCACTCAAC	AGGYNSGYALN	257	1	TRBV5-1*01	TRBD1*01	TRBJ2-1*01	TRBC2	GCCAGCAGCTTCGGACAGGGGCGACCCTCCTACAATGAGCAGTTC	ASSFGQGRPSYNEQF	1924	7	TRUE	T_CD8_memory	AGGYNSGYALN.ASSFGQGRPSYNEQF	16	16	Clone16_16	others	others
8146653	Rhasody Seurat Demo	27386	2047	5.19609	CD103N	BloodCD103N	SampleTag10_hs	Blood	2	2	10219	15	TRAV20*01	TRAJ10*01	TRAC	GCTGTGCAGCTGGGGGTACTCACGGGAGGAGGAAACAAACTCACC	AVQLGVLTGGGNKLT	465	2	TRBV6-5*01	TRBD2*01	TRBJ2-7*01	TRBC2	GCCTCCAGGGGGGGTGGGTACGAGCAGTAC	ASRGGGYEQY	9754	13	TRUE	T_CD8_memory	AVQLGVLTGGGNKLT.ASRGGGYEQY	16	17	Clone17_16	others	others
5030408	Rhasody Seurat Demo	22840	1944	5.9282	CD103N	BloodCD103N	SampleTag10_hs	Blood	5	5	4777	11	TRAV20*01	TRAJ10*01	TRAC	GCTGTGCAGCTGGGGGTACTCACGGGAGGAGGAAACAAACTCACC	AVQLGVLTGGGNKLT	833	2	TRBV6-5*01	TRBD2*01	TRBJ2-7*01	TRBC2	GCCTCCAGGGGGGGTGGGTACGAGCAGTAC	ASRGGGYEQY	3944	9	TRUE	T_CD8_memory	AVQLGVLTGGGNKLT.ASRGGGYEQY	16	17	Clone17_16	others	others
12685485	Rhasody Seurat Demo	21774	1976	6.1128	CD103N	BloodCD103N	SampleTag10_hs	Blood	2	2	2461	11	TRAV20*01	TRAJ10*01	TRAC	GCTGTGCAGCTGGGGGTACTCACGGGAGGAGGAAACAAACTCACC	AVQLGVLTGGGNKLT	227	2	TRBV6-5*01	TRBD2*01	TRBJ2-7*01	TRBC2	GCCTCCAGGGGGGGTGGGTACGAGCAGTAC	ASRGGGYEQY	2234	9	TRUE	T_CD8_memory	AVQLGVLTGGGNKLT.ASRGGGYEQY	16	17	Clone17_16	others	others
1504567	Rhasody Seurat Demo	20620	1515	7.95829	CD103N	BloodCD103N	SampleTag10_hs	Blood	5	5	3853	11	TRAV20*01	TRAJ10*01	TRAC	GCTGTGCAGCTGGGGGTACTCACGGGAGGAGGAAACAAACTCACC	AVQLGVLTGGGNKLT	985	4	TRBV6-5*01	TRBD2*01	TRBJ2-7*01	TRBC2	GCCTCCAGGGGGGGTGGGTACGAGCAGTAC	ASRGGGYEQY	2868	7	TRUE	T_CD8_memory	AVQLGVLTGGGNKLT.ASRGGGYEQY	16	17	Clone17_16	others	others
2804029	Rhasody Seurat Demo	17615	1386	4.30315	CD103N	BloodCD103N	SampleTag10_hs	Blood	0	0	1427	8	TRAV20*01	TRAJ10*01	TRAC	GCTGTGCAGCTGGGGGTACTCACGGGAGGAGGAAACAAACTCACC	AVQLGVLTGGGNKLT	271	2	TRBV6-5*01	TRBD2*01	TRBJ2-7*01	TRBC2	GCCTCCAGGGGGGGTGGGTACGAGCAGTAC	ASRGGGYEQY	1156	6	TRUE	T_CD8_memory	AVQLGVLTGGGNKLT.ASRGGGYEQY	16	17	Clone17_16	others	others
9765923	Rhasody Seurat Demo	16133	1517	6.01872	CD103N	BloodCD103N	SampleTag10_hs	Blood	2	2	1971	9	TRAV20*01	TRAJ10*01	TRAC	GCTGTGCAGCTGGGGGTACTCACGGGAGGAGGAAACAAACTCACC	AVQLGVLTGGGNKLT	639	2	TRBV6-5*01	TRBD2*01	TRBJ2-7*01	TRBC2	GCCTCCAGGGGGGGTGGGTACGAGCAGTAC	ASRGGGYEQY	1332	7	TRUE	T_CD8_naive	AVQLGVLTGGGNKLT.ASRGGGYEQY	16	17	Clone17_16	others	others
2365909	Rhasody Seurat Demo	15584	1375	5.63398	CD103N	BloodCD103N	SampleTag10_hs	Blood	2	2	6296	8	TRAV20*01	TRAJ10*01	TRAC	GCTGTGCAGCTGGGGGTACTCACGGGAGGAGGAAACAAACTCACC	AVQLGVLTGGGNKLT	53	1	TRBV6-5*01	TRBD2*01	TRBJ2-7*01	TRBC2	GCCTCCAGGGGGGGTGGGTACGAGCAGTAC	ASRGGGYEQY	6243	7	TRUE	T_CD8_memory	AVQLGVLTGGGNKLT.ASRGGGYEQY	16	17	Clone17_16	others	others
6663610	Rhasody Seurat Demo	14893	1229	10.2531	CD103N	CancerCD103N	SampleTag08_hs	Cancer	5	5	3388	5	TRAV20*01	TRAJ10*01	TRAC	GCTGTGCAGCTGGGGGTACTCACGGGAGGAGGAAACAAACTCACC	AVQLGVLTGGGNKLT	314	1	TRBV6-5*01	TRBD2*01	TRBJ2-7*01	TRBC2	GCCTCCAGGGGGGGTGGGTACGAGCAGTAC	ASRGGGYEQY	3074	4	TRUE	T_CD8_memory	AVQLGVLTGGGNKLT.ASRGGGYEQY	16	17	Clone17_16	others	others
10931395	Rhasody Seurat Demo	13056	1344	9.22181	CD103N	BloodCD103N	SampleTag10_hs	Blood	2	2	14565	21	TRAV20*01	TRAJ10*01	TRAC	GCTGTGCAGCTGGGGGTACTCACGGGAGGAGGAAACAAACTCACC	AVQLGVLTGGGNKLT	8414	10	TRBV6-5*01	TRBD2*01	TRBJ2-7*01	TRBC2	GCCTCCAGGGGGGGTGGGTACGAGCAGTAC	ASRGGGYEQY	6151	11	TRUE	T_CD8_memory	AVQLGVLTGGGNKLT.ASRGGGYEQY	16	17	Clone17_16	others	others
12568341	Rhasody Seurat Demo	12998	1258	14.2099	CD103N	BloodCD103N	SampleTag10_hs	Blood	2	2	6086	11	TRAV20*01	TRAJ10*01	TRAC	GCTGTGCAGCTGGGGGTACTCACGGGAGGAGGAAACAAACTCACC	AVQLGVLTGGGNKLT	1812	3	TRBV6-5*01	TRBD2*01	TRBJ2-7*01	TRBC2	GCCTCCAGGGGGGGTGGGTACGAGCAGTAC	ASRGGGYEQY	4274	8	TRUE	T_CD8_memory	AVQLGVLTGGGNKLT.ASRGGGYEQY	16	17	Clone17_16	others	others
11651031	Rhasody Seurat Demo	12430	1370	6.6613	CD103P	CancerCD103P	SampleTag08_hs	Cancer	0	0	2626	13	TRAV20*01	TRAJ10*01	TRAC	GCTGTGCAGCTGGGGGTACTCACGGGAGGAGGAAACAAACTCACC	AVQLGVLTGGGNKLT	403	4	TRBV6-5*01	TRBD2*01	TRBJ2-7*01	TRBC2	GCCTCCAGGGGGGGTGGGTACGAGCAGTAC	ASRGGGYEQY	2223	9	TRUE	T_CD8_memory	AVQLGVLTGGGNKLT.ASRGGGYEQY	16	17	Clone17_16	others	others
2982622	Rhasody Seurat Demo	11079	1092	7.01327	CD103N	BloodCD103N	SampleTag10_hs	Blood	2	2	7979	15	TRAV20*01	TRAJ10*01	TRAC	GCTGTGCAGCTGGGGGTACTCACGGGAGGAGGAAACAAACTCACC	AVQLGVLTGGGNKLT	976	3	TRBV6-5*01	TRBD2*01	TRBJ2-7*01	TRBC2	GCCTCCAGGGGGGGTGGGTACGAGCAGTAC	ASRGGGYEQY	7003	12	TRUE	T_CD8_memory	AVQLGVLTGGGNKLT.ASRGGGYEQY	16	17	Clone17_16	others	others
7671218	Rhasody Seurat Demo	10819	1033	6.97846	CD103N	BloodCD103N	SampleTag10_hs	Blood	5	5	3232	12	TRAV20*01	TRAJ10*01	TRAC	GCTGTGCAGCTGGGGGTACTCACGGGAGGAGGAAACAAACTCACC	AVQLGVLTGGGNKLT	1442	4	TRBV6-5*01	TRBD2*01	TRBJ2-7*01	TRBC2	GCCTCCAGGGGGGGTGGGTACGAGCAGTAT	ASRGGGYEQY	1790	8	TRUE	T_CD8_memory	AVQLGVLTGGGNKLT.ASRGGGYEQY	16	17	Clone17_16	others	others
3107334	Rhasody Seurat Demo	10243	1276	5.33047	CD103N	BloodCD103N	SampleTag10_hs	Blood	2	2	15114	12	TRAV20*01	TRAJ10*01	TRAC	GCTGTGCAGCTGGGGGTACTCACGGGAGGAGGAAACAAACTCACC	AVQLGVLTGGGNKLT	559	1	TRBV6-5*01	TRBD2*01	TRBJ2-7*01	TRBC2	GCCTCCAGGGGGGGTGGGTACGAGCAGTAC	ASRGGGYEQY	14555	11	TRUE	T_CD8_memory	AVQLGVLTGGGNKLT.ASRGGGYEQY	16	17	Clone17_16	others	others
769977	Rhasody Seurat Demo	9645	971	8.26335	CD103N	BloodCD103N	SampleTag10_hs	Blood	2	2	8645	21	TRAV20*01	TRAJ10*01	TRAC	GCTGTGCAGCTGGGGGTACTCACGGGAGGAGGAAACAAACTCACC	AVQLGVLTGGGNKLT	4944	8	TRBV6-5*01	TRBD2*01	TRBJ2-7*01	TRBC2	GCCTCCAGGGGGGGTGGGTACGAGCAGTAC	ASRGGGYEQY	3701	13	TRUE	T_CD8_memory	AVQLGVLTGGGNKLT.ASRGGGYEQY	16	17	Clone17_16	others	others
2516794	Rhasody Seurat Demo	6608	746	5.99274	CD103N	BloodCD103N	SampleTag10_hs	Blood	5	5	3430	5	TRAV20*01	TRAJ10*01	TRAC	GCTGTGCAGCTGGGGGTACTCACGGGAGGAGGAAACAAACTCACC	AVQLGVLTGGGNKLT	1779	3	TRBV6-5*01	TRBD2*01	TRBJ2-7*01	TRBC2	GCCTCCAGGGGGGGTGGGTACGAGCAGTAC	ASRGGGYEQY	1651	2	TRUE	T_CD8_memory	AVQLGVLTGGGNKLT.ASRGGGYEQY	16	17	Clone17_16	others	others
4747476	Rhasody Seurat Demo	26102	2044	8.89204	CD103N	ParacancerCD103N	SampleTag07_hs	Paracancer	0	0	30026	37	TRAV14/DV4*01	TRAJ40*01	TRAC	GCAATGAGAGACCTCTCAGGAACCTACAAATACATC	AMRDLSGTYKYI	1706	4	TRBV29-1*01		TRBJ2-2*01	TRBC2	AGCGTTGAGGCCGGGGAGCTGTTT	SVEAGELF	28320	33	TRUE	T_CD8_naive	AMRDLSGTYKYI.SVEAGELF	12	18	Clone18_12	others	others
12992679	Rhasody Seurat Demo	26029	1853	5.4593	CD103P	ParacancerCD103P	SampleTag07_hs	Paracancer	3	3	42746	42	TRAV14/DV4*01	TRAJ40*01	TRAC	GCAATGAGAGACCTCTCAGGAACCTACAAATACATC	AMRDLSGTYKYI	1491	3	TRBV29-1*01		TRBJ2-2*01	TRBC2	AGCGTTGAGGCCGGGGAGCTGTTT	SVEAGELF	41255	39	TRUE	T_CD8_memory	AMRDLSGTYKYI.SVEAGELF	12	18	Clone18_12	others	others
6938546	Rhasody Seurat Demo	16512	1330	6.55887	CD103P	ParacancerCD103P	SampleTag07_hs	Paracancer	0	0	18266	35	TRAV14/DV4*01	TRAJ40*01	TRAC	GCAATGAGAGACCTCTCAGGAACCTACAAATACATC	AMRDLSGTYKYI	120	4	TRBV29-1*01		TRBJ2-2*01	TRBC2	AGCGTTGAGGCCGGGGAGCTGTTT	SVEAGELF	18146	31	TRUE	T_CD8_memory	AMRDLSGTYKYI.SVEAGELF	12	18	Clone18_12	others	others
8427711	Rhasody Seurat Demo	16256	1145	14.5608	CD103N	ParacancerCD103N	SampleTag07_hs	Paracancer	0	0	8277	10	TRAV14/DV4*01	TRAJ40*01	TRAC	GCAATGAGAGACCTCTCAGGAACCTACAAATACATC	AMRDLSGTYKYI	1121	4	TRBV29-1*01		TRBJ2-2*01	TRBC2	AGCGTTGAGGCCGGGGAGCTGTTT	SVEAGELF	7156	6	TRUE	T_CD8_memory	AMRDLSGTYKYI.SVEAGELF	12	18	Clone18_12	others	others
593754	Rhasody Seurat Demo	14672	1259	7.17012	CD103P	CancerCD103P	SampleTag08_hs	Cancer	0	0	1642	11	TRAV14/DV4*01	TRAJ40*01	TRAC	GCAATGAGAGACCTCTCAGGAACCTACAAATACATC	AMRDLSGTYKYI	1135	3	TRBV29-1*01		TRBJ2-2*01	TRBC2	AGCGTTGAGGCCGGGGAGCTGTTT	SVEAGELF	507	8	TRUE	T_CD8_naive	AMRDLSGTYKYI.SVEAGELF	12	18	Clone18_12	others	others
4724368	Rhasody Seurat Demo	14487	1156	8.64913	CD103N	ParacancerCD103N	SampleTag07_hs	Paracancer	0	0	14789	9	TRAV14/DV4*01	TRAJ40*01	TRAC	GCAATGAGAGACCTCTCAGGAACCTACAAATACATC	AMRDLSGTYKYI	2433	3	TRBV29-1*01		TRBJ2-2*01	TRBC2	AGCGTTGAGGCCGGGGAGCTGTTT	SVEAGELF	12356	6	TRUE	T_CD8_memory	AMRDLSGTYKYI.SVEAGELF	12	18	Clone18_12	others	others
2368920	Rhasody Seurat Demo	13775	1111	5.5245	CD103P	ParacancerCD103P	SampleTag07_hs	Paracancer	0	0	10245	9	TRAV14/DV4*01	TRAJ40*01	TRAC	GCAATGAGAGACCTCTCAGGAACCTACAAATACATC	AMRDLSGTYKYI	3356	3	TRBV29-1*01		TRBJ2-2*01	TRBC2	AGCGTTGAGGCCGGGGAGCTGTTT	SVEAGELF	6889	6	TRUE	T_CD8_memory	AMRDLSGTYKYI.SVEAGELF	12	18	Clone18_12	others	others
609100	Rhasody Seurat Demo	12951	1053	9.76759	CD103N	ParacancerCD103N	SampleTag07_hs	Paracancer	0	0	4081	8	TRAV14/DV4*01	TRAJ40*01	TRAC	GCAATGAGAGACCTCTCAGGAACCTACAAATACATC	AMRDLSGTYKYI	774	1	TRBV29-1*01		TRBJ2-2*01	TRBC2	AGCGTTGAGGCCGGGGAGCTGTTT	SVEAGELF	3307	7	TRUE	T_CD8_memory	AMRDLSGTYKYI.SVEAGELF	12	18	Clone18_12	others	others
13581015	Rhasody Seurat Demo	10846	978	12.6037	CD103P	ParacancerCD103P	SampleTag07_hs	Paracancer	0	0	15845	27	TRAV14/DV4*01	TRAJ40*01	TRAC	GCAATGAGAGACCTCTCAGGAACCTACAAATACATC	AMRDLSGTYKYI	32	1	TRBV29-1*01		TRBJ2-2*01	TRBC2	AGCGTTGAGGCCGGGGAGCTGTTT	SVEAGELF	15813	26	TRUE	T_CD8_memory	AMRDLSGTYKYI.SVEAGELF	12	18	Clone18_12	others	others
8557873	Rhasody Seurat Demo	34824	2460	9.69734	CD103N	BloodCD103N	SampleTag10_hs	Blood	4	4	24126	24	TRAV12-3*01	TRAJ22*01		GCAACGTCTTCTGGTTCTGCAAGGCAACTGACC	ATSSGSARQLT	42	7	TRBV4-1*01	TRBD1*01	TRBJ1-5*01	TRBC1	GCCAGCAGCCCAAGCGGGACAGGGCTAGGCAATCAGCCCCAGCAT	ASSPSGTGLGNQPQH	24084	17	TRUE	T_CD8_memory	ATSSGSARQLT.ASSPSGTGLGNQPQH	12	19	Clone19_12	others	others
5467020	Rhasody Seurat Demo	22183	1625	11.7072	CD103N	BloodCD103N	SampleTag10_hs	Blood	0	0	26644	31	TRAV12-3*01	TRAJ22*01	TRAC	GCAACGTCTTCTGGTTCTGCAAGGCAACTGACC	ATSSGSARQLT	10346	9	TRBV4-1*01	TRBD1*01	TRBJ1-5*01	TRBC1	GCCAGCAGCCCAAGCGGGACAGGGCTAGGCAATCAGCCCCAGCAT	ASSPSGTGLGNQPQH	16298	22	TRUE	T_CD8_memory	ATSSGSARQLT.ASSPSGTGLGNQPQH	12	19	Clone19_12	others	others
11224797	Rhasody Seurat Demo	19455	1547	15.338	CD103N	BloodCD103N	SampleTag10_hs	Blood	2	2	16548	19	TRAV12-3*01	TRAJ22*01	TRAC	GCAACGTCTTCTGGTTCTGCAAGGCAACTGACC	ATSSGSARQLT	7150	8	TRBV4-1*01	TRBD1*01	TRBJ1-5*01	TRBC1	GCCAGCAGCCCAAGCGGGACAGGGCTAGGCAATCAGCCCCAGCAT	ASSPSGTGLGNQPQH	9398	11	TRUE	T_CD8_memory	ATSSGSARQLT.ASSPSGTGLGNQPQH	12	19	Clone19_12	others	others
3257553	Rhasody Seurat Demo	18677	1535	6.6606	CD103N	BloodCD103N	SampleTag10_hs	Blood	2	2	21421	12	TRAV12-3*01	TRAJ22*01	TRAC	GCAACGTCTTCTGGTTCTGCAAGGCAACTGACC	ATSSGSARQLT	11435	4	TRBV4-1*01	TRBD1*01	TRBJ1-5*01	TRBC1	GCCAGCAGCCCAAGCGGGACAGGGCTAGGCAATCAGCCCCAGCAT	ASSPSGTGLGNQPQH	9986	8	TRUE	T_CD8_memory	ATSSGSARQLT.ASSPSGTGLGNQPQH	12	19	Clone19_12	others	others
7827163	Rhasody Seurat Demo	17708	1312	12.7174	CD103N	BloodCD103N	SampleTag10_hs	Blood	2	2	11767	21	TRAV12-3*01	TRAJ22*01	TRAC	GCAACGTCTTCTGGTTCTGCAAGGCAACTGACC	ATSSGSARQLT	757	6	TRBV4-1*01	TRBD1*01	TRBJ1-5*01	TRBC1	GCCAGCAGCCCAAGCGGGACAGGGCTAGGCAATCAGCCCCAGCAT	ASSPSGTGLGNQPQH	11010	15	TRUE	T_CD8_memory	ATSSGSARQLT.ASSPSGTGLGNQPQH	12	19	Clone19_12	others	others
9449937	Rhasody Seurat Demo	17260	1384	11.7207	CD103N	BloodCD103N	SampleTag10_hs	Blood	2	2	21796	18	TRAV12-3*01	TRAJ22*01	TRAC	GCAACGTCTTCTGGTTCTGCAAGGCAACTGACC	ATSSGSARQLT	1551	4	TRBV4-1*01	TRBD1*01	TRBJ1-5*01	TRBC1	GCCAGCAGCCCAAGCGGGACAGGGCTAGGCAATCAGCCCCAGCAT	ASSPSGTGLGNQPQH	20245	14	TRUE	T_CD8_memory	ATSSGSARQLT.ASSPSGTGLGNQPQH	12	19	Clone19_12	others	others
614429	Rhasody Seurat Demo	15864	1395	8.83762	CD103N	BloodCD103N	SampleTag10_hs	Blood	2	2	5896	9	TRAV12-3*01	TRAJ22*01	TRAC	GCAACGTCTTCTGGTTCTGCAAGGCAACTGACC	ATSSGSARQLT	602	3	TRBV4-1*01	TRBD1*01	TRBJ1-5*01	TRBC1	GCCAGCAGCCCAAGCGGGACAGGGCTAGGCAATCAGCCCCAGCAT	ASSPSGTGLGNQPQH	5294	6	TRUE	T_CD8_memory	ATSSGSARQLT.ASSPSGTGLGNQPQH	12	19	Clone19_12	others	others
3113862	Rhasody Seurat Demo	15712	1418	9.63595	CD103N	BloodCD103N	SampleTag10_hs	Blood	2	2	41371	31	TRAV12-3*01	TRAJ22*01	TRAC	GCAACGTCTTCTGGTTCTGCAAGGCAACTGACC	ATSSGSARQLT	29655	22	TRBV4-1*01	TRBD1*01	TRBJ1-5*01	TRBC1	GCCAGCAGCCCAAGCGGGACAGGGCTAGGCAATCAGCCCCAGCAT	ASSPSGTGLGNQPQH	11716	9	TRUE	T_CD8_memory	ATSSGSARQLT.ASSPSGTGLGNQPQH	12	19	Clone19_12	others	others
14029072	Rhasody Seurat Demo	14655	1247	6.95326	CD103N	CancerCD103N	SampleTag08_hs	Cancer	0	0	15247	14	TRAV12-3*01	TRAJ22*01	TRAC	GCAACGTCTTCTGGTTCTGCAAGGCAACTGACC	ATSSGSARQLT	9823	10	TRBV4-1*01	TRBD1*01	TRBJ1-5*01	TRBC1	GCCAGCAGCCCAAGCGGGACAGGGCTAGGCAATCAGCCCCAGCAT	ASSPSGTGLGNQPQH	5424	4	TRUE	T_CD8_memory	ATSSGSARQLT.ASSPSGTGLGNQPQH	12	19	Clone19_12	others	others
11086544	Rhasody Seurat Demo	14030	1362	11.6322	CD103N	BloodCD103N	SampleTag10_hs	Blood	2	2	7048	6	TRAV12-3*01	TRAJ22*01	TRAC	GCAACGTCTTCTGGTTCTGCAAGGCAACTGACC	ATSSGSARQLT	7044	5	TRBV4-1*01	TRBD1*01	TRBJ1-5*01	TRBC1	GCCAGCAGTCCAAGCGGGACAGGGCTAGGCAATCAGCCCCAGCAT	ASSPSGTGLGNQPQH	4	1	TRUE	T_CD8_memory	ATSSGSARQLT.ASSPSGTGLGNQPQH	12	19	Clone19_12	others	others
2822848	Rhasody Seurat Demo	9153	777	4.74161	CD103N	BloodCD103N	SampleTag10_hs	Blood	2	2	6516	12	TRAV12-3*01	TRAJ22*01	TRAC	GCAACGTCTTCTGGTTCTGCAAGGCAACTGACC	ATSSGSARQLT	2353	6	TRBV4-1*01	TRBD1*01	TRBJ1-5*01	TRBC1	GCCAGCAGCCCAAGCGGGACAGGGCTAGGCAATCAGCCCCAGCAT	ASSPSGTGLGNQPQH	4163	6	TRUE	T_CD8_memory	ATSSGSARQLT.ASSPSGTGLGNQPQH	12	19	Clone19_12	others	others
5024351	Rhasody Seurat Demo	7875	852	8.50794	CD103N	BloodCD103N	SampleTag10_hs	Blood	2	2	25528	21	TRAV12-3*01	TRAJ22*01	TRAC	GCAACGTCTTCTGGTTCTGCAAGGCAACTGACC	ATSSGSARQLT	19719	10	TRBV4-1*01	TRBD1*01	TRBJ1-5*01	TRBC1	GCCAGCAGCCCAAGCGGGACAGGGCTAGGCAATCAGCCCCAGCAT	ASSPSGTGLGNQPQH	5809	11	TRUE	T_CD8_memory	ATSSGSARQLT.ASSPSGTGLGNQPQH	12	19	Clone19_12	others	others
3121171	Rhasody Seurat Demo	41423	2689	16.7974	CD103P	ParacancerCD103P	SampleTag07_hs	Paracancer	3	3	29194	33	TRAV13-1*02	TRAJ20*01	TRAC	GCAGCAAGTACCAGC	AASTS	22715	21	TRBV28*01	TRBD1*01	TRBJ2-7*01	TRBC2	GCCAGCAGTCTGGGACAAGGGTCACTCTACGAGCAGTAC	ASSLGQGSLYEQY	6479	12	TRUE	T_CD8_memory	AASTS.ASSLGQGSLYEQY	47	2	Clone2_47	Clone2_47	Clone2_47
443213	Rhasody Seurat Demo	30976	1872	9.33949	CD103N	ParacancerCD103N	SampleTag07_hs	Paracancer	3	3	38359	27	TRAV13-1*02	TRAJ20*01	TRAC	GCAGCAAGTACCAGC	AASTS	2087	4	TRBV28*01	TRBD1*01	TRBJ2-7*01	TRBC2	GCCAGCAGTCTGGGACAAGGGTCACTCTACGAGCAGTAC	ASSLGQGSLYEQY	36272	23	TRUE	T_CD8_memory	AASTS.ASSLGQGSLYEQY	47	2	Clone2_47	Clone2_47	Clone2_47
13424697	Rhasody Seurat Demo	29955	2215	14.1012	CD103P	ParacancerCD103P	SampleTag07_hs	Paracancer	3	3	7334	11	TRAV13-1*02	TRAJ20*01	TRAC	GCAGCAAGTACCAGC	AASTS	3165	3	TRBV28*01	TRBD1*01	TRBJ2-7*01	TRBC2	GCCAGCAGTCTGGGACAAGGGTCACTCTACGAGCAGTAC	ASSLGQGSLYEQY	4169	8	TRUE	T_CD8_memory	AASTS.ASSLGQGSLYEQY	47	2	Clone2_47	Clone2_47	Clone2_47
4429854	Rhasody Seurat Demo	28822	1811	13.5244	CD103P	ParacancerCD103P	SampleTag07_hs	Paracancer	3	3	22179	15	TRAV13-1*02	TRAJ20*01	TRAC	GCAGCAAGTACCAGC	AASTS	5352	3	TRBV28*01	TRBD1*01	TRBJ2-7*01	TRBC2	GCCAGCAGTCTGGGACAAGGGTCACTCTACGAGCAGTAC	ASSLGQGSLYEQY	16827	12	TRUE	T_CD8_memory	AASTS.ASSLGQGSLYEQY	47	2	Clone2_47	Clone2_47	Clone2_47
7533344	Rhasody Seurat Demo	25966	1636	11.5035	CD103P	ParacancerCD103P	SampleTag07_hs	Paracancer	3	3	18443	36	TRAV13-1*02	TRAJ20*01	TRAC	GCAGCAAGTACCAGCT	AASTS	135	5	TRBV28*01	TRBD1*01	TRBJ2-7*01	TRBC2	GCCAGCAGTCTGGGACAAGGGTCACTCTACGAGCAGTAC	ASSLGQGSLYEQY	18308	31	TRUE	T_CD8_memory	AASTS.ASSLGQGSLYEQY	47	2	Clone2_47	Clone2_47	Clone2_47
2241801	Rhasody Seurat Demo	24517	1758	8.20655	CD103P	ParacancerCD103P	SampleTag07_hs	Paracancer	3	3	15686	17	TRAV13-1*02	TRAJ20*01	TRAC	GCAGCAAGTACCAGC	AASTS	3184	4	TRBV28*01	TRBD1*01	TRBJ2-7*01	TRBC2	GCCAGCAGTCTGGGACAAGGGTCACTCTACGAGCAGTAC	ASSLGQGSLYEQY	12502	13	TRUE	T_CD8_memory	AASTS.ASSLGQGSLYEQY	47	2	Clone2_47	Clone2_47	Clone2_47
4428311	Rhasody Seurat Demo	23709	1581	6.25501	CD103P	ParacancerCD103P	SampleTag07_hs	Paracancer	3	3	29264	29	TRAV13-1*02	TRAJ20*01	TRAC	GCAGCAAGTACCAGC	AASTS	10788	10	TRBV28*01	TRBD1*01	TRBJ2-7*01	TRBC2	GCCAGCAGTCTGGGACAAGGGTCACTCTACGAGCAGTAC	ASSLGQGSLYEQY	18476	19	TRUE	T_CD8_memory	AASTS.ASSLGQGSLYEQY	47	2	Clone2_47	Clone2_47	Clone2_47
3566217	Rhasody Seurat Demo	22852	1403	8.79135	CD103P	ParacancerCD103P	SampleTag07_hs	Paracancer	3	3	34806	41	TRAV13-1*02	TRAJ20*01	TRAC	GCAGCAAGTACCAGC	AASTS	10611	12	TRBV28*01	TRBD1*01	TRBJ2-7*01	TRBC2	GCCAGCAGTCTGGGACAAGGGTCACTCTACGAGCAGTAC	ASSLGQGSLYEQY	24195	29	TRUE	T_CD8_memory	AASTS.ASSLGQGSLYEQY	47	2	Clone2_47	Clone2_47	Clone2_47
4601481	Rhasody Seurat Demo	22142	1457	8.92422	CD103P	ParacancerCD103P	SampleTag07_hs	Paracancer	0	0	49458	60	TRAV13-1*02	TRAJ20*01	TRAC	GCAGCAAGTACCAGC	AASTS	8555	16	TRBV28*01	TRBD1*01	TRBJ2-7*01	TRBC2	GCCAGCAGTCTGGGACAAGGGTCACTCTACGAGCAGTAC	ASSLGQGSLYEQY	40903	44	TRUE	T_CD8_memory	AASTS.ASSLGQGSLYEQY	47	2	Clone2_47	Clone2_47	Clone2_47
11962370	Rhasody Seurat Demo	22097	1482	7.82007	CD103P	ParacancerCD103P	SampleTag07_hs	Paracancer	3	3	26926	22	TRAV13-1*02	TRAJ20*01	TRAC	GCAGCAAGTACCAGC	AASTS	5177	2	TRBV28*01	TRBD1*01	TRBJ2-7*01	TRBC2	GCCAGCAGTCTGGGACAAGGGTCACTCTACGAGCAGTAC	ASSLGQGSLYEQY	21749	20	TRUE	T_CD8_memory	AASTS.ASSLGQGSLYEQY	47	2	Clone2_47	Clone2_47	Clone2_47
9152270	Rhasody Seurat Demo	22001	1654	12.0995	CD103P	ParacancerCD103P	SampleTag07_hs	Paracancer	3	3	21358	21	TRAV13-1*02	TRAJ20*01	TRAC	GCAGCAAGTACCAGC	AASTS	11464	10	TRBV28*01	TRBD1*01	TRBJ2-7*01	TRBC2	GCCAGCAGTCTGGGACAAGGGTCACTCTACGAGCAGTAC	ASSLGQGSLYEQY	9894	11	TRUE	T_CD8_memory	AASTS.ASSLGQGSLYEQY	47	2	Clone2_47	Clone2_47	Clone2_47
3557854	Rhasody Seurat Demo	19448	1301	6.45825	CD103N	ParacancerCD103N	SampleTag07_hs	Paracancer	3	3	1169	8	TRAV13-1*02	TRAJ20*01	TRAC	GCAGCAAGTACCAGC	AASTS	525	2	TRBV28*01	TRBD1*01	TRBJ2-7*01	TRBC2	GCCAGCAGTCTGGGACAAGGGTCACTCTACGAGCAGTAC	ASSLGQGSLYEQY	644	6	TRUE	T_CD8_memory	AASTS.ASSLGQGSLYEQY	47	2	Clone2_47	Clone2_47	Clone2_47
1932376	Rhasody Seurat Demo	19259	1297	9.74609	CD103P	ParacancerCD103P	SampleTag07_hs	Paracancer	3	3	37946	31	TRAV13-1*02	TRAJ20*01	TRAC	GCAGCAAGTACCAGC	AASTS	1232	4	TRBV28*01	TRBD1*01	TRBJ2-7*01	TRBC2	GCCAGCAGTCTGGGACAAGGGTCACTCTACGAGCAGTAC	ASSLGQGSLYEQY	36714	27	TRUE	T_CD8_memory	AASTS.ASSLGQGSLYEQY	47	2	Clone2_47	Clone2_47	Clone2_47
6655186	Rhasody Seurat Demo	18842	1347	6.88887	CD103P	ParacancerCD103P	SampleTag07_hs	Paracancer	3	3	13811	14	TRAV13-1*02	TRAJ20*01	TRAC	GCAGCAAGTACCAGCT	AASTS	3779	6	TRBV28*01	TRBD1*01	TRBJ2-7*01	TRBC2	GCCAGCAGTCTGGGACAAGGGTCACTCTACGAGCAGTAC	ASSLGQGSLYEQY	10032	8	TRUE	T_CD8_memory	AASTS.ASSLGQGSLYEQY	47	2	Clone2_47	Clone2_47	Clone2_47
7982637	Rhasody Seurat Demo	18083	1369	12.3486	CD103N	ParacancerCD103N	SampleTag07_hs	Paracancer	0	0	4605	10	TRAV13-1*02	TRAJ20*01	TRAC	GCAGCAAGTACCAGC	AASTS	4372	4	TRBV28*01	TRBD1*01	TRBJ2-7*01	TRBC2	GCCAGCAGTCTGGGACAAGGGTCACTCTACGAGCAGTAC	ASSLGQGSLYEQY	233	6	TRUE	T_CD8_memory	AASTS.ASSLGQGSLYEQY	47	2	Clone2_47	Clone2_47	Clone2_47
9909151	Rhasody Seurat Demo	18024	1399	12.5721	CD103N	ParacancerCD103N	SampleTag07_hs	Paracancer	3	3	24184	20	TRAV13-1*02	TRAJ20*01	TRAC	GCAGCAAGTACCAGC	AASTS	1639	3	TRBV28*01	TRBD1*01	TRBJ2-7*01	TRBC2	GCCAGCAGTCTGGGACAAGGGTCACTCTACGAGCAGTAC	ASSLGQGSLYEQY	22545	17	TRUE	T_CD8_memory	AASTS.ASSLGQGSLYEQY	47	2	Clone2_47	Clone2_47	Clone2_47
9737150	Rhasody Seurat Demo	17966	1408	8.92241	CD103P	ParacancerCD103P	SampleTag07_hs	Paracancer	3	3	10665	15	TRAV13-1*02	TRAJ20*01	TRAC	GCAGCAAGTACCAGC	AASTS	7879	8	TRBV28*01	TRBD1*01	TRBJ2-7*01	TRBC2	GCCAGCAGTCTGGGACAAGGGTCACTCTACGAGCAGTAC	ASSLGQGSLYEQY	2786	7	TRUE	T_CD8_memory	AASTS.ASSLGQGSLYEQY	47	2	Clone2_47	Clone2_47	Clone2_47
13444239	Rhasody Seurat Demo	16833	1576	17.6202	CD103P	ParacancerCD103P	SampleTag07_hs	Paracancer	3	3	27484	39	TRAV13-1*02	TRAJ20*01	TRAC	GCAGCAAGTACCAGC	AASTS	10596	15	TRBV28*01	TRBD1*01	TRBJ2-7*01	TRBC2	GCCAGCAGTCTGGGACAAGGGTCACTCTACGAGCAGTAC	ASSLGQGSLYEQY	16888	24	TRUE	T_CD8_memory	AASTS.ASSLGQGSLYEQY	47	2	Clone2_47	Clone2_47	Clone2_47
7846690	Rhasody Seurat Demo	16022	1201	10.2546	CD103P	ParacancerCD103P	SampleTag07_hs	Paracancer	3	3	7941	10	TRAV13-1*02	TRAJ20*01	TRAC	GCAGCAAGTACCAGC	AASTS	4353	6	TRBV28*01	TRBD1*01	TRBJ2-7*01	TRBC2	GCCAGCAGTCTGGGACAAGGGTCACTCTACGAGCAGTAC	ASSLGQGSLYEQY	3588	4	TRUE	T_CD8_memory	AASTS.ASSLGQGSLYEQY	47	2	Clone2_47	Clone2_47	Clone2_47
592588	Rhasody Seurat Demo	15357	1155	5.86052	CD103P	CancerCD103P	SampleTag08_hs	Cancer	3	3	8260	9	TRAV13-1*02	TRAJ20*01	TRAC	GCAGCAAGTACCAGC	AASTS	7540	5	TRBV28*01	TRBD1*01	TRBJ2-7*01	TRBC2	GCCAGCAGTCTGGGACAAGGGTCACTCTACGAGCAGTAC	ASSLGQGSLYEQY	720	4	TRUE	T_CD8_naive	AASTS.ASSLGQGSLYEQY	47	2	Clone2_47	Clone2_47	Clone2_47
7676622	Rhasody Seurat Demo	15052	1142	8.12517	CD103P	ParacancerCD103P	SampleTag07_hs	Paracancer	3	3	11522	17	TRAV13-1*02	TRAJ20*01	TRAC	GCAGCAAGTACCAGC	AASTS	4569	4	TRBV28*01	TRBD1*01	TRBJ2-7*01	TRBC2	GCCAGCAGTCTGGGACAAGGGTCACTCTACGAGCAGTAC	ASSLGQGSLYEQY	6953	13	TRUE	T_CD8_memory	AASTS.ASSLGQGSLYEQY	47	2	Clone2_47	Clone2_47	Clone2_47
9448736	Rhasody Seurat Demo	14917	1158	9.0903	CD103N	ParacancerCD103N	SampleTag07_hs	Paracancer	3	3	11700	13	TRAV13-1*02	TRAJ20*01	TRAC	GCAGCAAGTACCAGC	AASTS	6215	5	TRBV28*01	TRBD1*01	TRBJ2-7*01	TRBC2	GCCAGCAGTCTGGGACAAGGGTCACTCTACGAGCAGTAC	ASSLGQGSLYEQY	5485	8	TRUE	T_CD8_memory	AASTS.ASSLGQGSLYEQY	47	2	Clone2_47	Clone2_47	Clone2_47
596374	Rhasody Seurat Demo	13379	1203	18.529	CD103P	ParacancerCD103P	SampleTag07_hs	Paracancer	3	3	6159	9	TRAV13-1*02	TRAJ20*01	TRAC	GCAGCAAGTACCAGC	AASTS	586	2	TRBV28*01	TRBD1*01	TRBJ2-7*01	TRBC2	GCCAGCAGTCTGGGACAAGGGTCACTCTACGAGCAGTAC	ASSLGQGSLYEQY	5573	7	TRUE	T_CD8_memory	AASTS.ASSLGQGSLYEQY	47	2	Clone2_47	Clone2_47	Clone2_47
3128099	Rhasody Seurat Demo	13252	1091	11.2436	CD103N	ParacancerCD103N	SampleTag07_hs	Paracancer	3	3	9423	11	TRAV13-1*02	TRAJ20*01	TRAC	GCAGCAAGTACCAGC	AASTS	1732	3	TRBV28*01	TRBD1*01	TRBJ2-7*01	TRBC2	GCCAGCAGTCTGGGACAAGGGTCACTCTACGAGCAGTAC	ASSLGQGSLYEQY	7691	8	TRUE	T_CD8_memory	AASTS.ASSLGQGSLYEQY	47	2	Clone2_47	Clone2_47	Clone2_47
2384670	Rhasody Seurat Demo	12934	1175	10.801	CD103N	ParacancerCD103N	SampleTag07_hs	Paracancer	3	3	12173	14	TRAV13-1*02	TRAJ20*01	TRAC	GCAGCAAGTACCAGC	AASTS	1252	4	TRBV28*01	TRBD1*01	TRBJ2-7*01	TRBC2	GCCAGCAGTCTGGGACAAGGGTCACTCTACGAGCAGTAC	ASSLGQGSLYEQY	10921	10	TRUE	T_CD8_memory	AASTS.ASSLGQGSLYEQY	47	2	Clone2_47	Clone2_47	Clone2_47
13005728	Rhasody Seurat Demo	12724	1074	8.20497	CD103N	ParacancerCD103N	SampleTag07_hs	Paracancer	3	3	15579	16	TRAV13-1*02	TRAJ20*01	TRAC	GCAGCAAGTACCAGC	AASTS	603	6	TRBV28*01	TRBD1*01	TRBJ2-7*01	TRBC2	GCCAGCAGTCTGGGACAAGGGTCACTCTACGAGCAGTAC	ASSLGQGSLYEQY	14976	10	TRUE	T_CD8_naive	AASTS.ASSLGQGSLYEQY	47	2	Clone2_47	Clone2_47	Clone2_47
907798	Rhasody Seurat Demo	12061	1037	10.5878	CD103P	ParacancerCD103P	SampleTag07_hs	Paracancer	3	3	9260	15	TRAV13-1*02	TRAJ20*01	TRAC	GCAGCAAGTACCAGC	AASTS	5125	4	TRBV28*01	TRBD1*01	TRBJ2-7*01	TRBC2	GCCAGCAGTCTGGGACAAGGGTCACTCTACGAGCAGTAC	ASSLGQGSLYEQY	4135	11	TRUE	T_CD8_memory	AASTS.ASSLGQGSLYEQY	47	2	Clone2_47	Clone2_47	Clone2_47
11095388	Rhasody Seurat Demo	11629	1209	13.1826	CD103N	ParacancerCD103N	SampleTag07_hs	Paracancer	3	3	8437	12	TRAV13-1*02	TRAJ20*01	TRAC	GCAGCAAGTACCAGC	AASTS	3454	4	TRBV28*01	TRBD1*01	TRBJ2-7*01	TRBC2	GCCAGCAGTCTGGGACAAGGGTCACTCTACGAGCAGTAC	ASSLGQGSLYEQY	4983	8	TRUE	T_CD8_memory	AASTS.ASSLGQGSLYEQY	47	2	Clone2_47	Clone2_47	Clone2_47
2214941	Rhasody Seurat Demo	11538	828	18.9808	CD103N	ParacancerCD103N	SampleTag07_hs	Paracancer	2	2	5371	14	TRAV13-1*02	TRAJ20*01	TRAC	GCAGCAAGTACCAGC	AASTS	983	5	TRBV28*01	TRBD1*01	TRBJ2-7*01	TRBC2	GCCAGCAGTCTGGGACAAGGGTCACTCTACGAGCAGTAC	ASSLGQGSLYEQY	4388	9	TRUE	T_CD8_naive	AASTS.ASSLGQGSLYEQY	47	2	Clone2_47	Clone2_47	Clone2_47
12388632	Rhasody Seurat Demo	10678	1047	10.5825	CD103N	ParacancerCD103N	SampleTag07_hs	Paracancer	3	3	30467	28	TRAV13-1*02	TRAJ20*01	TRAC	GCAGCAAGTACCAGC	AASTS	8601	6	TRBV28*01	TRBD1*01	TRBJ2-7*01	TRBC2	GCCAGCAGTCTGGGACAAGGGTCACTCTACGAGCAGTAC	ASSLGQGSLYEQY	21866	22	TRUE	T_CD8_memory	AASTS.ASSLGQGSLYEQY	47	2	Clone2_47	Clone2_47	Clone2_47
6341009	Rhasody Seurat Demo	10364	952	9.58124	CD103P	ParacancerCD103P	SampleTag07_hs	Paracancer	3	3	15348	23	TRAV13-1*02	TRAJ20*01	TRAC	GCAGCAAGTACCAGC	AASTS	12593	12	TRBV28*01	TRBD1*01	TRBJ2-7*01	TRBC2	GCCAGCAGTCTGGGACAAGGGTCACTCTACGAGCAGTAC	ASSLGQGSLYEQY	2755	11	TRUE	T_CD8_naive	AASTS.ASSLGQGSLYEQY	47	2	Clone2_47	Clone2_47	Clone2_47
7672789	Rhasody Seurat Demo	10195	885	13.536	CD103N	ParacancerCD103N	SampleTag07_hs	Paracancer	3	3	11787	14	TRAV13-1*02	TRAJ20*01	TRAC	GCAGCAAGTACCAGC	AASTS	1182	4	TRBV28*01	TRBD1*01	TRBJ2-7*01	TRBC2	GCCAGCAGTCTGGGACAAGGGTCACTCTACGAGCAGTAC	ASSLGQGSLYEQY	10605	10	TRUE	T_CD8_memory	AASTS.ASSLGQGSLYEQY	47	2	Clone2_47	Clone2_47	Clone2_47
9619632	Rhasody Seurat Demo	10093	833	16.457	CD103N	ParacancerCD103N	SampleTag07_hs	Paracancer	0	0	19010	27	TRAV13-1*02	TRAJ20*01	TRAC	GCAGCAAGTACCAGC	AASTS	1350	4	TRBV28*01	TRBD1*01	TRBJ2-7*01	TRBC2	GCCAGCAGTCTGGGACAAGGGTCACTCTACGAGCAGTAC	ASSLGQGSLYEQY	17660	23	TRUE	T_CD8_memory	AASTS.ASSLGQGSLYEQY	47	2	Clone2_47	Clone2_47	Clone2_47
5783041	Rhasody Seurat Demo	9918	856	16.7977	CD103N	ParacancerCD103N	SampleTag07_hs	Paracancer	3	3	6897	15	TRAV13-1*02	TRAJ20*01	TRAC	GCAGCAAGTACCAGC	AASTS	1916	5	TRBV28*01	TRBD1*01	TRBJ2-7*01	TRBC2	GCCAGCAGTCTGGGACAAGGGTCACTCTACGAGCAGTAC	ASSLGQGSLYEQY	4981	10	TRUE	T_CD8_memory	AASTS.ASSLGQGSLYEQY	47	2	Clone2_47	Clone2_47	Clone2_47
5325023	Rhasody Seurat Demo	8939	751	11.9141	CD103N	CancerCD103N	SampleTag08_hs	Cancer	3	3	2952	8	TRAV13-1*02	TRAJ20*01	TRAC	GCAGCAAGTACCAGC	AASTS	2166	4	TRBV28*01	TRBD1*01	TRBJ2-7*01	TRBC2	GCCAGCAGTCTGGGACAAGGGTCACTCTACGAGCAGTAC	ASSLGQGSLYEQY	786	4	TRUE	T_CD8_naive	AASTS.ASSLGQGSLYEQY	47	2	Clone2_47	Clone2_47	Clone2_47
10923673	Rhasody Seurat Demo	8779	908	11.1288	CD103N	ParacancerCD103N	SampleTag07_hs	Paracancer	3	3	21691	22	TRAV13-1*02	TRAJ20*01	TRAC	GCAGCAAGTACCAGC	AASTS	2249	8	TRBV28*01	TRBD1*01	TRBJ2-7*01	TRBC2	GCCAGCAGTCTGGGACAAGGGTCACTCTACGAGCAGTAC	ASSLGQGSLYEQY	19442	14	TRUE	T_CD8_memory	AASTS.ASSLGQGSLYEQY	47	2	Clone2_47	Clone2_47	Clone2_47
11669429	Rhasody Seurat Demo	6772	741	11.3999	CD103P	ParacancerCD103P	SampleTag07_hs	Paracancer	3	3	1603	5	TRAV13-1*02	TRAJ20*01	TRAC	GCAGCAAGTACCAGC	AASTS	227	1	TRBV28*01	TRBD1*01	TRBJ2-7*01	TRBC2	GCCAGCAGTCTGGGACAAGGGTCACTCTACGAGCAGTAC	ASSLGQGSLYEQY	1376	4	TRUE	T_CD8_memory	AASTS.ASSLGQGSLYEQY	47	2	Clone2_47	Clone2_47	Clone2_47
5344217	Rhasody Seurat Demo	6686	551	19.5633	CD103N	ParacancerCD103N	SampleTag07_hs	Paracancer	3	3	26308	19	TRAV13-1*02	TRAJ20*01	TRAC	GCAGCAAGTACCAGC	AASTS	1139	3	TRBV28*01	TRBD1*01	TRBJ2-7*01	TRBC2	GCCAGCAGTCTGGGACAAGGGTCACTCTACGAGCAGTAC	ASSLGQGSLYEQY	25169	16	TRUE	T_CD8_memory	AASTS.ASSLGQGSLYEQY	47	2	Clone2_47	Clone2_47	Clone2_47
12863233	Rhasody Seurat Demo	6568	717	18.6206	CD103N	ParacancerCD103N	SampleTag07_hs	Paracancer	0	0	3104	6	TRAV13-1*02	TRAJ20*01	TRAC	GCAGCAAGTACCAGC	AASTS	2433	3	TRBV28*01	TRBD1*01	TRBJ2-7*01	TRBC2	GCCAGCAGTCTGGGACAAGGGTCACTCTACGAGCAGTAC	ASSLGQGSLYEQY	671	3	TRUE	T_CD8_memory	AASTS.ASSLGQGSLYEQY	47	2	Clone2_47	Clone2_47	Clone2_47
8291357	Rhasody Seurat Demo	35377	2634	7.82995	CD103P	CancerCD103P	SampleTag08_hs	Cancer	8	8	10456	23	TRAV5*01	TRAJ31*01	TRAC	GGTGGCAGACTCATG	GGRLM	3072	4	TRBV4-1*01	TRBD1*01	TRBJ2-6*01	TRBC2	GCCAGCAGCCAAGACCAGGGCTCTGGGGCCAACGTCCTGACT	ASSQDQGSGANVLT	7384	19	TRUE	T_CD8_memory	GGRLM.ASSQDQGSGANVLT	12	20	Clone20_12	others	others
889353	Rhasody Seurat Demo	27879	2065	8.74852	CD103P	CancerCD103P	SampleTag08_hs	Cancer	8	8	2728	11	TRAV5*01	TRAJ31*01	TRAC	GGTGGCAGACTCATG	GGRLM	75	2	TRBV4-1*01	TRBD1*01	TRBJ2-6*01	TRBC2	GCCAGCAGCCAAGACCAGGGCTCTGGGGCCAACGTCCTGACT	ASSQDQGSGANVLT	2653	9	TRUE	T_CD8_naive	GGRLM.ASSQDQGSGANVLT	12	20	Clone20_12	others	others
10779720	Rhasody Seurat Demo	27415	1860	16.7171	CD103P	CancerCD103P	SampleTag08_hs	Cancer	1	1	5771	21	TRAV5*01	TRAJ31*01	TRAC	GGTGGCAGACTCATG	GGRLM	1021	4	TRBV4-1*01	TRBD1*01	TRBJ2-6*01	TRBC2	GCCAGCAGCCAAGACCAGGGCTCTGGGGCCAACGTCCTGACT	ASSQDQGSGANVLT	4750	17	TRUE	T_CD8_memory	GGRLM.ASSQDQGSGANVLT	12	20	Clone20_12	others	others
6812203	Rhasody Seurat Demo	23284	2079	5.60041	CD103P	CancerCD103P	SampleTag08_hs	Cancer	8	8	9347	15	TRAV5*01	TRAJ31*01	TRAC	GGTGGCAGACTCATG	GGRLM	1277	3	TRBV4-1*01	TRBD1*01	TRBJ2-6*01	TRBC2	GCCAGCAGCCAAGACCAGGGCTCTGGGGCCAACGTCCTGACT	ASSQDQGSGANVLT	8070	12	TRUE	T_CD8_memory	GGRLM.ASSQDQGSGANVLT	12	20	Clone20_12	others	others
6344115	Rhasody Seurat Demo	20678	1924	12.6221	CD103N	CancerCD103N	SampleTag08_hs	Cancer	7	7	4227	17	TRAV5*01	TRAJ31*01	TRAC	GGTGGCAGACTCATG	GGRLM	2931	4	TRBV4-1*01	TRBD1*01	TRBJ2-6*01	TRBC2	GCCAGCAGCCAAGACCAGGGCTCTGGGGCCAACGTCCTGACT	ASSQDQGSGANVLT	1296	13	TRUE	T_CD8_memory	GGRLM.ASSQDQGSGANVLT	12	20	Clone20_12	others	others
10786204	Rhasody Seurat Demo	17140	1851	4.01984	CD103P	CancerCD103P	SampleTag08_hs	Cancer	1	1	25573	44	TRAV5*01	TRAJ31*01	TRAC	GGTGGCAGACTCATG	GGRLM	3257	7	TRBV4-1*01	TRBD1*01	TRBJ2-6*01	TRBC2	GCCAGCAGCCAAGACCAGGGCTCTGGGGCCAACGTCCTGACT	ASSQDQGSGANVLT	22316	37	TRUE	T_CD8_memory	GGRLM.ASSQDQGSGANVLT	12	20	Clone20_12	others	others
10027425	Rhasody Seurat Demo	16935	1471	9.86123	CD103P	CancerCD103P	SampleTag08_hs	Cancer	1	1	8635	19	TRAV5*01	TRAJ31*01	TRAC	GGTGGCAGACTCATG	GGRLM	4471	8	TRBV4-1*01	TRBD1*01	TRBJ2-6*01	TRBC2	GCCAGCAGCCAAGACCAGGGCTCTGGGGCCAACGTCCTGACT	ASSQDQGSGANVLT	4164	11	TRUE	T_CD8_memory	GGRLM.ASSQDQGSGANVLT	12	20	Clone20_12	others	others
11082720	Rhasody Seurat Demo	16860	1485	6.25741	CD103P	CancerCD103P	SampleTag08_hs	Cancer	1	1	4715	15	TRAV5*01	TRAJ31*01	TRAC	GGTGGCAGACTCATG	GGRLM	3518	7	TRBV4-1*01	TRBD1*01	TRBJ2-6*01	TRBC2	GCCAGCAGCCAAGACCAGGGCTCTGGGGCCAACGTCCTGACT	ASSQDQGSGANVLT	1197	8	TRUE	T_CD8_naive	GGRLM.ASSQDQGSGANVLT	12	20	Clone20_12	others	others
4138432	Rhasody Seurat Demo	14070	1141	7.40583	CD103P	CancerCD103P	SampleTag08_hs	Cancer	1	1	11706	25	TRAV5*01	TRAJ31*01	TRAC	GGTGGCAGACTCATG	GGRLM	6254	8	TRBV4-1*01	TRBD1*01	TRBJ2-6*01	TRBC2	GCCAGCAGCCAAGACCAGGGCTCTGGGGCCAACGTCCTGACT	ASSQDQGSGANVLT	5452	17	TRUE	T_CD8_memory	GGRLM.ASSQDQGSGANVLT	12	20	Clone20_12	others	others
13595197	Rhasody Seurat Demo	9765	1111	9.55453	CD103P	CancerCD103P	SampleTag08_hs	Cancer	1	1	9248	20	TRAV5*01	TRAJ31*01	TRAC	GGTGGCAGACTCATG	GGRLM	2316	8	TRBV4-1*01	TRBD1*01	TRBJ2-6*01	TRBC2	GCCAGCAGCCAAGACCAGGGCTCTGGGGCCAACGTCCTGACT	ASSQDQGSGANVLT	6932	12	TRUE	T_CD8_memory	GGRLM.ASSQDQGSGANVLT	12	20	Clone20_12	others	others
11505047	Rhasody Seurat Demo	8939	1070	6.64504	CD103N	CancerCD103N	SampleTag08_hs	Cancer	1	1	4725	19	TRAV5*01	TRAJ31*01	TRAC	GGTGGCAGACTCATG	GGRLM	1625	5	TRBV4-1*01	TRBD1*01	TRBJ2-6*01	TRBC2	GCCAGCAGCCAAGACCAGGGCTCTGGGGCCAACGTCCTGACT	ASSQDQGSGANVLT	3100	14	TRUE	T_CD8_memory	GGRLM.ASSQDQGSGANVLT	12	20	Clone20_12	others	others
1643217	Rhasody Seurat Demo	35391	2178	10.8191	CD103P	ParacancerCD103P	SampleTag07_hs	Paracancer	3	3	6600	12	TRAV26-1*01	TRAJ42*01	TRAC	ATCGTCAGAGTCGAAGTCGAAAGCCAAGGAAATCTCATC	IVRVEVESQGNLI	6451	9	TRBV9*01	TRBD1*01	TRBJ1-2*01	TRBC1	GCCAGCAGACAGGGTGGGAGCTATGGCTACACC	ASRQGGSYGYT	149	3	TRUE	T_CD8_naive	IVRVEVESQGNLI.ASRQGGSYGYT	12	21	Clone21_12	others	others
7973086	Rhasody Seurat Demo	20803	1618	7.58544	CD103P	ParacancerCD103P	SampleTag07_hs	Paracancer	3	3	3814	11	TRAV26-1*01	TRAJ42*01	TRAC	ATCGTCAGAGTCGAAGTCGAAAGCCAAGGAAATCTCATC	IVRVEVESQGNLI	2015	5	TRBV9*01	TRBD1*01	TRBJ1-2*01	TRBC1	GCCAGCAGACAGGGTGGGAGCTATGGCTACACC	ASRQGGSYGYT	1799	6	TRUE	T_CD8_memory	IVRVEVESQGNLI.ASRQGGSYGYT	12	21	Clone21_12	others	others
11958583	Rhasody Seurat Demo	16566	1555	10.268	CD103P	CancerCD103P	SampleTag08_hs	Cancer	3	3	17661	19	TRAV26-1*01	TRAJ42*01	TRAC	ATCGTCAGAGTCGAAGTCGAAAGCCAAGGAAATCTCATC	IVRVEVESQGNLI	15364	14	TRBV9*01	TRBD1*01	TRBJ1-2*01	TRBC1	GCCAGCAGACAGGGTGGGAGCTATGGCTACACC	ASRQGGSYGYT	2297	5	TRUE	T_CD8_memory	IVRVEVESQGNLI.ASRQGGSYGYT	12	21	Clone21_12	others	others
315725	Rhasody Seurat Demo	14217	1110	22.241	CD103P	ParacancerCD103P	SampleTag07_hs	Paracancer	3	3	15347	14	TRAV26-1*01	TRAJ42*01	TRAC	ATCGTCAGAGTCGAAGTCGAAAGCCAAGGAAATCTCATC	IVRVEVESQGNLI	6900	3	TRBV9*01	TRBD1*01	TRBJ1-2*01	TRBC1	GCCAGCAGACAGGGTGGGAGCTATGGCTACACC	ASRQGGSYGYT	8447	11	TRUE	T_CD8_naive	IVRVEVESQGNLI.ASRQGGSYGYT	12	21	Clone21_12	others	others
5032385	Rhasody Seurat Demo	13771	1232	9.25859	CD103P	ParacancerCD103P	SampleTag07_hs	Paracancer	0	0	4320	6	TRAV26-1*01	TRAJ42*01	TRAC	ATCGTCAGAGTCGAAGTCGAAAGCCAAGGAAATCTCATC	IVRVEVESQGNLI	2341	2	TRBV9*01	TRBD1*01	TRBJ1-2*01	TRBC1	GCCAGCAGACAGGGTGGGAGCTATGGCTACACC	ASRQGGSYGYT	1979	4	TRUE	T_CD8_memory	IVRVEVESQGNLI.ASRQGGSYGYT	12	21	Clone21_12	others	others
4004015	Rhasody Seurat Demo	13585	1117	13.883	CD103P	ParacancerCD103P	SampleTag07_hs	Paracancer	3	3	7057	8	TRAV26-1*01	TRAJ42*01	TRAC	ATCGTCAGAGTCGAAGTCGAAAGCCAAGGAAATCTCATC	IVRVEVESQGNLI	5998	4	TRBV9*01	TRBD1*01	TRBJ1-2*01	TRBC1	GCCAGCAGACAGGGTGGGAGCTATGGCTACACC	ASRQGGSYGYT	1059	4	TRUE	T_CD8_memory	IVRVEVESQGNLI.ASRQGGSYGYT	12	21	Clone21_12	others	others
6374051	Rhasody Seurat Demo	13282	1117	9.69733	CD103P	ParacancerCD103P	SampleTag07_hs	Paracancer	3	3	12186	7	TRAV26-1*01	TRAJ42*01	TRAC	ATCGTCAGAGTCGAAGTCGAAAGCCAAGGAAATCTCATC	IVRVEVESQGNLI	10292	2	TRBV9*01	TRBD1*01	TRBJ1-2*01	TRBC1	GCCAGCAGACAGGGTGGGAGCTATGGCTACACC	ASRQGGSYGYT	1894	5	TRUE	T_CD8_memory	IVRVEVESQGNLI.ASRQGGSYGYT	12	21	Clone21_12	others	others
596027	Rhasody Seurat Demo	12823	1030	13.0469	CD103P	ParacancerCD103P	SampleTag07_hs	Paracancer	3	3	12426	15	TRAV26-1*01	TRAJ42*01	TRAC	ATCGTCAGAGTCGAAGTCGAAAGCCAAGGAAATCTCATC	IVRVEVESQGNLI	9058	8	TRBV9*01	TRBD1*01	TRBJ1-2*01	TRBC1	GCCAGCAGACAGGGTGGGAGCTATGGCTACACC	ASRQGGSYGYT	3368	7	TRUE	T_CD8_memory	IVRVEVESQGNLI.ASRQGGSYGYT	12	21	Clone21_12	others	others
11521563	Rhasody Seurat Demo	10963	1042	12.6152	CD103N	ParacancerCD103N	SampleTag07_hs	Paracancer	3	3	4555	10	TRAV26-1*01	TRAJ42*01	TRAC	ATCGTCAGAGTCGAAGTCGAAAGCCAAGGAAATCTCATC	IVRVEVESQGNLI	3208	4	TRBV9*01	TRBD1*01	TRBJ1-2*01	TRBC1	GCCAGCAGACAGGGTGGGAGCTATGGCTACACC	ASRQGGSYGYT	1347	6	TRUE	T_CD8_memory	IVRVEVESQGNLI.ASRQGGSYGYT	12	21	Clone21_12	others	others
2382802	Rhasody Seurat Demo	6085	567	22.235	CD103N	ParacancerCD103N	SampleTag07_hs	Paracancer	3	3	1433	3	TRAV26-1*01	TRAJ42*01	TRAC	ATCGTCAGAGTCGAAGTCGAAAGCCAAGGAAATCTCATC	IVRVEVESQGNLI	1166	1	TRBV9*01	TRBD1*01	TRBJ1-2*01	TRBC1	GCCAGCAGACAGGGTGGGAGCTATGGCTACACC	ASRQGGSYGYT	267	2	TRUE	T_CD8_memory	IVRVEVESQGNLI.ASRQGGSYGYT	12	21	Clone21_12	others	others
9007960	Rhasody Seurat Demo	34955	2724	6.39966	CD103P	CancerCD103P	SampleTag08_hs	Cancer	1	1	66218	64	TRAV30*01	TRAJ30*01	TRAC	CTTATTTATAACAGAGATGACAAGATCATC	LIYNRDDKII	8358	17	TRBV28*01	TRBD1*01	TRBJ1-3*01	TRBC1	GCCAGCAGTTTAGGGACGGTCTCTGGAAACACCATATAT	ASSLGTVSGNTIY	57860	47	TRUE	T_CD8_memory	LIYNRDDKII.ASSLGTVSGNTIY	12	22	Clone22_12	others	others
6367549	Rhasody Seurat Demo	20122	1912	6.04811	CD103P	CancerCD103P	SampleTag08_hs	Cancer	8	8	11267	23	TRAV30*01	TRAJ30*01	TRAC	CTTATTTATAACAGAGATGACAAGATCATC	LIYNRDDKII	8530	10	TRBV28*01	TRBD1*01	TRBJ1-3*01	TRBC1	GCCAGCAGTTTAGGGACGGTCTCTGGAAACACCATATAT	ASSLGTVSGNTIY	2737	13	TRUE	T_CD8_memory	LIYNRDDKII.ASSLGTVSGNTIY	12	22	Clone22_12	others	others
9011804	Rhasody Seurat Demo	18532	1770	3.00022	CD103P	CancerCD103P	SampleTag08_hs	Cancer	1	1	25233	34	TRAV30*01	TRAJ30*01	TRAC	CTTATTTATAACAGAGATGACAAGATCATC	LIYNRDDKII	5283	11	TRBV28*01	TRBD1*01	TRBJ1-3*01	TRBC1	GCCAGCAGTTTAGGGACGGTCTCTGGAAACACCATATAT	ASSLGTVSGNTIY	19950	23	TRUE	T_CD8_memory	LIYNRDDKII.ASSLGTVSGNTIY	12	22	Clone22_12	others	others
917395	Rhasody Seurat Demo	16479	1672	8.53814	CD103P	CancerCD103P	SampleTag08_hs	Cancer	1	1	7587	10	TRAV30*01	TRAJ30*01	TRAC	CTTATTTATAACAGAGATGACAAGATCATC	LIYNRDDKII	348	2	TRBV28*01	TRBD1*01	TRBJ1-3*01	TRBC1	GCCAGCAGTTTAGGGACGGTCTCTGGAAACACCATATAT	ASSLGTVSGNTIY	7239	8	TRUE	T_CD8_memory	LIYNRDDKII.ASSLGTVSGNTIY	12	22	Clone22_12	others	others
4163729	Rhasody Seurat Demo	16115	1375	6.13714	CD103P	CancerCD103P	SampleTag08_hs	Cancer	1	1	6996	21	TRAV30*01	TRAJ30*01	TRAC	CTTATTTATAACAGAGATGACAAGATCATC	LIYNRDDKII	2991	8	TRBV28*01	TRBD1*01	TRBJ1-3*01	TRBC1	GCCAGCAGTTTAGGGACGGTCTCTGGAAACACCATATAT	ASSLGTVSGNTIY	4005	13	TRUE	T_CD8_memory	LIYNRDDKII.ASSLGTVSGNTIY	12	22	Clone22_12	others	others
318348	Rhasody Seurat Demo	14964	1235	8.31329	CD103P	CancerCD103P	SampleTag08_hs	Cancer	1	1	56206	69	TRAV30*01	TRAJ30*01	TRAC	CTTATTTATAACAGAGATGACAAGATCATC	LIYNRDDKII	5166	10	TRBV28*01	TRBD1*01	TRBJ1-3*01	TRBC1	GCCAGCAGTTTAGGGACGGTCTCTGGAAACACCATATAT	ASSLGTVSGNTIY	51040	59	TRUE	T_CD8_memory	LIYNRDDKII.ASSLGTVSGNTIY	12	22	Clone22_12	others	others
5334913	Rhasody Seurat Demo	14453	1285	9.00159	CD103P	CancerCD103P	SampleTag08_hs	Cancer	1	1	54466	42	TRAV30*01	TRAJ30*01	TRAC	CTTATTTATAACAGAGATGACAAGATCATC	LIYNRDDKII	3828	5	TRBV28*01	TRBD1*01	TRBJ1-3*01	TRBC1	GCCAGCAGTTTAGGGACGGTCTCTGGAAACACCATATAT	ASSLGTVSGNTIY	50638	37	TRUE	T_CD8_memory	LIYNRDDKII.ASSLGTVSGNTIY	12	22	Clone22_12	others	others
4161035	Rhasody Seurat Demo	14336	1432	5.85938	CD103N	CancerCD103N	SampleTag08_hs	Cancer	1	1	28209	44	TRAV30*01	TRAJ30*01	TRAC	CTTATTTATAACAGAGATGACAAGATCATC	LIYNRDDKII	7379	13	TRBV28*01	TRBD1*01	TRBJ1-3*01	TRBC1	GCCAGCAGTTTAGGGACGGTCTCTGGAAACACCATATAT	ASSLGTVSGNTIY	20830	31	TRUE	T_CD8_memory	LIYNRDDKII.ASSLGTVSGNTIY	12	22	Clone22_12	others	others
1065301	Rhasody Seurat Demo	9117	1017	14.2262	CD103P	CancerCD103P	SampleTag08_hs	Cancer	1	1	37582	41	TRAV30*01	TRAJ30*01	TRAC	CTTATTTATAACAGAGATGACAAGATCATC	LIYNRDDKII	2445	4	TRBV28*01	TRBD1*01	TRBJ1-3*01	TRBC1	GCCAGCAGTTTAGGGACGGTCTCTGGAAACACCATATAT	ASSLGTVSGNTIY	35137	37	TRUE	T_CD8_memory	LIYNRDDKII.ASSLGTVSGNTIY	12	22	Clone22_12	others	others
597549	Rhasody Seurat Demo	7806	956	6.22598	CD103P	CancerCD103P	SampleTag08_hs	Cancer	1	1	13414	9	TRAV30*01	TRAJ30*01	TRAC	CTTATTTATAACAGAGATGACAAGATTATC	LIYNRDDKII	26	1	TRBV28*01	TRBD1*01	TRBJ1-3*01	TRBC1	GCCAGCAGTTTAGGGACGGTCTCTGGAAACACCATATAT	ASSLGTVSGNTIY	13388	8	TRUE	T_CD8_memory	LIYNRDDKII.ASSLGTVSGNTIY	12	22	Clone22_12	others	others
3099302	Rhasody Seurat Demo	6467	744	9.32426	CD103N	CancerCD103N	SampleTag08_hs	Cancer	1	1	12810	9	TRAV30*01	TRAJ30*01	TRAC	CTTATTTATAACAGAGATGACAAGATCATC	LIYNRDDKII	1175	2	TRBV28*01	TRBD1*01	TRBJ1-3*01	TRBC1	GCCAGCAGTTTAGGGACGGTCTCTGGAAACACCATATAT	ASSLGTVSGNTIY	11635	7	TRUE	T_CD8_memory	LIYNRDDKII.ASSLGTVSGNTIY	12	22	Clone22_12	others	others
3560530	Rhasody Seurat Demo	25408	2095	4.25457	CD103P	CancerCD103P	SampleTag08_hs	Cancer	7	7	11264	20	TRAV2*01	TRAJ4*01	TRAC	GCTGTGGAGGTCCATGTTTTCTGGTGGCTACAATAAGCTGATT	AVEVHVFWWLQ*AD	3438	3	TRBV12-3*01	TRBD1*01	TRBJ2-7*01	TRBC2	GCCAGCAGTACCTCGACAGGAGAGCAGTAC	ASSTSTGEQY	7826	17	TRUE	T_CD8_memory	AVEVHVFWWLQ*AD.ASSTSTGEQY	11	23	Clone23_11	others	others
4277818	Rhasody Seurat Demo	24203	1733	7.89985	CD103P	ParacancerCD103P	SampleTag07_hs	Paracancer	3	3	10271	12	TRAV2*01	TRAJ4*01	TRAC	GCTGTGGAGGTCCATGTTTTCTGGTGGCTACAATAAGCTGATT	AVEVHVFWWLQ*AD	4773	5	TRBV12-3*01	TRBD1*01	TRBJ2-7*01	TRBC2	GCCAGCAGTACCTCGACAGGAGAGCAGTAC	ASSTSTGEQY	5498	7	TRUE	T_CD8_memory	AVEVHVFWWLQ*AD.ASSTSTGEQY	11	23	Clone23_11	others	others
7996100	Rhasody Seurat Demo	23134	1813	3.99412	CD103P	ParacancerCD103P	SampleTag07_hs	Paracancer	1	1	21147	26	TRAV2*01	TRAJ4*01	TRAC	GCTGTGGAGGTCCATGTTTTCTGGTGGCTACAATAAGCTGATT	AVEVHVFWWLQ*AD	2308	1	TRBV12-3*01	TRBD1*01	TRBJ2-7*01	TRBC2	GCCAGCAGTACCTCGACAGGAGAGCAGTAC	ASSTSTGEQY	18839	25	TRUE	T_CD8_memory	AVEVHVFWWLQ*AD.ASSTSTGEQY	11	23	Clone23_11	others	others
6195161	Rhasody Seurat Demo	19557	1369	10.1089	CD103P	ParacancerCD103P	SampleTag07_hs	Paracancer	0	0	5470	11	TRAV2*01	TRAJ4*01	TRAC	GCTGTGGAGGTCCATGTTTTCTGGTGGCTACAATAAGCTGATT	AVEVHVFWWLQ*AD	75	4	TRBV12-3*01	TRBD1*01	TRBJ2-7*01	TRBC2	GCCAGCAGTACCTCGACAGGAGAGCAGTAC	ASSTSTGEQY	5395	7	TRUE	T_CD8_memory	AVEVHVFWWLQ*AD.ASSTSTGEQY	11	23	Clone23_11	others	others
3123527	Rhasody Seurat Demo	18840	1500	7.22399	CD103P	ParacancerCD103P	SampleTag07_hs	Paracancer	0	0	8014	12	TRAV2*01	TRAJ4*01	TRAC	GCTGTGGAGGTCCATGTTTTCTGGTGGCTACAATAAGCTGATT	AVEVHVFWWLQ*AD	2500	3	TRBV12-3*01	TRBD1*01	TRBJ2-7*01	TRBC2	GCCAGCAGTACCTCGACAGGAGAGCAGTAC	ASSTSTGEQY	5514	9	TRUE	T_CD8_memory	AVEVHVFWWLQ*AD.ASSTSTGEQY	11	23	Clone23_11	others	others
10336594	Rhasody Seurat Demo	18719	1533	7.71943	CD103P	ParacancerCD103P	SampleTag07_hs	Paracancer	3	3	6397	10	TRAV2*01	TRAJ4*01	TRAC	GCTGTGGAGGTCCATGTTTTCTGGTGGCTACAATAAGCTGATT	AVEVHVFWWLQ*AD	1711	4	TRBV12-3*01	TRBD1*01	TRBJ2-7*01	TRBC2	GCCAGCAGTACCTCGACAGGAGAGCAGTAC	ASSTSTGEQY	4686	6	TRUE	T_CD8_memory	AVEVHVFWWLQ*AD.ASSTSTGEQY	11	23	Clone23_11	others	others
4594189	Rhasody Seurat Demo	12091	927	8.8082	CD103N	ParacancerCD103N	SampleTag07_hs	Paracancer	0	0	5072	13	TRAV2*01	TRAJ4*01	TRAC	GCTGTGGAGGTCCATGTTTTCTGGTGGCTACAATAAGCTGATT	AVEVHVFWWLQ*AD	2436	6	TRBV12-3*01	TRBD1*01	TRBJ2-7*01	TRBC2	GCCAGCAGTACCTCGACAGGAGAGCAGTAC	ASSTSTGEQY	2636	7	TRUE	T_CD8_memory	AVEVHVFWWLQ*AD.ASSTSTGEQY	11	23	Clone23_11	others	others
10484778	Rhasody Seurat Demo	10228	790	11.9769	CD103N	ParacancerCD103N	SampleTag07_hs	Paracancer	0	0	6105	4	TRAV2*01	TRAJ4*01	TRAC	GCTGTGGAGGTCCATGTTTTCTGGTGGCTACAATAAGCTGATT	AVEVHVFWWLQ*AD	1326	2	TRBV12-3*01	TRBD1*01	TRBJ2-7*01	TRBC2	GCCAGCAGTACCTCGACAGGAGAGCAGTAC	ASSTSTGEQY	4779	2	TRUE	T_CD8_memory	AVEVHVFWWLQ*AD.ASSTSTGEQY	11	23	Clone23_11	others	others
7520662	Rhasody Seurat Demo	11654	1111	8.16029	CD103P	ParacancerCD103P	SampleTag07_hs	Paracancer	0	0	16498	22	TRAV17*01	TRAJ26*01		CTACCAAAAACTATGGTCAGAATTTTGTC	LPKTMVRILS	7626	8	TRBV27*01	TRBD1*01	TRBJ2-7*01	TRBC2	GCCAGCAGTGGGGGGACACCCTACGAGCAGTAC	ASSGGTPYEQY	8872	14	TRUE	T_CD8_memory	LPKTMVRILS.ASSGGTPYEQY	12	23	Clone23_12	others	others
6796037	Rhasody Seurat Demo	26397	1944	6.28859	CD103P	CancerCD103P	SampleTag08_hs	Cancer	1	1	20881	15	TRAV12-2*01	TRAJ34*01	TRAC	GCCGTGAACGGGAGGGACACCGACAAGCTCATC	AVNGRDTDKLI	2962	7	TRBV12-4*01	TRBD1*01	TRBJ2-3*01	TRBC2	GCCAGCAGTACCTCCTTCGCCAAAGGGGACAGCCAACACAGATACGCAGTAT	ASSTSFAKGDSQHRYAV	17919	8	TRUE	T_CD8_memory	AVNGRDTDKLI.ASSTSFAKGDSQHRYAV	11	24	Clone24_11	others	others
11975472	Rhasody Seurat Demo	19669	1854	5.1299	CD103P	CancerCD103P	SampleTag08_hs	Cancer	1	1	6808	12	TRAV12-2*01	TRAJ34*01	TRAC	GCCGTGAACGGGAGGGACACCGACAAGCTCATC	AVNGRDTDKLI	4217	7	TRBV12-4*01	TRBD1*01	TRBJ2-3*01	TRBC2	GCCAGCAGTACCTCCTTCGCCAAAGGGGACAGCCAACACAGATACGCAGTAT	ASSTSFAKGDSQHRYAV	2591	5	TRUE	T_CD8_memory	AVNGRDTDKLI.ASSTSFAKGDSQHRYAV	11	24	Clone24_11	others	others
7815179	Rhasody Seurat Demo	17874	1659	10.0873	CD103P	CancerCD103P	SampleTag08_hs	Cancer	1	1	35219	37	TRAV12-2*01	TRAJ34*01	TRAC	GCCGTGAACGGGAGGGACACCGACAAGCTCATC	AVNGRDTDKLI	14974	21	TRBV12-4*01	TRBD1*01	TRBJ2-3*01	TRBC2	GCCAGCAGTACCTCCTTCGCCAAAGGGGACAGCCAACACAGATACGCAGTAT	ASSTSFAKGDSQHRYAV	20245	16	TRUE	T_CD8_memory	AVNGRDTDKLI.ASSTSFAKGDSQHRYAV	11	24	Clone24_11	others	others
2522973	Rhasody Seurat Demo	15588	1495	5.73518	CD103N	CancerCD103N	SampleTag08_hs	Cancer	1	1	1010	6	TRAV12-2*01	TRAJ34*01	TRAC	GCCGTGAACGGGAGGGACACCGACAAGCTCATC	AVNGRDTDKLI	788	3	TRBV12-4*01	TRBD1*01	TRBJ2-3*01	TRBC2	GCCAGCAGTACCTCCTTCGCCAAAGGGGACAGCCAACACAGATACGCAGTAT	ASSTSFAKGDSQHRYAV	222	3	TRUE	T_CD8_memory	AVNGRDTDKLI.ASSTSFAKGDSQHRYAV	11	24	Clone24_11	others	others
2963775	Rhasody Seurat Demo	15304	1456	9.161	CD103P	CancerCD103P	SampleTag08_hs	Cancer	1	1	7257	9	TRAV12-2*01	TRAJ34*01	TRAC	GCCGTGAACGGGAGGGACACCGACAAGCTCATC	AVNGRDTDKLI	4052	3	TRBV12-4*01	TRBD1*01	TRBJ2-3*01	TRBC2	GCCAGCAGTACCTCCTTCGCCAAAGGGGACAGCCAACACAGATACGCAGTAT	ASSTSFAKGDSQHRYAV	3205	6	TRUE	T_CD8_naive	AVNGRDTDKLI.ASSTSFAKGDSQHRYAV	11	24	Clone24_11	others	others
4451363	Rhasody Seurat Demo	14949	1267	6.81651	CD103N	CancerCD103N	SampleTag08_hs	Cancer	1	1	11094	16	TRAV12-2*01	TRAJ34*01	TRAC	GCCGTGAACGGGAGGGACACCGACAAGCTCATC	AVNGRDTDKLI	4585	7	TRBV12-4*01	TRBD1*01	TRBJ2-3*01	TRBC2	GCCAGCAGTACCTCCTTCGCCAAAGGGGACAGCCAACACAGATACGCAGTAT	ASSTSFAKGDSQHRYAV	6509	9	TRUE	T_CD8_memory	AVNGRDTDKLI.ASSTSFAKGDSQHRYAV	11	24	Clone24_11	others	others
7826775	Rhasody Seurat Demo	14598	1463	6.80915	CD103P	CancerCD103P	SampleTag08_hs	Cancer	1	1	23847	30	TRAV12-2*01	TRAJ34*01	TRAC	GCCGTGAACGGGAGGGACACCGACAAGCTCATC	AVNGRDTDKLI	13148	17	TRBV12-4*01	TRBD1*01	TRBJ2-3*01	TRBC2	GCCAGCAGTACCTCCTTCGCCAAAGGGGACAGCCAACACAGATACGCAGTAT	ASSTSFAKGDSQHRYAV	10699	13	TRUE	T_CD8_naive	AVNGRDTDKLI.ASSTSFAKGDSQHRYAV	11	24	Clone24_11	others	others
10636446	Rhasody Seurat Demo	8719	1037	6.54892	CD103P	CancerCD103P	SampleTag08_hs	Cancer	1	1	8502	12	TRAV12-2*01	TRAJ34*01	TRAC	GCCGTGAACGGGAGGGACACCGACAAGCTCATC	AVNGRDTDKLI	97	2	TRBV6-5*01	TRBD1*01	TRBJ2-3*01	TRBC2	GCCAGCAGTACCTCCTTCGCCAAAGGGGACAGCCAACACAGATACGCAGTAT	ASSTSFAKGDSQHRYAV	8405	10	TRUE	T_CD8_memory	AVNGRDTDKLI.ASSTSFAKGDSQHRYAV	11	24	Clone24_11	others	others
2389262	Rhasody Seurat Demo	7638	959	8.10422	CD103P	CancerCD103P	SampleTag08_hs	Cancer	1	1	10294	18	TRAV12-2*01	TRAJ34*01	TRAC	GCCGTGAACGGGAGGGACACCGACAAGCTCATC	AVNGRDTDKLI	10000	11	TRBV6-5*01	TRBD1*01	TRBJ2-3*01	TRBC2	GCCAGCAGTACCTCCTTCGCCAAAGGGGACAGCCAACACAGATACGCAGTAT	ASSTSFAKGDSQHRYAV	294	7	TRUE	T_CD8_memory	AVNGRDTDKLI.ASSTSFAKGDSQHRYAV	11	24	Clone24_11	others	others
4308945	Rhasody Seurat Demo	32957	1919	10.3772	CD103P	ParacancerCD103P	SampleTag07_hs	Paracancer	3	3	7861	13	TRAV5*01	TRAJ6*01		GCAGAGACCCTATCAGGAGGAAGCTACATACCTACA	AETLSGGSYIPT	441	3	TRBV7-8*01	TRBD2*02	TRBJ2-7*01	TRBC2	GCCAGCAGCTTAGTAAGCGGGAGGGCCTACGAGCAGTAC	ASSLVSGRAYEQY	7420	10	TRUE	T_CD8_memory	AETLSGGSYIPT.ASSLVSGRAYEQY	10	25	Clone25_10	others	others
9018274	Rhasody Seurat Demo	27075	2161	11.7008	CD103N	CancerCD103N	SampleTag08_hs	Cancer	1	1	12613	23	TRAV5*01	TRAJ6*01	TRAC	GCAGAGACCTTATCAGGAGGAAGCTACATACCTACA	AETLSGGSYIPT	4101	7	TRBV7-8*01	TRBD2*02	TRBJ2-7*01	TRBC2	GCCAGCAGCTTAGTAAGCGGGAGGGCCTACGAGCAGTAC	ASSLVSGRAYEQY	8512	16	TRUE	T_CD8_memory	AETLSGGSYIPT.ASSLVSGRAYEQY	10	25	Clone25_10	others	others
3399624	Rhasody Seurat Demo	21951	1526	12.1407	CD103P	CancerCD103P	SampleTag08_hs	Cancer	3	3	15710	40	TRAV5*01	TRAJ6*01	TRAC	GCAGAGACCCTATCAGGAGGAAGCTACATACCTACA	AETLSGGSYIPT	8698	19	TRBV7-8*01	TRBD2*02	TRBJ2-7*01	TRBC2	GCCAGCAGCTTAGTAAGCGGGAGGGCCTACGAGCAGTAC	ASSLVSGRAYEQY	7012	21	TRUE	T_CD8_memory	AETLSGGSYIPT.ASSLVSGRAYEQY	10	25	Clone25_10	others	others
9749401	Rhasody Seurat Demo	20703	1570	11.9017	CD103N	ParacancerCD103N	SampleTag07_hs	Paracancer	3	3	5158	9	TRAV5*01	TRAJ6*01	TRAC	GCAGAGACCCTATCAGGAGGAAGCTACATACCTACA	AETLSGGSYIPT	4746	5	TRBV7-8*01	TRBD2*02	TRBJ2-7*01	TRBC2	GCCAGCAGCTTAGTAAGCGGGAGGGCCTACGAGCAGTAC	ASSLVSGRAYEQY	412	4	TRUE	T_CD8_memory	AETLSGGSYIPT.ASSLVSGRAYEQY	10	25	Clone25_10	others	others
6354863	Rhasody Seurat Demo	18924	1446	14.0457	CD103P	ParacancerCD103P	SampleTag07_hs	Paracancer	3	3	440	10	TRAV5*01	TRAJ6*01	TRAC	GCAGAGACCCTATCAGGAGGAAGCTACATACCTACA	AETLSGGSYIPT	159	4	TRBV7-8*01	TRBD2*02	TRBJ2-7*01	TRBC2	GCCAGCAGCTTAGTAAGCGGGAGGGCCTACGAGCAGTAC	ASSLVSGRAYEQY	281	6	TRUE	T_CD8_memory	AETLSGGSYIPT.ASSLVSGRAYEQY	10	25	Clone25_10	others	others
6195849	Rhasody Seurat Demo	18351	1391	6.1904	CD103P	ParacancerCD103P	SampleTag07_hs	Paracancer	3	3	8762	26	TRAV5*01	TRAJ6*01	TRAC	GCAGAGACCCTATCAGGAGGAAGCTACATACCTACA	AETLSGGSYIPT	1685	7	TRBV7-8*01	TRBD2*02	TRBJ2-7*01	TRBC2	GCCAGCAGCTTAGTAAGCGGGAGGGCCTACGAGCAGTAC	ASSLVSGRAYEQY	7077	19	TRUE	T_CD8_memory	AETLSGGSYIPT.ASSLVSGRAYEQY	10	25	Clone25_10	others	others
12561873	Rhasody Seurat Demo	18240	1693	9.7807	CD103P	CancerCD103P	SampleTag08_hs	Cancer	3	3	3128	7	TRAV5*01	TRAJ6*01	TRAC	GCAGAGACCCTATCAGGAGGAAGCTACATACCTACA	AETLSGGSYIPT	853	1	TRBV7-8*01	TRBD2*02	TRBJ2-7*01	TRBC2	GCCAGCAGCTTAGTAAGCGGGAGGGCCTACGAGCAGTAC	ASSLVSGRAYEQY	2275	6	TRUE	T_CD8_naive	AETLSGGSYIPT.ASSLVSGRAYEQY	10	25	Clone25_10	others	others
29959	Rhasody Seurat Demo	15522	1089	16.8728	CD103N	ParacancerCD103N	SampleTag07_hs	Paracancer	3	3	4364	17	TRAV5*01	TRAJ6*01	TRAC	GCAGAGACCCTATCAGGAGGAAGCTACATACCTACA	AETLSGGSYIPT	1635	7	TRBV7-8*01	TRBD2*02	TRBJ2-7*01	TRBC2	GCCAGCAGCTTAGTAAGCGGGAGGGCCTACGAGCAGTAC	ASSLVSGRAYEQY	2729	10	TRUE	T_CD8_memory	AETLSGGSYIPT.ASSLVSGRAYEQY	10	25	Clone25_10	others	others
13585224	Rhasody Seurat Demo	14448	1295	10.2021	CD103N	ParacancerCD103N	SampleTag07_hs	Paracancer	3	3	919	8	TRAV5*01	TRAJ6*01	TRAC	GCAGAGACCCTATCAGGAGGAAGCTACATACCTACA	AETLSGGSYIPT	209	3	TRBV7-8*01	TRBD2*02	TRBJ2-7*01	TRBC2	GCCAGCAGCTTAGTAAGCGGGAGGGCCTACGAGCAGTAC	ASSLVSGRAYEQY	710	5	TRUE	T_CD8_memory	AETLSGGSYIPT.ASSLVSGRAYEQY	10	25	Clone25_10	others	others
9026365	Rhasody Seurat Demo	14423	1367	6.0043	CD103N	BloodCD103N	SampleTag10_hs	Blood	5	5	7429	11	TRAV9-2*01	TRAJ3*01	TRAC	GCTCTCATGAAAATC	ALMKI	6357	7	TRBV30*01	TRBD1*01	TRBJ2-5*01	TRBC2	GCCCACAGGTCCAGGGGAGAGACCCAGTAC	AHRSRGETQY	1072	4	TRUE	T_CD8_memory	ALMKI.AHRSRGETQY	10	26	Clone26_10	others	others
5488578	Rhasody Seurat Demo	12790	1035	6.638	CD103N	CancerCD103N	SampleTag08_hs	Cancer	0	0	1975	7	TRAV9-2*01	TRAJ3*01	TRAC	GCTCTCATGAAAATC	ALMKI	1398	5	TRBV30*01	TRBD1*01	TRBJ2-5*01	TRBC2	GCCCACAGGTCCAGGGGAGAGACCCAGTAC	AHRSRGETQY	577	2	TRUE	T_CD8_memory	ALMKI.AHRSRGETQY	10	26	Clone26_10	others	others
6064962	Rhasody Seurat Demo	10238	1147	5.96796	CD103N	BloodCD103N	SampleTag10_hs	Blood	5	5	792	5	TRAV9-2*01	TRAJ3*01	TRAC	GCTCTCATGAAAATC	ALMKI	95	2	TRBV30*01	TRBD1*01	TRBJ2-5*01	TRBC2	GCCCACAGGTCCAGGGGAGAGACCCAGTAC	AHRSRGETQY	697	3	TRUE	T_CD8_memory	ALMKI.AHRSRGETQY	10	26	Clone26_10	others	others
11671742	Rhasody Seurat Demo	10206	1092	6.359	CD103N	BloodCD103N	SampleTag10_hs	Blood	5	5	11797	22	TRAV9-2*01	TRAJ3*01	TRAC	GCTCTCATGAAAATC	ALMKI	10955	16	TRBV30*01	TRBD1*01	TRBJ2-5*01	TRBC2	GCCCACAGGTCCAGGGGAGAGACCCAGTAC	AHRSRGETQY	842	6	TRUE	T_CD8_memory	ALMKI.AHRSRGETQY	10	26	Clone26_10	others	others
13574097	Rhasody Seurat Demo	9339	1008	7.64536	CD103N	BloodCD103N	SampleTag10_hs	Blood	5	5	15234	28	TRAV9-2*01	TRAJ3*01	TRAC	GCTCTCATGAAAATC	ALMKI	13200	14	TRBV30*01	TRBD1*01	TRBJ2-5*01	TRBC2	GCCCACAGGTCCAGGGGAGAGACCCAGTAC	AHRSRGETQY	2034	14	TRUE	T_CD8_memory	ALMKI.AHRSRGETQY	10	26	Clone26_10	others	others
12545341	Rhasody Seurat Demo	8406	932	8.85082	CD103N	BloodCD103N	SampleTag10_hs	Blood	5	5	7979	13	TRAV9-2*01	TRAJ3*01	TRAC	GCTCTCATGAAAATC	ALMKI	2979	5	TRBV30*01	TRBD1*01	TRBJ2-5*01	TRBC2	GCCCACAGGTCCAGGGGAGAGACCCAGTAC	AHRSRGETQY	5000	8	TRUE	T_CD8_memory	ALMKI.AHRSRGETQY	10	26	Clone26_10	others	others
7703462	Rhasody Seurat Demo	7342	781	9.69763	CD103N	BloodCD103N	SampleTag10_hs	Blood	5	5	9458	11	TRAV9-2*01	TRAJ3*01	TRAC	GCTCTCATGAAAATC	ALMKI	1837	4	TRBV30*01	TRBD1*01	TRBJ2-5*01	TRBC2	GCCCACAGGTCCAGGGGAGAGACCCAGTAC	AHRSRGETQY	7621	7	TRUE	T_CD8_memory	ALMKI.AHRSRGETQY	10	26	Clone26_10	others	others
5757315	Rhasody Seurat Demo	21888	1441	11.2664	CD103P	ParacancerCD103P	SampleTag07_hs	Paracancer	3	3	10754	13	TRAV39*01	TRAJ34*01	TRAC	GCCGTAGACCTTTATAACACCGACAAGCTCATC	AVDLYNTDKLI	3313	9	TRBV28*01	TRBD1*01	TRBJ1-2*01	TRBC1	GCCAGTACAGGGCCCAGCTATGGCTACACC	ASTGPSYGYT	7441	4	TRUE	T_CD8_memory	AVDLYNTDKLI.ASTGPSYGYT	10	27	Clone27_10	others	others
6798748	Rhasody Seurat Demo	21221	1463	15.8334	CD103P	ParacancerCD103P	SampleTag07_hs	Paracancer	3	3	10644	19	TRAV39*01	TRAJ34*01	TRAC	GCCGTAGACCTTTATAACACCGACAAGCTCATC	AVDLYNTDKLI	1190	2	TRBV28*01	TRBD1*01	TRBJ1-2*01	TRBC1	GCCAGTACAGGGCCCAGCTATGGCTACACC	ASTGPSYGYT	9454	17	TRUE	T_CD8_memory	AVDLYNTDKLI.ASTGPSYGYT	10	27	Clone27_10	others	others
10325384	Rhasody Seurat Demo	19329	1473	11.2836	CD103P	ParacancerCD103P	SampleTag07_hs	Paracancer	3	3	14347	32	TRAV39*01	TRAJ34*01	TRAC	GCCGTAGACCTTTATAACACCGACAAGCTCATC	AVDLYNTDKLI	5490	11	TRBV28*01	TRBD1*01	TRBJ1-2*01	TRBC1	GCCAGTACAGGGCCCAGCTATGGCTACACC	ASTGPSYGYT	8857	21	TRUE	T_CD8_memory	AVDLYNTDKLI.ASTGPSYGYT	10	27	Clone27_10	others	others
5921727	Rhasody Seurat Demo	17197	1182	15.7469	CD103P	ParacancerCD103P	SampleTag07_hs	Paracancer	3	3	14201	24	TRAV39*01	TRAJ34*01	TRAC	GCCGTAGACCTTTATAACACCGACAAGCTCATC	AVDLYNTDKLI	7	2	TRBV28*01	TRBD1*01	TRBJ1-2*01	TRBC1	GCCAGTACAGGGCCCAGCTATGGCTACACC	ASTGPSYGYT	14194	22	TRUE	T_CD8_memory	AVDLYNTDKLI.ASTGPSYGYT	10	27	Clone27_10	others	others
11958616	Rhasody Seurat Demo	12403	1083	15.5285	CD103N	ParacancerCD103N	SampleTag07_hs	Paracancer	3	3	16120	26	TRAV39*01	TRAJ34*01	TRAC	GCCGTAGACCTTTATAACACCGACAAGCTCATC	AVDLYNTDKLI	1436	3	TRBV28*01	TRBD1*01	TRBJ1-2*01	TRBC1	GCCAGTACAGGGCCCAGCTATGGCTACACC	ASTGPSYGYT	14684	23	TRUE	T_CD8_memory	AVDLYNTDKLI.ASTGPSYGYT	10	27	Clone27_10	others	others
465487	Rhasody Seurat Demo	12269	1126	13.1714	CD103P	ParacancerCD103P	SampleTag07_hs	Paracancer	3	3	1591	10	TRAV39*01	TRAJ34*01	TRAC	GCCGTAGACCTTTATAACACCGACAAGCTCATC	AVDLYNTDKLI	857	4	TRBV28*01	TRBD1*01	TRBJ1-2*01	TRBC1	GCCAGTACAGGGCCCAGCTATGGCTACACC	ASTGPSYGYT	734	6	TRUE	T_CD8_memory	AVDLYNTDKLI.ASTGPSYGYT	10	27	Clone27_10	others	others
12397474	Rhasody Seurat Demo	11751	1154	16.6369	CD103N	ParacancerCD103N	SampleTag07_hs	Paracancer	3	3	8777	10	TRAV39*01	TRAJ34*01	TRAC	GCCGTAGACCTTTATAACACCGACAAGCTCATC	AVDLYNTDKLI	4368	1	TRBV28*01	TRBD1*01	TRBJ1-2*01	TRBC1	GCCAGTACAGGGCCCAGCTATGGCTACACC	ASTGPSYGYT	4409	9	TRUE	T_CD8_naive	AVDLYNTDKLI.ASTGPSYGYT	10	27	Clone27_10	others	others
2076324	Rhasody Seurat Demo	10392	936	18.1293	CD103P	ParacancerCD103P	SampleTag07_hs	Paracancer	3	3	24199	19	TRAV39*01	TRAJ34*01	TRAC	GCCGTAGACCTTTATAACACCGACAAGCTCATC	AVDLYNTDKLI	6715	6	TRBV28*01	TRBD1*01	TRBJ1-2*01	TRBC1	GCCAGTACAGGGCCCAGCTATGGCTACACC	ASTGPSYGYT	17484	13	TRUE	T_CD8_memory	AVDLYNTDKLI.ASTGPSYGYT	10	27	Clone27_10	others	others
6207006	Rhasody Seurat Demo	9424	976	12.5743	CD103P	ParacancerCD103P	SampleTag07_hs	Paracancer	3	3	31756	32	TRAV39*01	TRAJ34*01	TRAC	GCCGTAGACCTTTATAACACCGACAAGCTCATC	AVDLYNTDKLI	2118	3	TRBV28*01	TRBD1*01	TRBJ1-2*01	TRBC1	GCCAGTACAGGGCCCAGCTATGGCTACACC	ASTGPSYGYT	29638	29	TRUE	T_CD8_naive	AVDLYNTDKLI.ASTGPSYGYT	10	27	Clone27_10	others	others
4129954	Rhasody Seurat Demo	25728	1873	7.63759	CD103P	CancerCD103P	SampleTag08_hs	Cancer	0	0	6176	11	TRAV13-1*02	TRAJ6*01	TRAC	GCAGCAAGTATACCGAATGCATCAGGAGGAAGCTACATACCTACA	AASIPNASGGSYIPT	3585	2	TRBV6-6*01	TRBD1*01	TRBJ2-3*01	TRBC2	GCCAGCACCTCCCGACAGGGTGCACGAGATACGCAGTAT	ASTSRQGARDTQY	2591	9	TRUE	T_CD8_memory	AASIPNASGGSYIPT.ASTSRQGARDTQY	9	28	Clone28_9	others	others
13585201	Rhasody Seurat Demo	21423	1902	12.72	CD103N	BloodCD103N	SampleTag10_hs	Blood	7	7	15100	16	TRAV13-1*02	TRAJ6*01	TRAC	GCAGCAAGTATACCGAATGCATCAGGAGGAAGCTACATACCTACA	AASIPNASGGSYIPT	7041	9	TRBV6-6*01	TRBD1*01	TRBJ2-3*01	TRBC2	GCCAGCACCTCCCGACAGGGTGCACGAGATACGCAGTAT	ASTSRQGARDTQY	8059	7	TRUE	T_CD8_memory	AASIPNASGGSYIPT.ASTSRQGARDTQY	9	28	Clone28_9	others	others
7688116	Rhasody Seurat Demo	15231	1352	10.5246	CD103N	BloodCD103N	SampleTag10_hs	Blood	5	5	6882	17	TRAV13-1*02	TRAJ6*01	TRAC	GCAGCAAGTATACCGAATGCATCAGGAGGAAGCTACATACCTACA	AASIPNASGGSYIPT	1531	5	TRBV6-6*01	TRBD1*01	TRBJ2-3*01	TRBC2	GCCAGCACCTCCCGACAGGGTGCACGAGATACGCAGTAT	ASTSRQGARDTQY	5351	12	TRUE	T_CD8_memory	AASIPNASGGSYIPT.ASTSRQGARDTQY	9	28	Clone28_9	others	others
771095	Rhasody Seurat Demo	14059	1148	7.39028	CD103P	ParacancerCD103P	SampleTag07_hs	Paracancer	0	0	24715	23	TRAV13-1*01	TRAJ6*01	TRAC	GCAGCAAGTATACCGAATGCATCAGGAGGAAGCTACATACCTACA	AASIPNASGGSYIPT	13	2	TRBV6-6*01	TRBD1*01	TRBJ2-3*01	TRBC2	GCCAGCACCTCCCGACAGGGTGCACGAGATACGCAGTAT	ASTSRQGARDTQY	24702	21	TRUE	T_CD8_memory	AASIPNASGGSYIPT.ASTSRQGARDTQY	9	28	Clone28_9	others	others
13587524	Rhasody Seurat Demo	11253	1081	9.13534	CD103N	BloodCD103N	SampleTag10_hs	Blood	5	5	7357	19	TRAV13-1*02	TRAJ6*01	TRAC	GCAGCAAGTATACCGAATGCATCAGGAGGAAGCTACATACCTACA	AASIPNASGGSYIPT	4133	7	TRBV6-6*01	TRBD1*01	TRBJ2-3*01	TRBC2	GCCAGCACCTCCCGACAGGGTGCACGAGATACGCAGTAT	ASTSRQGARDTQY	3224	12	TRUE	T_CD8_memory	AASIPNASGGSYIPT.ASTSRQGARDTQY	9	28	Clone28_9	others	others
7838665	Rhasody Seurat Demo	9454	1026	3.97715	CD103N	BloodCD103N	SampleTag10_hs	Blood	5	5	12428	19	TRAV13-1*01	TRAJ6*01	TRAC	GCAGCAAGTATACCGAATGCATCAGGAGGAAGCTACATACCTACA	AASIPNASGGSYIPT	351	6	TRBV6-6*01	TRBD1*01	TRBJ2-3*01	TRBC2	GCCAGCACCTCCCGACAGGGTGCACGAGATACGCAGTAT	ASTSRQGARDTQY	12077	13	TRUE	T_CD8_memory	AASIPNASGGSYIPT.ASTSRQGARDTQY	9	28	Clone28_9	others	others
154079	Rhasody Seurat Demo	9338	828	10.1949	CD103N	CancerCD103N	SampleTag08_hs	Cancer	5	5	5450	13	TRAV13-1*02	TRAJ6*01	TRAC	GCAGCAAGTATACCGAATGCATCAGGAGGAAGCTACATACCTACA	AASIPNASGGSYIPT	4704	7	TRBV6-6*01	TRBD1*01	TRBJ2-3*01	TRBC2	GCCAGCACCTCCCGACAGGGTGCACGAGATACGCAGTAT	ASTSRQGARDTQY	746	6	TRUE	T_CD8_memory	AASIPNASGGSYIPT.ASTSRQGARDTQY	9	28	Clone28_9	others	others
7678527	Rhasody Seurat Demo	8131	839	10.8474	CD103N	BloodCD103N	SampleTag10_hs	Blood	5	5	7361	17	TRAV13-1*02	TRAJ6*01	TRAC	GCAGCAAGTATACCGAATGCATCAGGAGGAAGCTACATACCTACA	AASIPNASGGSYIPT	1703	6	TRBV6-6*01	TRBD1*01	TRBJ2-3*01	TRBC2	GCCAGCACCTCCCGACAGGGTGCACGAGATACGCAGTAT	ASTSRQGARDTQY	5658	11	TRUE	T_CD8_memory	AASIPNASGGSYIPT.ASTSRQGARDTQY	9	28	Clone28_9	others	others
10793924	Rhasody Seurat Demo	5993	759	14.9675	CD103N	CancerCD103N	SampleTag08_hs	Cancer	0	0	13633	13	TRAV13-1*01	TRAJ6*01	TRAC	GCAGCAAGTATACCGAATGCATCAGGAGGAAGCTACATACCTACA	AASIPNASGGSYIPT	2060	5	TRBV6-6*01	TRBD1*01	TRBJ2-3*01	TRBC2	GCCAGCACCTCCCGACAGGGTGCACGAGATACGCAGTAT	ASTSRQGARDTQY	11573	8	TRUE	T_CD8_memory	AASIPNASGGSYIPT.ASTSRQGARDTQY	9	28	Clone28_9	others	others
9446482	Rhasody Seurat Demo	33623	2364	7.58409	CD103P	CancerCD103P	SampleTag08_hs	Cancer	8	8	18270	39	TRAV13-1*02	TRAJ45*01	TRAC	GCAGCAAGTACCTATTCAGGAGGAGGTGCTGACGGACTCACC	AASTYSGGGADGLT	10293	20	TRBV4-2*01	TRBD1*01	TRBJ2-5*01	TRBC2	GCCAGCAGCCAAGAACAGGGGCGCACCCAAGAGACCCAGTAC	ASSQEQGRTQETQY	7977	19	TRUE	T_CD8_memory	AASTYSGGGADGLT.ASSQEQGRTQETQY	9	29	Clone29_9	others	others
2518351	Rhasody Seurat Demo	22732	1999	7.00334	CD103P	CancerCD103P	SampleTag08_hs	Cancer	1	1	9990	20	TRAV13-1*02	TRAJ45*01	TRAC	GCAGCAAGTACCTATTCAGGAGGAGGTGCTGACGGACTCACC	AASTYSGGGADGLT	8566	12	TRBV4-2*01	TRBD1*01	TRBJ2-5*01	TRBC2	GCCAGCAGCCAAGAACAGGGGCGCACCCAAGAGACCCAGTAC	ASSQEQGRTQETQY	1424	8	TRUE	T_CD8_memory	AASTYSGGGADGLT.ASSQEQGRTQETQY	9	29	Clone29_9	others	others
10052442	Rhasody Seurat Demo	21649	1651	6.12961	CD103N	CancerCD103N	SampleTag08_hs	Cancer	1	1	9849	26	TRAV13-1*02	TRAJ45*01	TRAC	GCAGCAAGTACCTATTCAGGAGGAGGTGCTGACGGACTCACC	AASTYSGGGADGLT	3618	6	TRBV4-2*01	TRBD1*01	TRBJ2-5*01	TRBC2	GCCAGCAGCCAAGAACAGGGGCGCACCCAAGAGACCCAGTAC	ASSQEQGRTQETQY	6231	20	TRUE	T_CD8_memory	AASTYSGGGADGLT.ASSQEQGRTQETQY	9	29	Clone29_9	others	others
8293676	Rhasody Seurat Demo	21338	1864	6.46734	CD103P	CancerCD103P	SampleTag08_hs	Cancer	1	1	8767	16	TRAV13-1*02	TRAJ45*01	TRAC	GCAGCAAGTACCTATTCAGGAGGAGGTGCTGACGGACTCACC	AASTYSGGGADGLT	4440	6	TRBV4-2*01	TRBD1*01	TRBJ2-5*01	TRBC2	GCCAGCAGCCAAGAACAGGGGCGCACCCAAGAGACCCAGTAC	ASSQEQGRTQETQY	4327	10	TRUE	T_CD8_memory	AASTYSGGGADGLT.ASSQEQGRTQETQY	9	29	Clone29_9	others	others
4149596	Rhasody Seurat Demo	16457	1586	6.38634	CD103P	CancerCD103P	SampleTag08_hs	Cancer	1	1	11021	26	TRAV13-1*02	TRAJ45*01	TRAC	GCAGCAAGTACCTATTCAGGAGGAGGTGCTGACGGACTCACC	AASTYSGGGADGLT	4496	5	TRBV4-2*01	TRBD1*01	TRBJ2-5*01	TRBC2	GCCAGCAGCCAAGAACAGGGGCGCACCCAAGAGACCCAGTAC	ASSQEQGRTQETQY	6525	21	TRUE	T_CD8_naive	AASTYSGGGADGLT.ASSQEQGRTQETQY	9	29	Clone29_9	others	others
11957778	Rhasody Seurat Demo	14608	1631	5.79819	CD103P	CancerCD103P	SampleTag08_hs	Cancer	1	1	1683	10	TRAV13-1*02	TRAJ45*01	TRAC	GCAGCAAGTACCTATTCAGGAGGAGGTGCTGACGGACTCACC	AASTYSGGGADGLT	1533	4	TRBV4-2*01	TRBD1*01	TRBJ2-5*01	TRBC2	GCCAGCAGCCAAGAACAGGGGCGCACCCAAGAGACCCAGTAC	ASSQEQGRTQETQY	150	6	TRUE	T_CD8_memory	AASTYSGGGADGLT.ASSQEQGRTQETQY	9	29	Clone29_9	others	others
330627	Rhasody Seurat Demo	13768	1305	6.33353	CD103N	CancerCD103N	SampleTag08_hs	Cancer	1	1	14521	24	TRAV13-1*02	TRAJ45*01	TRAC	GCAGCAAGTACCTATTCAGGAGGAGGTGCTGACGGACTCACC	AASTYSGGGADGLT	5772	12	TRBV4-2*01	TRBD1*01	TRBJ2-5*01	TRBC2	GCCAGCAGCCAAGAACAGGGGCGCACCCAAGAGACCCAGTAC	ASSQEQGRTQETQY	8749	12	TRUE	T_CD8_memory	AASTYSGGGADGLT.ASSQEQGRTQETQY	9	29	Clone29_9	others	others
10052400	Rhasody Seurat Demo	5968	717	5.09383	CD103N	CancerCD103N	SampleTag08_hs	Cancer	1	1	33058	43	TRAV13-1*02	TRAJ45*01	TRAC	GCAGCAAGTACCTATTCAGGAGGAGGTGCTGACGGACTCACC	AASTYSGGGADGLT	11767	10	TRBV4-2*01	TRBD1*01	TRBJ2-5*01	TRBC2	GCCAGCAGCCAAGAACAGGGGCGCACCCAAGAGACCCAGTAC	ASSQEQGRTQETQY	21291	33	TRUE	T_CD8_memory	AASTYSGGGADGLT.ASSQEQGRTQETQY	9	29	Clone29_9	others	others
13732673	Rhasody Seurat Demo	45002	3332	10.904	CD103P	CancerCD103P	SampleTag08_hs	Cancer	8	8	24250	36	TRAV22*01	TRAJ24*02	TRAC	GCTGTGGAGCAAAGAACTGACAGCTGGGGGAAATTGCAG	AVEQRTDSWGKLQ	12938	11	TRBV20-1*01	TRBD2*02	TRBJ2-1*01	TRBC2	AGTGCCCCCCATTGGGGTGGCGGGAGTCGGGCCTACAATGAGCAGTTC	SAPHWGGGSRAYNEQF	11312	25	TRUE	T_CD8_memory	AVEQRTDSWGKLQ.SAPHWGGGSRAYNEQF	40	3	Clone3_40	Clone3_40	Clone3_40
8852004	Rhasody Seurat Demo	41002	2634	12.7189	CD103P	CancerCD103P	SampleTag08_hs	Cancer	1	1	15247	23	TRAV22*01	TRAJ24*02	TRAC	GCTGTGGAGCAAAGAACTGACAGCTGGGGGAAATTGCAG	AVEQRTDSWGKLQ	8800	11	TRBV20-1*01	TRBD2*02	TRBJ2-1*01	TRBC2	AGTGCCCCCCATTGGGGTGGCGGGAGTCGGGCCTACAATGAGCAGTTC	SAPHWGGGSRAYNEQF	6447	12	TRUE	T_CD8_memory	AVEQRTDSWGKLQ.SAPHWGGGSRAYNEQF	40	3	Clone3_40	Clone3_40	Clone3_40
7846283	Rhasody Seurat Demo	38008	3056	9.10072	CD103P	CancerCD103P	SampleTag08_hs	Cancer	8	8	20812	31	TRAV22*01	TRAJ24*02	TRAC	GCTGTGGAGCAAAGAACTGACAGCTGGGGGAAATTGCAG	AVEQRTDSWGKLQ	18112	20	TRBV20-1*01	TRBD2*02	TRBJ2-1*01	TRBC2	AGTGCCCCCCATTGGGGTGGCGGGAGTCGGGCCTACAATGAGCAGTTC	SAPHWGGGSRAYNEQF	2700	11	TRUE	T_CD8_memory	AVEQRTDSWGKLQ.SAPHWGGGSRAYNEQF	40	3	Clone3_40	Clone3_40	Clone3_40
8878477	Rhasody Seurat Demo	33749	2635	2.10969	CD103P	CancerCD103P	SampleTag08_hs	Cancer	1	1	12339	17	TRAV22*01	TRAJ24*02	TRAC	GCTGTGGAGCAAAGAACTGACAGCTGGGGGAAATTGCAG	AVEQRTDSWGKLQ	7483	8	TRBV20-1*01	TRBD2*02	TRBJ2-1*01	TRBC2	AGTGCCCCCCATTGGGGTGGCGGGAGTCGGGCCTACAATGAGCAGTTC	SAPHWGGGSRAYNEQF	4856	9	TRUE	T_CD8_memory	AVEQRTDSWGKLQ.SAPHWGGGSRAYNEQF	40	3	Clone3_40	Clone3_40	Clone3_40
6663186	Rhasody Seurat Demo	33347	2713	5.64968	CD103P	CancerCD103P	SampleTag08_hs	Cancer	1	1	22032	26	TRAV22*01	TRAJ24*02	TRAC	GCTGTGGAGCAAAGAACTGACAGCTGGGGGAAATTGCAG	AVEQRTDSWGKLQ	11954	11	TRBV20-1*01	TRBD2*02	TRBJ2-1*01	TRBC2	AGTGCCCCCCATTGGGGTGGCGGGAGTCGGGCCTACAATGAGCAGTTC	SAPHWGGGSRAYNEQF	10078	15	TRUE	T_CD8_memory	AVEQRTDSWGKLQ.SAPHWGGGSRAYNEQF	40	3	Clone3_40	Clone3_40	Clone3_40
4733624	Rhasody Seurat Demo	32196	2232	13.0234	CD103P	CancerCD103P	SampleTag08_hs	Cancer	7	7	23896	42	TRAV22*01	TRAJ24*02	TRAC	GCTGTGGAGCAAAGAACTGACAGCTGGGGGAAATTGCAG	AVEQRTDSWGKLQ	17372	22	TRBV20-1*01	TRBD2*02	TRBJ2-1*01	TRBC2	AGTGCCCCCCATTGGGGTGGCGGGAGTCGGGCCTACAATGAGCAGTTC	SAPHWGGGSRAYNEQF	6524	20	TRUE	T_CD8_memory	AVEQRTDSWGKLQ.SAPHWGGGSRAYNEQF	40	3	Clone3_40	Clone3_40	Clone3_40
9302058	Rhasody Seurat Demo	25590	2154	4.49785	CD103P	CancerCD103P	SampleTag08_hs	Cancer	1	1	8941	16	TRAV22*01	TRAJ24*02	TRAC	GCTGTGGAGCAAAGAACTGACAGCTGGGGGAAATTGCAG	AVEQRTDSWGKLQ	7690	12	TRBV20-1*01	TRBD2*02	TRBJ2-1*01	TRBC2	AGTGCCCCCCATTGGGGTGGCGGGAGTCGGGCCTACAATGAGCAGTTC	SAPHWGGGSRAYNEQF	1251	4	TRUE	T_CD8_naive	AVEQRTDSWGKLQ.SAPHWGGGSRAYNEQF	40	3	Clone3_40	Clone3_40	Clone3_40
6227412	Rhasody Seurat Demo	25394	2216	6.31645	CD103N	CancerCD103N	SampleTag08_hs	Cancer	8	8	64026	87	TRAV22*01	TRAJ24*02	TRAC	GCTGTGGAGCAAAGAACTGACAGCTGGGGGAAATTGCAG	AVEQRTDSWGKLQ	48067	53	TRBV20-1*01	TRBD2*02	TRBJ2-1*01	TRBC2	AGTGCCCCCCATTGGGGTGGCGGGAGTCGGGCCTACAATGAGCAGTTC	SAPHWGGGSRAYNEQF	15959	34	TRUE	T_CD8_memory	AVEQRTDSWGKLQ.SAPHWGGGSRAYNEQF	40	3	Clone3_40	Clone3_40	Clone3_40
4310857	Rhasody Seurat Demo	21356	1920	11.8281	CD103P	CancerCD103P	SampleTag08_hs	Cancer	1	1	15401	23	TRAV22*01	TRAJ24*02	TRAC	GCTGTGGAGCAAAGAACTGACAGCTGGGGGAAATTGCAG	AVEQRTDSWGKLQ	762	3	TRBV20-1*01	TRBD2*02	TRBJ2-1*01	TRBC2	AGTGCCCCCCATTGGGGTGGCGGGAGTCGGGCCTACAATGAGCAGTTC	SAPHWGGGSRAYNEQF	14639	20	TRUE	T_CD8_memory	AVEQRTDSWGKLQ.SAPHWGGGSRAYNEQF	40	3	Clone3_40	Clone3_40	Clone3_40
3571216	Rhasody Seurat Demo	21340	1769	6.39644	CD103P	CancerCD103P	SampleTag08_hs	Cancer	1	1	37513	43	TRAV22*01	TRAJ24*02	TRAC	GCTGTGGAGCAAAGAACTGACAGCTGGGGGAAATTGCAG	AVEQRTDSWGKLQ	32079	27	TRBV20-1*01	TRBD2*02	TRBJ2-1*01	TRBC2	AGTGCCCCCCATTGGGGTGGCGGGAGTCGGGCCTACAATGAGCAGTTC	SAPHWGGGSRAYNEQF	5434	16	TRUE	T_CD8_memory	AVEQRTDSWGKLQ.SAPHWGGGSRAYNEQF	40	3	Clone3_40	Clone3_40	Clone3_40
2231104	Rhasody Seurat Demo	21335	1696	8.85868	CD103P	CancerCD103P	SampleTag08_hs	Cancer	1	1	25692	34	TRAV22*01	TRAJ24*02	TRAC	GCTGTGGAGCAAAGAACTGACAGCTGGGGGAAATTGCAG	AVEQRTDSWGKLQ	24636	22	TRBV20-1*01	TRBD2*02	TRBJ2-1*01	TRBC2	AGTGCCCCCCATTGGGGTGGCGGGAGTCGGGCCTACAATGAGCAGTTC	SAPHWGGGSRAYNEQF	1056	12	TRUE	T_CD8_memory	AVEQRTDSWGKLQ.SAPHWGGGSRAYNEQF	40	3	Clone3_40	Clone3_40	Clone3_40
8719109	Rhasody Seurat Demo	19292	1736	8.72901	CD103N	CancerCD103N	SampleTag08_hs	Cancer	1	1	28595	40	TRAV22*01	TRAJ24*02	TRAC	GCTGTGGAGCAAAGAACTGACAGCTGGGGGAAATTGCAG	AVEQRTDSWGKLQ	23114	20	TRBV20-1*01	TRBD2*02	TRBJ2-1*01	TRBC2	AGTGCCCCCCATTGGGGTGGCGGGAGTCGGGCCTACAATGAGCAGTTC	SAPHWGGGSRAYNEQF	5481	20	TRUE	T_CD8_memory	AVEQRTDSWGKLQ.SAPHWGGGSRAYNEQF	40	3	Clone3_40	Clone3_40	Clone3_40
8405041	Rhasody Seurat Demo	18790	1727	4.33741	CD103P	CancerCD103P	SampleTag08_hs	Cancer	1	1	5546	18	TRAV22*01	TRAJ24*02	TRAC	GCTGTGGAGCAAAGAACTGACAGCTGGGGGAAATTGCAG	AVEQRTDSWGKLQ	2766	10	TRBV20-1*01	TRBD2*02	TRBJ2-1*01	TRBC2	AGTGCCCCCCATTGGGGTGGCGGGAGTCGGGCCTACAATGAGCAGTTC	SAPHWGGGSRAYNEQF	2780	8	TRUE	T_CD8_memory	AVEQRTDSWGKLQ.SAPHWGGGSRAYNEQF	40	3	Clone3_40	Clone3_40	Clone3_40
10936729	Rhasody Seurat Demo	18763	1774	7.22699	CD103P	CancerCD103P	SampleTag08_hs	Cancer	1	1	6025	12	TRAV22*01	TRAJ24*02	TRAC	GCTGTGGAGCAAAGAACTGACAGCTGGGGGAAATTGCAG	AVEQRTDSWGKLQ	5637	8	TRBV20-1*01	TRBD2*02	TRBJ2-1*01	TRBC2	AGTGCCCCCCATTGGGGTGGCGGGAGTCGGGCCTACAATGAGCAGTTC	SAPHWGGGSRAYNEQF	388	4	TRUE	T_CD8_memory	AVEQRTDSWGKLQ.SAPHWGGGSRAYNEQF	40	3	Clone3_40	Clone3_40	Clone3_40
3258652	Rhasody Seurat Demo	18656	1357	11.7496	CD103P	CancerCD103P	SampleTag08_hs	Cancer	1	1	13184	18	TRAV22*01	TRAJ24*02	TRAC	GCTGTGGAGCAAAGAACTGACAGCTGGGGGAAATTGCAG	AVEQRTDSWGKLQ	9194	9	TRBV20-1*01	TRBD2*02	TRBJ2-1*01	TRBC2	AGTGCCCCCCATTGGGGTGGCGGGAGTCGGGCCTACAATGAGCAGTTC	SAPHWGGGSRAYNEQF	3990	9	TRUE	T_CD8_memory	AVEQRTDSWGKLQ.SAPHWGGGSRAYNEQF	40	3	Clone3_40	Clone3_40	Clone3_40
11208206	Rhasody Seurat Demo	17592	1774	5.22397	CD103N	CancerCD103N	SampleTag08_hs	Cancer	1	1	20357	36	TRAV22*01	TRAJ24*02	TRAC	GCTGTGGAGCAAAGAACTGACAGCTGGGGGAAATTGCAG	AVEQRTDSWGKLQ	13659	18	TRBV20-1*01	TRBD2*02	TRBJ2-1*01	TRBC2	AGTGCCCCCCATTGGGGTGGCGGGAGTCGGGCCTACAATGAGCAGTTC	SAPHWGGGSRAYNEQF	6698	18	TRUE	T_CD8_memory	AVEQRTDSWGKLQ.SAPHWGGGSRAYNEQF	40	3	Clone3_40	Clone3_40	Clone3_40
5481654	Rhasody Seurat Demo	16331	1671	14.1388	CD103P	CancerCD103P	SampleTag08_hs	Cancer	8	8	23338	31	TRAV22*01	TRAJ24*02	TRAC	GCTGTGGAGCAAAGAACTGACAGCTGGGGGAAATTGCAG	AVEQRTDSWGKLQ	16996	12	TRBV20-1*01	TRBD2*02	TRBJ2-1*01	TRBC2	AGTGCCCCCCATTGGGGTGGCGGGAGTCGGGCCTACAATGAGCAGTTC	SAPHWGGGSRAYNEQF	6342	19	TRUE	T_CD8_memory	AVEQRTDSWGKLQ.SAPHWGGGSRAYNEQF	40	3	Clone3_40	Clone3_40	Clone3_40
4733592	Rhasody Seurat Demo	15302	1383	4.51575	CD103P	CancerCD103P	SampleTag08_hs	Cancer	1	1	9002	19	TRAV22*01	TRAJ24*02	TRAC	GCTGTGGAGCAAAGAACTGACAGCTGGGGGAAATTGCAG	AVEQRTDSWGKLQ	4627	7	TRBV20-1*01	TRBD2*02	TRBJ2-1*01	TRBC2	AGTGCCCCCCATTGGGGTGGCGGGAGTCGGGCCTACAATGAGCAGTTC	SAPHWGGGSRAYNEQF	4375	12	TRUE	T_CD8_memory	AVEQRTDSWGKLQ.SAPHWGGGSRAYNEQF	40	3	Clone3_40	Clone3_40	Clone3_40
3116945	Rhasody Seurat Demo	14762	1413	3.15675	CD103N	CancerCD103N	SampleTag08_hs	Cancer	1	1	23384	37	TRAV22*01	TRAJ24*02	TRAC	GCTGTGGAGCAAAGAACTGACAGCTGGGGGAAATTGCAG	AVEQRTDSWGKLQ	12683	15	TRBV20-1*01	TRBD2*02	TRBJ2-1*01	TRBC2	AGTGCCCCCCATTGGGGTGGCGGGAGTCGGGCCTACAATGAGCAGTTC	SAPHWGGGSRAYNEQF	10701	22	TRUE	T_CD8_memory	AVEQRTDSWGKLQ.SAPHWGGGSRAYNEQF	40	3	Clone3_40	Clone3_40	Clone3_40
6062284	Rhasody Seurat Demo	14557	1410	8.20224	CD103P	CancerCD103P	SampleTag08_hs	Cancer	1	1	32768	44	TRAV22*01	TRAJ24*02	TRAC	GCTGTGGAGCAAAGAACTGACAGCTGGGGGAAATTGCAG	AVEQRTDSWGKLQ	30797	30	TRBV20-1*01	TRBD2*02	TRBJ2-1*01	TRBC2	AGTGCCCCCCATTGGGGTGGCGGGAGTCGGGCCTACAATGAGCAGTTC	SAPHWGGGSRAYNEQF	1971	14	TRUE	T_CD8_memory	AVEQRTDSWGKLQ.SAPHWGGGSRAYNEQF	40	3	Clone3_40	Clone3_40	Clone3_40
13152451	Rhasody Seurat Demo	13693	1473	5.90083	CD103P	CancerCD103P	SampleTag08_hs	Cancer	1	1	12261	23	TRAV22*01	TRAJ24*02	TRAC	GCTGTGGAGCAAAGAACTGACAGCTGGGGGAAATTGCAG	AVEQRTDSWGKLQ	1998	10	TRBV20-1*01	TRBD2*02	TRBJ2-1*01	TRBC2	AGTGCCCCCCATTGGGGTGGCGGGAGTCGGGCCTACAATGAGCAGTTC	SAPHWGGGSRAYNEQF	10263	13	TRUE	T_CD8_memory	AVEQRTDSWGKLQ.SAPHWGGGSRAYNEQF	40	3	Clone3_40	Clone3_40	Clone3_40
3567775	Rhasody Seurat Demo	12203	1373	5.53143	CD103P	CancerCD103P	SampleTag08_hs	Cancer	1	1	27128	40	TRAV22*01	TRAJ24*02	TRAC	GCTGTGGAGCAAAGAACTGACAGCTGGGGGAAATTGCAG	AVEQRTDSWGKLQ	21449	23	TRBV20-1*01	TRBD2*02	TRBJ2-1*01	TRBC2	AGTGCCCCCCATTGGGGTGGCGGGAGTCGGGCCTACAATGAGCAGTTC	SAPHWGGGSRAYNEQF	5679	17	TRUE	T_CD8_memory	AVEQRTDSWGKLQ.SAPHWGGGSRAYNEQF	40	3	Clone3_40	Clone3_40	Clone3_40
11504656	Rhasody Seurat Demo	12030	1419	7.26517	CD103P	CancerCD103P	SampleTag08_hs	Cancer	1	1	17719	21	TRAV22*01	TRAJ24*02	TRAC	GCTGTGGAGCAAAGAACTGACAGCTGGGGGAAATTGCAG	AVEQRTDSWGKLQ	13162	12	TRBV20-1*01	TRBD2*02	TRBJ2-1*01	TRBC2	AGTGCCCCCCATTGGGGTGGCGGGAGTCGGGCCTACAATGAGCAGTTC	SAPHWGGGSRAYNEQF	4557	9	TRUE	T_CD8_memory	AVEQRTDSWGKLQ.SAPHWGGGSRAYNEQF	40	3	Clone3_40	Clone3_40	Clone3_40
11508126	Rhasody Seurat Demo	11241	1438	5.65786	CD103N	CancerCD103N	SampleTag08_hs	Cancer	1	1	24153	27	TRAV22*01	TRAJ24*02	TRAC	GCTGTGGAGCAAAGAACTGACAGCTGGGGGAAATTGCAG	AVEQRTDSWGKLQ	6262	6	TRBV20-1*01	TRBD2*02	TRBJ2-1*01	TRBC2	AGTGCCCCCCATTGGGGTGGCGGGAGTCGGGCCTACAATGAGCAGTTC	SAPHWGGGSRAYNEQF	17891	21	TRUE	T_CD8_memory	AVEQRTDSWGKLQ.SAPHWGGGSRAYNEQF	40	3	Clone3_40	Clone3_40	Clone3_40
10210611	Rhasody Seurat Demo	11025	1087	5.41497	CD103N	CancerCD103N	SampleTag08_hs	Cancer	1	1	22639	19	TRAV22*01	TRAJ24*02	TRAC	GCTGTGGAGCAAAGAACTGACAGCTGGGGGAAATTGCAG	AVEQRTDSWGKLQ	7523	6	TRBV20-1*01	TRBD2*02	TRBJ2-1*01	TRBC2	AGTGCCCCCCATTGGGGTGGCGGGAGTCGGGCCTACAATGAGCAGTTC	SAPHWGGGSRAYNEQF	15116	13	TRUE	T_CD8_memory	AVEQRTDSWGKLQ.SAPHWGGGSRAYNEQF	40	3	Clone3_40	Clone3_40	Clone3_40
11513177	Rhasody Seurat Demo	10968	1207	4.92341	CD103N	CancerCD103N	SampleTag08_hs	Cancer	1	1	12331	15	TRAV22*01	TRAJ24*02	TRAC	GCTGTGGAGCAAAGAACTGACAGCTGGGGGAAATTGCAG	AVEQRTDSWGKLQ	7532	8	TRBV20-1*01	TRBD2*02	TRBJ2-1*01	TRBC2	AGTGCCCCCCATTGGGGTGGCGGGAGTCGGGCCTACAATGAGCAGTTC	SAPHWGGGSRAYNEQF	4799	7	TRUE	T_CD8_memory	AVEQRTDSWGKLQ.SAPHWGGGSRAYNEQF	40	3	Clone3_40	Clone3_40	Clone3_40
5344199	Rhasody Seurat Demo	10010	828	12.5574	CD103N	CancerCD103N	SampleTag08_hs	Cancer	1	1	1034	6	TRAV22*01	TRAJ24*02	TRAC	GCTGTGGAGCAAAGAACTGACAGCTGGGGGAAATTGCAG	AVEQRTDSWGKLQ	964	5	TRBV20-1*01	TRBD2*02	TRBJ2-1*01	TRBC2	AGTGCCCCCCATTGGGGTGGCGGGAGTCGGGCCTACAATGAGCAGTTC	SAPHWGGGSRAYNEQF	70	1	TRUE	T_CD8_memory	AVEQRTDSWGKLQ.SAPHWGGGSRAYNEQF	40	3	Clone3_40	Clone3_40	Clone3_40
10047372	Rhasody Seurat Demo	8683	912	13.1291	CD103P	CancerCD103P	SampleTag08_hs	Cancer	1	1	9004	11	TRAV22*01	TRAJ24*02	TRAC	GCTGTGGAGCAAAGAACTGACAGCTGGGGGAAATTGCAG	AVEQRTDSWGKLQ	6148	7	TRBV20-1*01	TRBD2*02	TRBJ2-1*01	TRBC2	AGTGCCCCCCATTGGGGTGGCGGGAGTCGGGCCTACAATGAGCAGTTC	SAPHWGGGSRAYNEQF	2856	4	TRUE	T_CD8_memory	AVEQRTDSWGKLQ.SAPHWGGGSRAYNEQF	40	3	Clone3_40	Clone3_40	Clone3_40
10204109	Rhasody Seurat Demo	7685	708	7.09174	CD103N	CancerCD103N	SampleTag08_hs	Cancer	1	1	23011	32	TRAV22*01	TRAJ24*02	TRAC	GCTGTGGAGCAAAGAACTGACAGCTGGGGGAAATTGCAG	AVEQRTDSWGKLQ	19552	15	TRBV20-1*01	TRBD2*02	TRBJ2-1*01	TRBC2	AGTGCCCCCCATTGGGGTGGCGGGAGTCGGGCCTACAATGAGCAGTTC	SAPHWGGGSRAYNEQF	3459	17	TRUE	T_CD8_memory	AVEQRTDSWGKLQ.SAPHWGGGSRAYNEQF	40	3	Clone3_40	Clone3_40	Clone3_40
5329945	Rhasody Seurat Demo	6316	740	4.65484	CD103P	CancerCD103P	SampleTag08_hs	Cancer	1	1	9860	22	TRAV22*01	TRAJ24*02	TRAC	GCTGTGGAGCAAAGAACTGACAGCTGGGGGAAATTGCAG	AVEQRTDSWGKLQ	7919	11	TRBV20-1*01	TRBD2*02	TRBJ2-1*01	TRBC2	AGTGCCCCCCATTGGGGTGGCGGGAGTCGGGCCTACAATGAGCAGTTC	SAPHWGGGSRAYNEQF	1941	11	TRUE	T_CD8_memory	AVEQRTDSWGKLQ.SAPHWGGGSRAYNEQF	40	3	Clone3_40	Clone3_40	Clone3_40
10351892	Rhasody Seurat Demo	49359	3331	6.76472	CD103P	CancerCD103P	SampleTag08_hs	Cancer	8	8	15103	21	TRAV14/DV4*01	TRAJ49*01	TRAC	GCAATGAGCCCAGGAGGTAACCAGTTCTAT	AMSPGGNQFY	3032	3	TRBV27*01	TRBD1*01	TRBJ2-5*01	TRBC2	GCCAGCAGTCGTCCGGGACAGCAAGAGACCCAGTAC	ASSRPGQQETQY	12071	18	TRUE	T_CD8_memory	AMSPGGNQFY.ASSRPGQQETQY	9	30	Clone30_9	others	others
3256343	Rhasody Seurat Demo	49101	3047	8.78801	CD103P	CancerCD103P	SampleTag08_hs	Cancer	8	8	43050	50	TRAV14/DV4*01	TRAJ49*01	TRAC	GCAATGAGCCCAGGAGGTAACCAGTTCTAT	AMSPGGNQFY	6747	13	TRBV27*01	TRBD1*01	TRBJ2-5*01	TRBC2	GCCAGCAGTCGTCCGGGACAGCAAGAGACCCAGTAC	ASSRPGQQETQY	36303	37	TRUE	T_CD8_naive	AMSPGGNQFY.ASSRPGQQETQY	9	30	Clone30_9	others	others
1358602	Rhasody Seurat Demo	33774	2389	4.23107	CD103P	CancerCD103P	SampleTag08_hs	Cancer	1	1	12827	14	TRAV14/DV4*01	TRAJ49*01	TRAC	GCAATGAGCCCAGGAGGTAACCAGTTCTAT	AMSPGGNQFY	693	1	TRBV27*01	TRBD1*01	TRBJ2-5*01	TRBC2	GCCAGCAGTCGTCCGGGACAGCAAGAGACCCAGTAC	ASSRPGQQETQY	12134	13	TRUE	T_CD8_naive	AMSPGGNQFY.ASSRPGQQETQY	9	30	Clone30_9	others	others
1331405	Rhasody Seurat Demo	31517	2152	6.11416	CD103P	CancerCD103P	SampleTag08_hs	Cancer	8	8	3777	19	TRAV14/DV4*01	TRAJ49*01	TRAC	GCAATGAGCCCAGGAGGTAACCAGTTCTAT	AMSPGGNQFY	727	2	TRBV27*01	TRBD1*01	TRBJ2-5*01	TRBC2	GCCAGCAGTCGTCCGGGACAGCAAGAGACCCAGTAC	ASSRPGQQETQY	3050	17	TRUE	T_CD8_naive	AMSPGGNQFY.ASSRPGQQETQY	9	30	Clone30_9	others	others
3255581	Rhasody Seurat Demo	30470	2440	4.56843	CD103P	CancerCD103P	SampleTag08_hs	Cancer	8	8	23228	32	TRAV14/DV4*01	TRAJ49*01	TRAC	GCAATGAGCCCAGGAGGTAACCAGTTCTAT	AMSPGGNQFY	3512	6	TRBV27*01	TRBD1*01	TRBJ2-5*01	TRBC2	GCCAGCAGTCGTCCGGGACAGCAAGAGACCCAGTAC	ASSRPGQQETQY	19716	26	TRUE	T_CD8_memory	AMSPGGNQFY.ASSRPGQQETQY	9	30	Clone30_9	others	others
13733766	Rhasody Seurat Demo	14258	1552	4.8464	CD103P	CancerCD103P	SampleTag08_hs	Cancer	1	1	24820	36	TRAV14/DV4*01	TRAJ49*01	TRAC	GCAATGAGCCCAGGAGGTAACCAGTTCTAT	AMSPGGNQFY	5846	13	TRBV27*01	TRBD1*01	TRBJ2-5*01	TRBC2	GCCAGCAGTCGTCCGGGACAGCAAGAGACCCAGTAC	ASSRPGQQETQY	18974	23	TRUE	T_CD8_memory	AMSPGGNQFY.ASSRPGQQETQY	9	30	Clone30_9	others	others
7829406	Rhasody Seurat Demo	11969	1207	8.18782	CD103N	CancerCD103N	SampleTag08_hs	Cancer	1	1	12586	15	TRAV14/DV4*01	TRAJ49*01	TRAC	GCAATGAGCCCAGGAGGTAACCAGTTCTAT	AMSPGGNQFY	982	2	TRBV27*01	TRBD1*01	TRBJ2-5*01	TRBC2	GCCAGCAGTCGTCCGGGACAGCAAGAGACCCAGTAC	ASSRPGQQETQY	11604	13	TRUE	T_CD8_memory	AMSPGGNQFY.ASSRPGQQETQY	9	30	Clone30_9	others	others
2806322	Rhasody Seurat Demo	9634	1076	3.73677	CD103N	CancerCD103N	SampleTag08_hs	Cancer	1	1	17003	22	TRAV14/DV4*01	TRAJ49*01	TRAC	GCAATGAGCCCAGGAGGTAACCAGTTCTAT	AMSPGGNQFY	933	4	TRBV27*01	TRBD1*01	TRBJ2-5*01	TRBC2	GCCAGCAGTCGTCCGGGACAGCAAGAGACCCAGTAC	ASSRPGQQETQY	16070	18	TRUE	T_CD8_memory	AMSPGGNQFY.ASSRPGQQETQY	9	30	Clone30_9	others	others
2806693	Rhasody Seurat Demo	6830	822	4.20205	CD103N	CancerCD103N	SampleTag08_hs	Cancer	1	1	6648	15	TRAV14/DV4*01	TRAJ49*01	TRAC	GCAATGAGCCCAGGAGGTAACCAGTTCTAT	AMSPGGNQFY	1565	6	TRBV27*01	TRBD1*01	TRBJ2-5*01	TRBC2	GCCAGCAGTCGTCCGGGACAGCAAGAGACCCAGTAC	ASSRPGQQETQY	5083	9	TRUE	T_CD8_memory	AMSPGGNQFY.ASSRPGQQETQY	9	30	Clone30_9	others	others
7376286	Rhasody Seurat Demo	35129	2200	13.3052	CD103P	ParacancerCD103P	SampleTag07_hs	Paracancer	3	3	3674	2	TRGV4*01	TRGJP1*01	TRGC1-TRGC2	GCCACCTGGGATATGGGGACCACTGGTTGGTTCAAGATA	ATWDMGTTGWFKI	25	1	TRDV1*01	TRDD2*01	TRDJ1*01	TRDC	GCTCTTGGGGAAATCTGGCCTTCCAACACCGATAAACTCATC	ALGEIWPSNTDKLI	3649	1	TRUE	T_CD8_naive	ATWDMGTTGWFKI.ALGEIWPSNTDKLI	9	31	Clone31_9	others	others
13427769	Rhasody Seurat Demo	23827	1630	17.413	CD103P	ParacancerCD103P	SampleTag07_hs	Paracancer	3	3	774	5	TRGV4*01	TRGJP1*01	TRGC1-TRGC2	GCCACCTGGGATATGGGGACCACTGGTTGGTTCAAGATA	ATWDMGTTGWFKI	4	1	TRDV1*01	TRDD2*01	TRDJ1*01	TRDC	GCTCTTGGGGAAATCTGGCCTTCCAACACCGATAAACTCATC	ALGEIWPSNTDKLI	770	4	TRUE	T_CD8_memory	ATWDMGTTGWFKI.ALGEIWPSNTDKLI	9	31	Clone31_9	others	others
3107751	Rhasody Seurat Demo	19485	1464	9.17116	CD103N	ParacancerCD103N	SampleTag07_hs	Paracancer	3	3	1227	9	TRGV4*01	TRGJP1*01	TRGC1-TRGC2	GCCACCTGGGATATGGGGACCACTGGTTGGTTCAAGATA	ATWDMGTTGWFKI	59	2	TRDV1*01	TRDD2*01	TRDJ1*01	TRDC	GCTCTTGGGGAAATCTGGCCTTCCAACACCGATAAACTCATC	ALGEIWPSNTDKLI	1168	7	TRUE	T_CD8_memory	ATWDMGTTGWFKI.ALGEIWPSNTDKLI	9	31	Clone31_9	others	others
768786	Rhasody Seurat Demo	19470	1486	7.4679	CD103P	ParacancerCD103P	SampleTag07_hs	Paracancer	3	3	1010	4	TRGV4*01	TRGJP1*01	TRGC1-TRGC2	GCCACCTGGGATATGGGGACCACTGGTTGGTTCAAGATA	ATWDMGTTGWFKI	16	1	TRDV1*01	TRDD2*01	TRDJ1*01	TRDC	GCTCTTGGGGAAATCTGGCCTTCCAACACCGATAAACTCATC	ALGEIWPSNTDKLI	994	3	TRUE	T_CD8_memory	ATWDMGTTGWFKI.ALGEIWPSNTDKLI	9	31	Clone31_9	others	others
12832955	Rhasody Seurat Demo	17707	1505	8.29051	CD103P	ParacancerCD103P	SampleTag07_hs	Paracancer	3	3	3592	12	TRGV4*01	TRGJP1*01	TRGC1-TRGC2	GCCACCTGGGATATGGGGACCACTGGTTGGTTCAAGATA	ATWDMGTTGWFKI	24	2	TRDV1*01	TRDD2*01	TRDJ1*01	TRDC	GCTCTTGGGGAAATCTGGCCTTCCAACACCGATAAACTCATC	ALGEIWPSNTDKLI	3568	10	TRUE	T_CD8_naive	ATWDMGTTGWFKI.ALGEIWPSNTDKLI	9	31	Clone31_9	others	others
12846427	Rhasody Seurat Demo	17643	1243	7.238	CD103P	ParacancerCD103P	SampleTag07_hs	Paracancer	3	3	4572	5	TRGV4*01	TRGJP1*01	TRGC1-TRGC2	GCCACCTGGGATATGGGGACCACTGGTTGGTTCAAGATA	ATWDMGTTGWFKI	5	1	TRDV1*01	TRDD2*01	TRDJ1*01	TRDC	GCTCTTGGGGAAATCTGGCCTTCCAACACCGATAAACTCATC	ALGEIWPSNTDKLI	4567	4	TRUE	T_CD8_naive	ATWDMGTTGWFKI.ALGEIWPSNTDKLI	9	31	Clone31_9	others	others
12116435	Rhasody Seurat Demo	13476	1423	13.8839	CD103P	CancerCD103P	SampleTag08_hs	Cancer	3	3	4636	13	TRGV4*01	TRGJP1*01		GCCACCTGGGATATGGGGACCACTGGTTGGTTCAAGATA	ATWDMGTTGWFKI	4	1	TRDV1*01	TRDD2*01	TRDJ1*01	TRDC	GCTCTTGGGGAAATCTGGCCTTCCAACACCGATAAACTCATC	ALGEIWPSNTDKLI	4632	12	TRUE	T_CD8_naive	ATWDMGTTGWFKI.ALGEIWPSNTDKLI	9	31	Clone31_9	others	others
11078441	Rhasody Seurat Demo	13224	1072	15.4265	CD103N	ParacancerCD103N	SampleTag07_hs	Paracancer	3	3	133	2	TRGV4*01	TRGJP1*01		GCCACCTGGGATATGGGGACCACTGGTTGGTTCAAGATA	ATWDMGTTGWFKI	3	1	TRDV1*01	TRDD2*01	TRDJ1*01	TRDC	GCTCTTGGGGAAATCTGGCCTTCCAACACCGATAAACTCATC	ALGEIWPSNTDKLI	130	1	TRUE	T_CD8_naive	ATWDMGTTGWFKI.ALGEIWPSNTDKLI	9	31	Clone31_9	others	others
478506	Rhasody Seurat Demo	26918	2006	6.04057	CD103P	ParacancerCD103P	SampleTag07_hs	Paracancer	7	7	7272	12	TRAV1-2*01	TRAJ15*01	TRAC	GCTGTGAGAGGTCCGGCAGGAACTGCTCTGATC	AVRGPAGTALI	1349	4	TRBV12-3*01	TRBD1*01	TRBJ2-7*01	TRBC2	GCCAGCAGTACCTCGACAGGAGAGCAGTAC	ASSTSTGEQY	5923	8	TRUE	T_CD8_memory	AVRGPAGTALI.ASSTSTGEQY	9	32	Clone32_9	others	others
6197767	Rhasody Seurat Demo	16358	1234	3.95525	CD103N	ParacancerCD103N	SampleTag07_hs	Paracancer	0	0	12509	14	TRAV1-2*01	TRAJ15*01	TRAC	GCTGTGAGAGGTCCGGCAGGAACTGCTCTGATC	AVRGPAGTALI	5288	3	TRBV12-3*01	TRBD1*01	TRBJ2-7*01	TRBC2	GCCAGCAGTACCTCGACAGGAGAGCAGTAC	ASSTSTGEQY	7221	11	TRUE	T_CD8_memory	AVRGPAGTALI.ASSTSTGEQY	9	32	Clone32_9	others	others
9155332	Rhasody Seurat Demo	12936	1392	2.90662	CD103P	ParacancerCD103P	SampleTag07_hs	Paracancer	1	1	7258	13	TRAV1-2*01	TRAJ15*01	TRAC	GCTGTGAGAGGTCCGGCAGGAACTGCTCTGATC	AVRGPAGTALI	992	3	TRBV12-3*01	TRBD1*01	TRBJ2-7*01	TRBC2	GCCAGCAGTACCTCGACAGGAGAGCAGTAC	ASSTSTGEQY	6266	10	TRUE	T_CD8_memory	AVRGPAGTALI.ASSTSTGEQY	9	32	Clone32_9	others	others
12254274	Rhasody Seurat Demo	10720	900	14.4683	CD103N	ParacancerCD103N	SampleTag07_hs	Paracancer	0	0	13901	17	TRAV1-2*01	TRAJ15*01	TRAC	GCTGTGAGAGGTCCGGCAGGAACTGCTCTGATC	AVRGPAGTALI	3971	9	TRBV12-3*01	TRBD1*01	TRBJ2-7*01	TRBC2	GCCAGCAGTACCTCGACAGGAGAGCAGTAC	ASSTSTGEQY	9930	8	TRUE	T_CD8_memory	AVRGPAGTALI.ASSTSTGEQY	9	32	Clone32_9	others	others
14021766	Rhasody Seurat Demo	9656	901	10.9983	CD103N	ParacancerCD103N	SampleTag07_hs	Paracancer	0	0	17537	23	TRAV1-2*01	TRAJ15*01	TRAC	GCTGTGAGAGGTCCGGCAGGAACTGCTCTGATC	AVRGPAGTALI	12245	12	TRBV12-3*01	TRBD1*01	TRBJ2-7*01	TRBC2	GCCAGCAGTACCTCGACAGGAGAGCAGTAC	ASSTSTGEQY	5292	11	TRUE	T_CD8_memory	AVRGPAGTALI.ASSTSTGEQY	9	32	Clone32_9	others	others
5049239	Rhasody Seurat Demo	8821	870	9.99887	CD103N	ParacancerCD103N	SampleTag07_hs	Paracancer	2	2	26216	32	TRAV1-2*01	TRAJ15*01	TRAC	GCTGTGAGAGGTCCGGCAGGAACTGCTCTGATC	AVRGPAGTALI	6522	7	TRBV12-3*01	TRBD1*01	TRBJ2-7*01	TRBC2	GCCAGCAGTACCTCGACAGGAGAGCAGTAC	ASSTSTGEQY	19694	25	TRUE	T_CD8_memory	AVRGPAGTALI.ASSTSTGEQY	9	32	Clone32_9	others	others
1795266	Rhasody Seurat Demo	6561	777	5.6089	CD103P	ParacancerCD103P	SampleTag07_hs	Paracancer	0	0	16314	21	TRAV1-2*01	TRAJ15*01	TRAC	GCTGTGAGAGGTCCGGCAGGAACTGCTCTGATC	AVRGPAGTALI	6919	5	TRBV12-3*01	TRBD1*01	TRBJ2-7*01	TRBC2	GCCAGCAGTACCTCGACAGGAGAGCAGTAC	ASSTSTGEQY	9395	16	TRUE	T_CD8_memory	AVRGPAGTALI.ASSTSTGEQY	9	32	Clone32_9	others	others
6518058	Rhasody Seurat Demo	26367	2163	5.41586	CD103P	CancerCD103P	SampleTag08_hs	Cancer	0	0	19427	33	TRAV1-1*01	TRAJ11*01	TRAC	GCTGGAGGATACAGCACCCTCACC	AGGYSTLT	14287	23	TRBV24-1*01		TRBJ2-3*01	TRBC2	GCCACCAGTGTTCCTGGGGAATCTGAAACGCAGTAT	ATSVPGESETQY	5140	10	TRUE	T_CD8_memory	AGGYSTLT.ATSVPGESETQY	8	33	Clone33_8	others	others
7688927	Rhasody Seurat Demo	23971	1782	6.83743	CD103N	BloodCD103N	SampleTag10_hs	Blood	7	7	6213	9	TRAV13-2*01	TRAJ26*01	TRAC	GCAGACCTCGATAACTATGGTCAGAATTTTGTC	ADLDNYGQNFV	3355	3	TRBV19*01	TRBD2*01	TRBJ2-7*01	TRBC2	GCCAGCAAGAGACTAGCGGGCTCCTACGAGCAGTAC	ASKRLAGSYEQY	2858	6	TRUE	T_CD8_memory	ADLDNYGQNFV.ASKRLAGSYEQY	8	33	Clone33_8	others	others
13586690	Rhasody Seurat Demo	21285	1858	6.74184	CD103N	BloodCD103N	SampleTag10_hs	Blood	7	7	28265	25	TRAV13-2*01	TRAJ26*01	TRAC	GCAGACCTCGATAACTATGGTCAGAATTTTGTC	ADLDNYGQNFV	14658	15	TRBV19*01	TRBD2*01	TRBJ2-7*01	TRBC2	GCCAGCAAGAGACTAGCGGGCTCCTACGAGCAGTAC	ASKRLAGSYEQY	13607	10	TRUE	T_CD8_memory	ADLDNYGQNFV.ASKRLAGSYEQY	8	33	Clone33_8	others	others
4424520	Rhasody Seurat Demo	19534	1442	8.48776	CD103N	CancerCD103N	SampleTag08_hs	Cancer	1	1	3131	14	TRAV1-1*01	TRAJ11*01	TRAC	GCTGGAGGATACAGCACCCTCACC	AGGYSTLT	557	7	TRBV24-1*01		TRBJ2-3*01	TRBC2	GCCACCAGTGTTCCTGGGGAATCTGAAACGCAGTAT	ATSVPGESETQY	2574	7	TRUE	T_CD8_memory	AGGYSTLT.ATSVPGESETQY	8	33	Clone33_8	others	others
8146646	Rhasody Seurat Demo	18524	1671	6.59145	CD103P	CancerCD103P	SampleTag08_hs	Cancer	1	1	13839	30	TRAV1-1*01	TRAJ11*01	TRAC	GCTGGAGGATACAGCACCCTCACC	AGGYSTLT	6707	9	TRBV24-1*01		TRBJ2-3*01	TRBC2	GCCACCAGTGTTCCTGGGGAATCTGAAACGCAGTAT	ATSVPGESETQY	7132	21	TRUE	T_CD8_memory	AGGYSTLT.ATSVPGESETQY	8	33	Clone33_8	others	others
9444154	Rhasody Seurat Demo	16654	1666	6.14867	CD103P	CancerCD103P	SampleTag08_hs	Cancer	1	1	13899	13	TRAV1-1*01	TRAJ11*01	TRAC	GCTGGAGGATACAGCACCCTCACC	AGGYSTLT	236	1	TRBV24-1*01		TRBJ2-3*01	TRBC2	GCCACCAGTGTTCCTGGGGAATCTGAAACGCAGTAT	ATSVPGESETQY	13663	12	TRUE	T_CD8_memory	AGGYSTLT.ATSVPGESETQY	8	33	Clone33_8	others	others
3574306	Rhasody Seurat Demo	13550	1338	5.18081	CD103P	CancerCD103P	SampleTag08_hs	Cancer	1	1	6826	12	TRAV1-1*01	TRAJ11*01	TRAC	GCTGGAGGATACAGCACCCTCACC	AGGYSTLT	4903	6	TRBV24-1*01		TRBJ2-3*01	TRBC2	GCCACCAGTGTTCCTGGGGAATCTGAAACGCAGTAT	ATSVPGESETQY	1923	6	TRUE	T_CD8_memory	AGGYSTLT.ATSVPGESETQY	8	33	Clone33_8	others	others
12098373	Rhasody Seurat Demo	10121	1298	7.65735	CD103P	CancerCD103P	SampleTag08_hs	Cancer	1	1	9137	19	TRAV1-1*01	TRAJ11*01	TRAC	GCTGGAGGATACAGCACCCTCACC	AGGYSTLT	487	7	TRBV24-1*01		TRBJ2-3*01	TRBC2	GCCACCAGTGTTCCTGGGGAATCTGAAACGCAGTAT	ATSVPGESETQY	8650	12	TRUE	T_CD8_memory	AGGYSTLT.ATSVPGESETQY	8	33	Clone33_8	others	others
1046827	Rhasody Seurat Demo	7153	891	9.32476	CD103N	CancerCD103N	SampleTag08_hs	Cancer	1	1	41902	28	TRAV1-1*01	TRAJ11*01	TRAC	GCTGGAGGATACAGCACCCTCACC	AGGYSTLT	38422	21	TRBV24-1*01		TRBJ2-3*01	TRBC2	GCCACCAGTGTTCCTGGGGAATCTGAAACGCAGTAT	ATSVPGESETQY	3480	7	TRUE	T_CD8_memory	AGGYSTLT.ATSVPGESETQY	8	33	Clone33_8	others	others
2962638	Rhasody Seurat Demo	14872	1378	6.7106	CD103P	CancerCD103P	SampleTag08_hs	Cancer	1	1	39584	34	TRAV24*01	TRAJ47*02	TRAC	GCCTTTAATGGATATGGAAACAAGCTGGTC	AFNGYGNKLV	19504	14	TRBV4-2*01	TRBD1*01	TRBJ2-5*01	TRBC2	GCCAGCAGCCAAGAACAGGGGCGCACCCAAGAGACCCAGTAC	ASSQEQGRTQETQY	20080	20	TRUE	T_CD8_memory	AFNGYGNKLV.ASSQEQGRTQETQY	7	34	Clone34_7	others	others
1948469	Rhasody Seurat Demo	12653	1123	6.71777	CD103P	CancerCD103P	SampleTag08_hs	Cancer	1	1	409	6	TRAV24*01	TRAJ47*02	TRAC	GCCTTTAATGGATATGGAAACAAGCTGGTC	AFNGYGNKLV	209	3	TRBV4-2*01	TRBD1*01	TRBJ2-5*01	TRBC2	GCCAGCAGCCAAGAACAGGGGCGCACCCAAGAGACCCAGTAC	ASSQEQGRTQETQY	200	3	TRUE	T_CD8_memory	AFNGYGNKLV.ASSQEQGRTQETQY	7	34	Clone34_7	others	others
2095894	Rhasody Seurat Demo	10830	1184	5.92798	CD103P	CancerCD103P	SampleTag08_hs	Cancer	1	1	29969	55	TRAV24*01	TRAJ47*02	TRAC	GCCTTTAATGGATATGGAAACAAGCTGGTC	AFNGYGNKLV	18725	20	TRBV4-2*01	TRBD1*01	TRBJ2-5*01	TRBC2	GCCAGCAGCCAAGAACAGGGGCGCACCCAAGAGACCCAGTAC	ASSQEQGRTQETQY	11244	35	TRUE	T_CD8_memory	AFNGYGNKLV.ASSQEQGRTQETQY	7	34	Clone34_7	others	others
2812489	Rhasody Seurat Demo	9532	917	4.73143	CD103P	CancerCD103P	SampleTag08_hs	Cancer	1	1	7980	16	TRAV24*01	TRAJ47*02	TRAC	GCCTTTAATGGATATGGAAACAAGCTGGTC	AFNGYGNKLV	3893	8	TRBV4-2*01	TRBD1*01	TRBJ2-5*01	TRBC2	GCCAGCAGCCAAGAACAGGGGCGCACCCAAGAGACCCAGTAC	ASSQEQGRTQETQY	4087	8	TRUE	T_CD8_memory	AFNGYGNKLV.ASSQEQGRTQETQY	7	34	Clone34_7	others	others
3690321	Rhasody Seurat Demo	7569	884	5.98494	CD103P	CancerCD103P	SampleTag08_hs	Cancer	1	1	22615	30	TRAV24*01	TRAJ47*02	TRAC	GCCTTTAATGGATATGGAAACAAGCTGGTC	AFNGYGNKLV	20222	20	TRBV4-2*01	TRBD1*01	TRBJ2-5*01	TRBC2	GCCAGCAGCCAAGAACAGGGGCGCACCCAAGAGACCCAGTAC	ASSQEQGRTQETQY	2393	10	TRUE	T_CD8_memory	AFNGYGNKLV.ASSQEQGRTQETQY	7	34	Clone34_7	others	others
4460240	Rhasody Seurat Demo	18245	1695	6.59359	CD103P	CancerCD103P	SampleTag08_hs	Cancer	8	8	43213	33	TRAV17*01	TRAJ30*01	TRAC	GCTACGGACGGGGGAGATGACAAGATCATC	ATDGGDDKII	4246	4	TRBV28*01	TRBD2*02	TRBJ2-3*01	TRBC2	GCCAGCAGTTCCATAGCGGGAGTTGATGCAGATACGCAGTAT	ASSSIAGVDADTQY	38967	29	TRUE	T_CD8_memory	ATDGGDDKII.ASSSIAGVDADTQY	7	35	Clone35_7	others	others
2976466	Rhasody Seurat Demo	17164	1446	3.15777	CD103P	CancerCD103P	SampleTag08_hs	Cancer	0	0	24801	20	TRAV17*01	TRAJ30*01	TRAC	GCTACGGACGGGGGAGATGACAAGATCATC	ATDGGDDKII	4540	5	TRBV28*01	TRBD2*02	TRBJ2-3*01	TRBC2	GCCAGCAGTTCCATAGCGGGAGTTGATGCAGATACGCAGTAT	ASSSIAGVDADTQY	20261	15	TRUE	T_CD8_memory	ATDGGDDKII.ASSSIAGVDADTQY	7	35	Clone35_7	others	others
13154349	Rhasody Seurat Demo	12580	997	4.27663	CD103N	BloodCD103N	SampleTag10_hs	Blood	5	5	56983	57	TRAV17*01	TRAJ30*01	TRAC	GCTACGGACGGGGGAGATGACAAGATCATC	ATDGGDDKII	5334	10	TRBV28*01	TRBD2*02	TRBJ2-3*01	TRBC2	GCCAGCAGTTCCATAGCGGGAGTTGATGCAGATACGCAGTAT	ASSSIAGVDADTQY	51649	47	TRUE	T_CD8_memory	ATDGGDDKII.ASSSIAGVDADTQY	7	35	Clone35_7	others	others
601812	Rhasody Seurat Demo	11405	1010	5.5502	CD103N	BloodCD103N	SampleTag10_hs	Blood	5	5	59979	55	TRAV17*01	TRAJ30*01	TRAC	GCTACGGACGGGGGAGATGACAAGATCATC	ATDGGDDKII	23772	24	TRBV28*01	TRBD2*02	TRBJ2-3*01	TRBC2	GCCAGCAGTTCCATAGCGGGAGTTGATGCAGATACGCAGTAT	ASSSIAGVDADTQY	36207	31	TRUE	T_CD8_memory	ATDGGDDKII.ASSSIAGVDADTQY	7	35	Clone35_7	others	others
2380876	Rhasody Seurat Demo	9848	1030	9.39277	CD103N	BloodCD103N	SampleTag10_hs	Blood	2	2	7138	16	TRAV17*01	TRAJ30*01	TRAC	GCTACGGACGGGGGAGATGACAAGATCATC	ATDGGDDKII	6442	9	TRBV28*01	TRBD2*02	TRBJ2-3*01	TRBC2	GCCAGCAGTTCCATAGCGGGAGTTGATGCAGATACGCAGTAT	ASSSIAGVDADTQY	696	7	TRUE	T_CD8_naive	ATDGGDDKII.ASSSIAGVDADTQY	7	35	Clone35_7	others	others
10798150	Rhasody Seurat Demo	9507	938	4.39676	CD103N	CancerCD103N	SampleTag08_hs	Cancer	0	0	44463	52	TRAV17*01	TRAJ30*01	TRAC	GCTACGGACGGGGGAGATGACAAGATCATC	ATDGGDDKII	9478	12	TRBV28*01	TRBD2*02	TRBJ2-3*01	TRBC2	GCCAGCAGTTCCATAGCGGGAGTTGATGCAGATACGCAGTAT	ASSSIAGVDADTQY	34985	40	TRUE	T_CD8_memory	ATDGGDDKII.ASSSIAGVDADTQY	7	35	Clone35_7	others	others
3276695	Rhasody Seurat Demo	18738	1604	7.63155	CD103N	BloodCD103N	SampleTag10_hs	Blood	2	2	301	4	TRGV8*01	TRGJP2*01	TRGC1-TRGC2	GCCACCTGGGGTGATAGTAGTGATTGGATCAAGACG	ATWGDSSDWIKT	66	2	TRDV3*01	TRDD3*01	TRDJ1*01		GCCTTTCCTTGGACAGGGGATACTCTCACCGATAAACTCATC	AFPWTGDTLTDKLI	235	2	TRUE	T_CD8_memory	ATWGDSSDWIKT.AFPWTGDTLTDKLI	7	36	Clone36_7	others	others
306440	Rhasody Seurat Demo	14703	1203	7.36584	CD103N	CancerCD103N	SampleTag08_hs	Cancer	0	0	2536	5	TRGV8*01	TRGJP2*01	TRGC1-TRGC2	GCCACCTGGGGTGATAGTAGTGATTGGATCAAGACG	ATWGDSSDWIKT	2006	4	TRDV3*01	TRDD3*01	TRDJ1*01	TRDC	GCCTTTCCTTGGACAGGGGATACTCTCACCGATAAACTCATC	AFPWTGDTLTDKLI	530	1	TRUE	T_CD8_naive	ATWGDSSDWIKT.AFPWTGDTLTDKLI	7	36	Clone36_7	others	others
6223141	Rhasody Seurat Demo	12781	1205	6.00892	CD103N	CancerCD103N	SampleTag08_hs	Cancer	2	2	2703	8	TRGV8*01	TRGJP2*01	TRGC1-TRGC2	GCCACCTGGGGTGATAGTAGTGATTGGATCAAGACG	ATWGDSSDWIKT	2561	3	TRDV3*01	TRDD3*01	TRDJ1*01	TRDC	GCCTTTCCTTGGACAGGGGATACTCTCACCGATAAACTCATC	AFPWTGDTLTDKLI	142	5	TRUE	T_CD8_memory	ATWGDSSDWIKT.AFPWTGDTLTDKLI	7	36	Clone36_7	others	others
2085137	Rhasody Seurat Demo	12412	1017	7.73445	CD103N	BloodCD103N	SampleTag10_hs	Blood	2	2	7852	14	TRGV8*01	TRGJP2*01	TRGC1-TRGC2	GCCACCTGGGGTGATAGTAGTGATTGGATCAAGACG	ATWGDSSDWIKT	3486	7	TRDV3*01	TRDD3*01	TRDJ1*01	TRDC	GCCTTTCCTTGGACAGGGGATACTCTCACCGATAAACTCATC	AFPWTGDTLTDKLI	4366	7	TRUE	T_CD8_naive	ATWGDSSDWIKT.AFPWTGDTLTDKLI	7	36	Clone36_7	others	others
2983304	Rhasody Seurat Demo	11330	1116	7.31686	CD103N	BloodCD103N	SampleTag10_hs	Blood	2	2	2308	4	TRGV8*01	TRGJP2*01	TRGC1-TRGC2	GCCACCTGGGGTGATAGTAGTGATTGGATCAAGACG	ATWGDSSDWIKT	600	2	TRDV3*01	TRDD3*01	TRDJ1*01	TRDC	GCCTTTCCTTGGACAGGGGATACTCTCACCGATAAACTCATC	AFPWTGDTLTDKLI	1708	2	TRUE	T_CD8_naive	ATWGDSSDWIKT.AFPWTGDTLTDKLI	7	36	Clone36_7	others	others
13292247	Rhasody Seurat Demo	7833	958	5.46406	CD103N	CancerCD103N	SampleTag08_hs	Cancer	0	0	3592	4	TRGV8*01	TRGJP2*01	TRBC1	GCCACCTGGGGTGATAGTAGTGATTGGATCAAGACG	ATWGDSSDWIKT	1418	1	TRDV3*01	TRDD3*01	TRDJ1*01	TRDC	GCCTTTCCTTGGACAGGGGATACTCTCACCGATAAACTCATC	AFPWTGDTLTDKLI	2174	3	TRUE	T_CD8_naive	ATWGDSSDWIKT.AFPWTGDTLTDKLI	7	36	Clone36_7	others	others
3553602	Rhasody Seurat Demo	36328	2430	8.92149	CD103P	ParacancerCD103P	SampleTag07_hs	Paracancer	3	3	16059	17	TRAV3*01	TRAJ6*01	TRAC	GCTGTGAGAGACCCCCATAGGGGAAGCTACATACCTACA	AVRDPHRGSYIPT	688	4	TRBV28*01	TRBD1*01	TRBJ2-5*01	TRBC2	GCCAGCAGTCTCCACGCGGGACAGGGGAGGAGGCAAGAGACCCAGTAC	ASSLHAGQGRRQETQY	15371	13	TRUE	T_CD8_memory	AVRDPHRGSYIPT.ASSLHAGQGRRQETQY	7	37	Clone37_7	others	others
8127384	Rhasody Seurat Demo	20002	1349	11.7688	CD103P	ParacancerCD103P	SampleTag07_hs	Paracancer	3	3	13270	26	TRAV3*01	TRAJ6*01	TRAC	GCTGTGAGAGACCCCCATAGGGGAAGCTACATACCTACA	AVRDPHRGSYIPT	607	2	TRBV28*01	TRBD1*01	TRBJ2-5*01	TRBC2	GCCAGCAGTCTCCACGCGGGACAGGGGAGGAGGCAAGAGACCCAGTAC	ASSLHAGQGRRQETQY	12663	24	TRUE	T_CD8_memory	AVRDPHRGSYIPT.ASSLHAGQGRRQETQY	7	37	Clone37_7	others	others
3250194	Rhasody Seurat Demo	18674	1371	12.7289	CD103P	ParacancerCD103P	SampleTag07_hs	Paracancer	3	3	21712	19	TRAV16*01	TRAJ6*01	TRAC	GCTGTGAGAGACCCCCATAGGGGAAGCTACATACCTACA	AVRDPHRGSYIPT	12	4	TRBV28*01	TRBD1*01	TRBJ2-5*01	TRBC2	GCCAGCAGTCTCCACGCGGGACAGGGGAGGAGGCAAGAGACCCAGTAC	ASSLHAGQGRRQETQY	21700	15	TRUE	T_CD8_memory	AVRDPHRGSYIPT.ASSLHAGQGRRQETQY	7	37	Clone37_7	others	others
4575812	Rhasody Seurat Demo	15390	1151	16.3678	CD103N	ParacancerCD103N	SampleTag07_hs	Paracancer	3	3	12063	22	TRAV3*01	TRAJ6*01	TRAC	GCTGTGAGAGACCCCCATAGGGGAAGCTACATACCTACA	AVRDPHRGSYIPT	163	1	TRBV28*01	TRBD1*01	TRBJ2-5*01	TRBC2	GCCAGCAGTCTCCACGCGGGACAGGGGAGGAGGCAAGAGACCCAGTAC	ASSLHAGQGRRQETQY	11900	21	TRUE	T_CD8_naive	AVRDPHRGSYIPT.ASSLHAGQGRRQETQY	7	37	Clone37_7	others	others
6952752	Rhasody Seurat Demo	12413	1179	13.5986	CD103N	ParacancerCD103N	SampleTag07_hs	Paracancer	3	3	1218	13	TRAV3*01	TRAJ6*01	TRAC	GCTGTGAGAGACCCCCATAGGGGAAGCTACATACCTACA	AVRDPHRGSYIPT	139	5	TRBV28*01	TRBD1*01	TRBJ2-5*01	TRBC2	GCCAGCAGTCTCCACGCGGGACAGGGGAGGAGGCAAGAGACCCAGTAC	ASSLHAGQGRRQETQY	1079	8	TRUE	T_CD8_memory	AVRDPHRGSYIPT.ASSLHAGQGRRQETQY	7	37	Clone37_7	others	others
8870476	Rhasody Seurat Demo	26347	2053	7.37086	CD103P	CancerCD103P	SampleTag08_hs	Cancer	1	1	1323	6	TRAV12-1*01	TRAJ36*01	TRAC	GTGGTGTCCCCCTGGGCAAACAACCTCTTC	VVSPWANNLF	1316	4	TRBV19*01	TRBD2*01	TRBJ2-7*01	TRBC2	GCCAGTAGTCCGGGGACTAGCGGCTACGAGCAGTAC	ASSPGTSGYEQY	7	2	TRUE	T_CD8_naive	VVSPWANNLF.ASSPGTSGYEQY	7	38	Clone38_7	others	others
12837921	Rhasody Seurat Demo	25954	2296	5.36334	CD103P	CancerCD103P	SampleTag08_hs	Cancer	8	8	21639	23	TRAV12-1*01	TRAJ36*01	TRAC	GTGGTGTCCCCCTGGGCAAACAACCTCTTC	VVSPWANNLF	18044	14	TRBV19*01	TRBD2*01	TRBJ2-7*01	TRBC2	GCCAGTAGTCCGGGGACTAGCGGCTACGAGCAGTAC	ASSPGTSGYEQY	3595	9	TRUE	T_CD8_memory	VVSPWANNLF.ASSPGTSGYEQY	7	38	Clone38_7	others	others
3708677	Rhasody Seurat Demo	17087	1459	6.42009	CD103P	CancerCD103P	SampleTag08_hs	Cancer	1	1	4800	17	TRAV12-1*01	TRAJ36*01	TRAC	GTGGTGTCCCCCTGGGCAAACAACCTCTTC	VVSPWANNLF	2982	7	TRBV19*01	TRBD2*01	TRBJ2-7*01	TRBC2	GCCAGTAGTCCGGGGACTAGCGGCTACGAGCAGTAC	ASSPGTSGYEQY	1818	10	TRUE	T_CD8_memory	VVSPWANNLF.ASSPGTSGYEQY	7	38	Clone38_7	others	others
6964241	Rhasody Seurat Demo	16132	1521	4.79792	CD103P	CancerCD103P	SampleTag08_hs	Cancer	1	1	6366	17	TRAV12-1*01	TRAJ36*01	TRAC	GTGGTGTCCCCCTGGGCAAACAACCTCTTC	VVSPWANNLF	6169	11	TRBV19*01	TRBD2*01	TRBJ2-7*01	TRBC2	GCCAGTAGTCCGGGGACTAGCGGCTACGAGCAGTAC	ASSPGTSGYEQY	197	6	TRUE	T_CD8_memory	VVSPWANNLF.ASSPGTSGYEQY	7	38	Clone38_7	others	others
10049695	Rhasody Seurat Demo	13973	1311	5.98297	CD103P	CancerCD103P	SampleTag08_hs	Cancer	1	1	15034	20	TRAV12-1*01	TRAJ36*01	TRAC	GTGGTGTCCCCCTGGGCAAACAACCTCTTC	VVSPWANNLF	10829	12	TRBV19*01	TRBD2*01	TRBJ2-7*01	TRBC2	GCCAGTAGTCCGGGGACTAGCGGCTACGAGCAGTAC	ASSPGTSGYEQY	4205	8	TRUE	T_CD8_memory	VVSPWANNLF.ASSPGTSGYEQY	7	38	Clone38_7	others	others
5905222	Rhasody Seurat Demo	9167	937	9.27239	CD103P	CancerCD103P	SampleTag08_hs	Cancer	1	1	2795	11	TRAV12-1*01	TRAJ36*01	TRAC	GTGGTGTCCCCCTGGGCAAACAACCTCTTC	VVSPWANNLF	1651	8	TRBV19*01	TRBD2*01	TRBJ2-7*01	TRBC2	GCCAGTAGTCCGGGGACTAGCGGCTACGAGCAGTAC	ASSPGTSGYEQY	1144	3	TRUE	T_CD8_memory	VVSPWANNLF.ASSPGTSGYEQY	7	38	Clone38_7	others	others
10033537	Rhasody Seurat Demo	32236	2387	4.47946	CD103P	CancerCD103P	SampleTag08_hs	Cancer	8	8	67264	55	TRAV12-1*01	TRAJ34*01	TRAC	GTGGTGACATAACACCGACAAGCTCATC	VVT*HRQAH	6641	10	TRBV28*01	TRBD2*01	TRBJ2-1*01	TRBC2	GCCAGCAATGGGGGGGGGGTCTACAATGAGCAGTTC	ASNGGGVYNEQF	60623	45	TRUE	T_CD8_memory	VVT*HRQAH.ASNGGGVYNEQF	7	39	Clone39_7	others	others
7231569	Rhasody Seurat Demo	22483	1738	8.47307	CD103P	CancerCD103P	SampleTag08_hs	Cancer	1	1	11429	13	TRAV12-1*01	TRAJ34*01	TRAC	GTGGTGACATAACACCGACAAGCTCATC	VVT*HRQAH	1416	1	TRBV28*01	TRBD2*01	TRBJ2-1*01	TRBC2	GCCAGCAATGGGGGGGGGGTCTACAATGAGCAGTTC	ASNGGGVYNEQF	10013	12	TRUE	T_CD8_memory	VVT*HRQAH.ASNGGGVYNEQF	7	39	Clone39_7	others	others
7834055	Rhasody Seurat Demo	21246	1915	6.69302	CD103P	CancerCD103P	SampleTag08_hs	Cancer	1	1	7436	17	TRAV12-1*01	TRAJ34*01	TRAC	GTGGTGACATAACACCGACAAGCTCATC	VVT*HRQAH	72	2	TRBV28*01	TRBD2*01	TRBJ2-1*01	TRBC2	GCCAGCAATGGGGGGGGGGTCTACAATGAGCAGTTC	ASNGGGVYNEQF	7364	15	TRUE	T_CD8_memory	VVT*HRQAH.ASNGGGVYNEQF	7	39	Clone39_7	others	others
9735222	Rhasody Seurat Demo	16903	1609	3.75673	CD103P	CancerCD103P	SampleTag08_hs	Cancer	1	1	12732	24	TRAV12-1*01	TRAJ34*01		GTGGTGACATAACACCGACAAGCTCATC	VVT*HRQAH	6930	13	TRBV28*01	TRBD2*01	TRBJ2-1*01	TRBC2	GCCAGCAATGGGGGGGGGGTCTACAATGAGCAGTTC	ASNGGGVYNEQF	5802	11	TRUE	T_CD8_memory	VVT*HRQAH.ASNGGGVYNEQF	7	39	Clone39_7	others	others
13303385	Rhasody Seurat Demo	13488	1254	5.14531	CD103P	CancerCD103P	SampleTag08_hs	Cancer	1	1	17897	24	TRAV12-1*01	TRAJ34*01	TRAC	GTGGTGACATAACACCGACAAGCTCATC	VVT*HRQAH	8129	11	TRBV28*01	TRBD2*01	TRBJ2-1*01	TRBC2	GCCAGCAATGGGGGGGGGGTCTACAATGAGCAGTTC	ASNGGGVYNEQF	9768	13	TRUE	T_CD8_memory	VVT*HRQAH.ASNGGGVYNEQF	7	39	Clone39_7	others	others
7682325	Rhasody Seurat Demo	5733	576	8.32025	CD103N	CancerCD103N	SampleTag08_hs	Cancer	1	1	17174	17	TRAV12-1*01	TRAJ34*01	TRAC	GTGGTGACATAACACCGACAAGCTCATC	VVT*HRQAH	4678	6	TRBV28*01	TRBD2*01	TRBJ2-1*01	TRBC2	GCCAGCAATGGGGGGGGGGTCTACAATGAGCAGTTC	ASNGGGVYNEQF	12496	11	TRUE	T_CD8_naive	VVT*HRQAH.ASNGGGVYNEQF	7	39	Clone39_7	others	others
7406983	Rhasody Seurat Demo	50919	3336	5.87404	CD103P	CancerCD103P	SampleTag08_hs	Cancer	8	8	39110	51	TRAV13-2*01	TRAJ20*01	TRAC	GCAGAGACTATATCTAACGACTACAAGCTCAGC	AETISNDYKLS	23218	28	TRBV10-2*01	TRBD2*02	TRBJ2-7*01	TRBC2	GCCATCGTGACTAGCGGGAACGAGCAGTAC	AIVTSGNEQY	15892	23	TRUE	T_CD8_memory	AETISNDYKLS.AIVTSGNEQY	37	4	Clone4_37	Clone4_37	Clone4_37
8709522	Rhasody Seurat Demo	35174	2511	3.88071	CD103P	CancerCD103P	SampleTag08_hs	Cancer	1	1	24632	19	TRAV13-2*01	TRAJ20*01	TRAC	GCAGAGACTATATCTAACGACTACAAGCTCAGC	AETISNDYKLS	11881	5	TRBV10-2*01	TRBD2*02	TRBJ2-7*01	TRBC2	GCCATCGTGACTAGCGGGAACGAGCAGTAC	AIVTSGNEQY	12751	14	TRUE	T_CD8_naive	AETISNDYKLS.AIVTSGNEQY	37	4	Clone4_37	Clone4_37	Clone4_37
4139605	Rhasody Seurat Demo	29721	2241	6.23801	CD103P	CancerCD103P	SampleTag08_hs	Cancer	1	1	53031	58	TRAV13-2*01	TRAJ20*01	TRAC	GCAGAGACTATATCTAACGACTACAAGCTCAGC	AETISNDYKLS	11097	10	TRBV10-2*01	TRBD2*02	TRBJ2-7*01	TRBC2	GCCATCGTGACTAGCGGGAACGAGCAGTAC	AIVTSGNEQY	41934	48	TRUE	T_CD8_memory	AETISNDYKLS.AIVTSGNEQY	37	4	Clone4_37	Clone4_37	Clone4_37
6498514	Rhasody Seurat Demo	27252	2318	8.61588	CD103P	CancerCD103P	SampleTag08_hs	Cancer	8	8	22856	24	TRAV13-2*01	TRAJ20*01	TRAC	GCAGAGACTATATCTAACGACTACAAGCTCAGC	AETISNDYKLS	12440	9	TRBV10-2*01	TRBD2*02	TRBJ2-7*01	TRBC2	GCCATCGTGACTAGCGGGAACGAGCAGTAC	AIVTSGNEQY	10416	15	TRUE	T_CD8_memory	AETISNDYKLS.AIVTSGNEQY	37	4	Clone4_37	Clone4_37	Clone4_37
7821402	Rhasody Seurat Demo	25616	2003	8.72502	CD103N	CancerCD103N	SampleTag08_hs	Cancer	1	1	22677	29	TRAV13-2*01	TRAJ20*01	TRAC	GCAGAGACTATATCTAACGACTACAAGCTCAGC	AETISNDYKLS	3955	3	TRBV10-2*01	TRBD2*02	TRBJ2-7*01	TRBC2	GCCATCGTGACTAGCGGGAACGAGCAGTAC	AIVTSGNEQY	18722	26	TRUE	T_CD8_naive	AETISNDYKLS.AIVTSGNEQY	37	4	Clone4_37	Clone4_37	Clone4_37
4743264	Rhasody Seurat Demo	22319	2045	2.41498	CD103N	CancerCD103N	SampleTag08_hs	Cancer	1	1	43422	54	TRAV13-2*01	TRAJ20*01	TRAC	GCAGAGACTATATCTAACGACTACAAGCTCAGC	AETISNDYKLS	18913	21	TRBV10-2*01	TRBD2*02	TRBJ2-7*01	TRBC2	GCCATCGTGACTAGCGGGAACGAGCAGTAC	AIVTSGNEQY	24509	33	TRUE	T_CD8_naive	AETISNDYKLS.AIVTSGNEQY	37	4	Clone4_37	Clone4_37	Clone4_37
886745	Rhasody Seurat Demo	21203	1908	5.46621	CD103N	CancerCD103N	SampleTag08_hs	Cancer	8	8	5478	9	TRAV13-2*01	TRAJ20*01	TRAC	GCAGAGACTATATCTAACGACTACAAGCTCAGC	AETISNDYKLS	522	3	TRBV10-2*01	TRBD2*02	TRBJ2-7*01	TRBC2	GCCATCGTGACTAGCGGGAACGAGCAGTAC	AIVTSGNEQY	4956	6	TRUE	T_CD8_memory	AETISNDYKLS.AIVTSGNEQY	37	4	Clone4_37	Clone4_37	Clone4_37
2372737	Rhasody Seurat Demo	20772	1834	6.09474	CD103P	CancerCD103P	SampleTag08_hs	Cancer	1	1	14308	21	TRAV13-2*01	TRAJ20*01	TRAC	GCAGAGACTATATCTAACGACTACAAGCTCAGC	AETISNDYKLS	10282	14	TRBV10-2*01	TRBD2*02	TRBJ2-7*01	TRBC2	GCCATCGTGACTAGCGGGAACGAGCAGTAC	AIVTSGNEQY	4026	7	TRUE	T_CD8_memory	AETISNDYKLS.AIVTSGNEQY	37	4	Clone4_37	Clone4_37	Clone4_37
5197105	Rhasody Seurat Demo	19046	2005	4.79366	CD103P	CancerCD103P	SampleTag08_hs	Cancer	1	1	15128	23	TRAV13-2*01	TRAJ20*01	TRAC	GCAGAGACTATATCTAACGACTACAAGCTCAGC	AETISNDYKLS	12690	14	TRBV10-2*01	TRBD2*02	TRBJ2-7*01	TRBC2	GCCATCGTGACTAGCGGGAACGAGCAGTAC	AIVTSGNEQY	2438	9	TRUE	T_CD8_naive	AETISNDYKLS.AIVTSGNEQY	37	4	Clone4_37	Clone4_37	Clone4_37
897437	Rhasody Seurat Demo	18306	1649	6.86114	CD103P	CancerCD103P	SampleTag08_hs	Cancer	1	1	18957	28	TRAV13-2*01	TRAJ20*01	TRAC	GCAGAGACTATATCTAACGACTACAAGCTCAGC	AETISNDYKLS	10625	7	TRBV10-2*01	TRBD2*02	TRBJ2-7*01	TRBC2	GCCATCGTGACTAGCGGGAACGAGCAGTAC	AIVTSGNEQY	8332	21	TRUE	T_CD8_memory	AETISNDYKLS.AIVTSGNEQY	37	4	Clone4_37	Clone4_37	Clone4_37
6966973	Rhasody Seurat Demo	18226	1575	3.26457	CD103P	CancerCD103P	SampleTag08_hs	Cancer	1	1	5062	10	TRAV13-2*01	TRAJ20*01	TRAC	GCAGAGACTATATCTAACGACTACAAGCTCAGC	AETISNDYKLS	416	2	TRBV10-2*01	TRBD2*02	TRBJ2-7*01	TRBC2	GCCATCGTGACTAGCGGGAACGAGCAGTAC	AIVTSGNEQY	4646	8	TRUE	T_CD8_naive	AETISNDYKLS.AIVTSGNEQY	37	4	Clone4_37	Clone4_37	Clone4_37
1940743	Rhasody Seurat Demo	18072	1689	3.60779	CD103P	CancerCD103P	SampleTag08_hs	Cancer	1	1	26931	47	TRAV13-2*01	TRAJ20*01	TRAC	GCAGAGACTATATCTAACGACTACAAGCTCAGC	AETISNDYKLS	7213	8	TRBV10-2*01	TRBD2*02	TRBJ2-7*01	TRBC2	GCCATCGTGACTAGCGGGAACGAGCAGTAC	AIVTSGNEQY	19718	39	TRUE	T_CD8_memory	AETISNDYKLS.AIVTSGNEQY	37	4	Clone4_37	Clone4_37	Clone4_37
2233761	Rhasody Seurat Demo	17828	1573	7.28629	CD103P	CancerCD103P	SampleTag08_hs	Cancer	1	1	11400	15	TRAV13-2*01	TRAJ20*01	TRAC	GCAGAGACTATATCTAACGACTACAAGCTCAGC	AETISNDYKLS	5257	5	TRBV10-2*01	TRBD2*02	TRBJ2-7*01	TRBC2	GCCATCGTGACTAGCGGGAACGAGCAGTAC	AIVTSGNEQY	6143	10	TRUE	T_CD8_memory	AETISNDYKLS.AIVTSGNEQY	37	4	Clone4_37	Clone4_37	Clone4_37
4437193	Rhasody Seurat Demo	17697	1732	5.63937	CD103P	CancerCD103P	SampleTag08_hs	Cancer	8	8	10149	24	TRAV13-2*01	TRAJ20*01	TRAC	GCAGAGACTATATCTAACGACTACAAGCTCAGC	AETISNDYKLS	7066	6	TRBV10-2*01	TRBD2*02	TRBJ2-7*01	TRBC2	GCCATCGTGACTAGCGGGAACGAGCAGTAC	AIVTSGNEQY	3083	18	TRUE	T_CD8_naive	AETISNDYKLS.AIVTSGNEQY	37	4	Clone4_37	Clone4_37	Clone4_37
6517636	Rhasody Seurat Demo	16738	1722	3.91325	CD103N	CancerCD103N	SampleTag08_hs	Cancer	1	1	15452	19	TRAV13-2*01	TRAJ20*01	TRAC	GCAGAGACTATATCTAACGACTACAAGCTCAGC	AETISNDYKLS	11360	10	TRBV10-2*01	TRBD2*02	TRBJ2-7*01	TRBC2	GCCATCGTGACTAGCGGGAACGAGCAGTAC	AIVTSGNEQY	4092	9	TRUE	T_CD8_memory	AETISNDYKLS.AIVTSGNEQY	37	4	Clone4_37	Clone4_37	Clone4_37
458169	Rhasody Seurat Demo	16667	1438	11.7838	CD103N	CancerCD103N	SampleTag08_hs	Cancer	1	1	5225	19	TRAV13-2*01	TRAJ20*01	TRAC	GCAGAGACTATATCTAACGACTACAAGCTCAGC	AETISNDYKLS	3974	9	TRBV10-2*01	TRBD2*02	TRBJ2-7*01	TRBC2	GCCATCGTGACTAGCGGGAACGAGCAGTAC	AIVTSGNEQY	1251	10	TRUE	T_CD8_memory	AETISNDYKLS.AIVTSGNEQY	37	4	Clone4_37	Clone4_37	Clone4_37
4290836	Rhasody Seurat Demo	16103	1594	2.17351	CD103N	CancerCD103N	SampleTag08_hs	Cancer	1	1	23535	24	TRAV13-2*01	TRAJ20*01	TRAC	GCAGAGACTATATCTAACGACTACAAGCTCAGC	AETISNDYKLS	18854	16	TRBV10-2*01	TRBD2*02	TRBJ2-7*01	TRBC2	GCCATCGTGACTAGCGGGAACGAGCAGTAC	AIVTSGNEQY	4681	8	TRUE	T_CD8_memory	AETISNDYKLS.AIVTSGNEQY	37	4	Clone4_37	Clone4_37	Clone4_37
12839101	Rhasody Seurat Demo	15789	1749	8.25891	CD103P	CancerCD103P	SampleTag08_hs	Cancer	8	8	77162	53	TRAV13-2*01	TRAJ20*01	TRAC	GCAGAGACTATATCTAACGACTACAAGCTCAGC	AETISNDYKLS	40947	21	TRBV10-2*01	TRBD2*02	TRBJ2-7*01	TRBC2	GCCATCGTGACTAGCGGGAACGAGCAGTAC	AIVTSGNEQY	36215	32	TRUE	T_CD8_memory	AETISNDYKLS.AIVTSGNEQY	37	4	Clone4_37	Clone4_37	Clone4_37
3418057	Rhasody Seurat Demo	15520	1432	6.60438	CD103P	CancerCD103P	SampleTag08_hs	Cancer	1	1	10684	21	TRAV13-2*01	TRAJ20*01	TRAC	GCAGAGACTATATCTAACGACTACAAGCTCAGC	AETISNDYKLS	945	3	TRBV10-2*01	TRBD2*02	TRBJ2-7*01	TRBC2	GCCATCGTGACTAGCGGGAACGAGCAGTAC	AIVTSGNEQY	9739	18	TRUE	T_CD8_memory	AETISNDYKLS.AIVTSGNEQY	37	4	Clone4_37	Clone4_37	Clone4_37
6818784	Rhasody Seurat Demo	14845	1522	10.6568	CD103N	CancerCD103N	SampleTag08_hs	Cancer	8	8	28876	27	TRAV13-2*01	TRAJ20*01	TRAC	GCAGAGACTATATCTAACGACTACAAGCTCAGC	AETISNDYKLS	13416	12	TRBV10-2*01	TRBD2*02	TRBJ2-7*01	TRBC2	GCCATCGTGACTAGCGGGAACGAGCAGTAC	AIVTSGNEQY	15460	15	TRUE	T_CD8_memory	AETISNDYKLS.AIVTSGNEQY	37	4	Clone4_37	Clone4_37	Clone4_37
13151236	Rhasody Seurat Demo	14772	1576	6.316	CD103P	CancerCD103P	SampleTag08_hs	Cancer	1	1	32151	34	TRAV13-2*01	TRAJ20*01	TRAC	GCAGAGACTATATCTAACGACTACAAGCTCAGC	AETISNDYKLS	11794	15	TRBV10-2*01	TRBD2*02	TRBJ2-7*01	TRBC2	GCCATCGTGACTAGCGGGAACGAGCAGTAC	AIVTSGNEQY	20357	19	TRUE	T_CD8_memory	AETISNDYKLS.AIVTSGNEQY	37	4	Clone4_37	Clone4_37	Clone4_37
593759	Rhasody Seurat Demo	14146	1371	4.29803	CD103P	CancerCD103P	SampleTag08_hs	Cancer	1	1	38735	51	TRAV13-2*01	TRAJ20*01	TRAC	GCAGAGACTATATCTAACGACTACAAGCTCAGC	AETISNDYKLS	24922	33	TRBV10-2*01	TRBD2*02	TRBJ2-7*01	TRBC2	GCCATCGTGACTAGCGGGAACGAGCAGTAC	AIVTSGNEQY	13813	18	TRUE	T_CD8_memory	AETISNDYKLS.AIVTSGNEQY	37	4	Clone4_37	Clone4_37	Clone4_37
13148196	Rhasody Seurat Demo	13867	1535	6.9806	CD103P	CancerCD103P	SampleTag08_hs	Cancer	1	1	11908	9	TRAV13-2*01	TRAJ20*01	TRAC	GCAGAGACTATATCTAACGACTACAAGCTCAGC	AETISNDYKLS	11458	5	TRBV10-2*01	TRBD2*02	TRBJ2-7*01	TRBC2	GCCATCGTGACTAGCGGGAACGAGCAGTAC	AIVTSGNEQY	450	4	TRUE	T_CD8_memory	AETISNDYKLS.AIVTSGNEQY	37	4	Clone4_37	Clone4_37	Clone4_37
314160	Rhasody Seurat Demo	13403	1471	10.4827	CD103P	CancerCD103P	SampleTag08_hs	Cancer	1	1	11300	31	TRAV13-2*01	TRAJ20*01	TRAC	GCAGAGACTATATCTAACGACTACAAGCTCAGC	AETISNDYKLS	4827	9	TRBV10-2*01	TRBD2*02	TRBJ2-7*01		GCCATCGTGACTAGCGGGAACGAGCAGTAC	AIVTSGNEQY	6473	22	TRUE	T_CD8_naive	AETISNDYKLS.AIVTSGNEQY	37	4	Clone4_37	Clone4_37	Clone4_37
1501881	Rhasody Seurat Demo	13156	1383	3.95257	CD103P	CancerCD103P	SampleTag08_hs	Cancer	1	1	45378	54	TRAV13-2*01	TRAJ20*01	TRAC	GCAGAGACTATATCTAACGACTACAAGCTCAGC	AETISNDYKLS	38272	35	TRBV10-2*01	TRBD2*02	TRBJ2-7*01	TRBC2	GCCATCGTGACTAGCGGGAACGAGCAGTAC	AIVTSGNEQY	7106	19	TRUE	T_CD8_memory	AETISNDYKLS.AIVTSGNEQY	37	4	Clone4_37	Clone4_37	Clone4_37
14042954	Rhasody Seurat Demo	13145	1177	5.78167	CD103P	CancerCD103P	SampleTag08_hs	Cancer	1	1	27435	34	TRAV13-2*01	TRAJ20*01	TRAC	GCAGAGACTATATCTAACGACTACAAGCTCAGC	AETISNDYKLS	7461	9	TRBV10-2*01	TRBD2*02	TRBJ2-7*01	TRBC2	GCCATCGTGACTAGCGGGAACGAGCAGTAC	AIVTSGNEQY	19974	25	TRUE	T_CD8_memory	AETISNDYKLS.AIVTSGNEQY	37	4	Clone4_37	Clone4_37	Clone4_37
11514310	Rhasody Seurat Demo	10557	1200	8.02311	CD103N	CancerCD103N	SampleTag08_hs	Cancer	1	1	15035	14	TRAV13-2*01	TRAJ20*01	TRAC	GCAGAGACTATATCTAACGACTACAAGCTCAGC	AETISNDYKLS	14717	9	TRBV10-2*01	TRBD2*01	TRBJ2-7*01		GCCATCGTGACTAGCGGAAACGAGCAGTAC	AIVTSGNEQY	318	5	TRUE	T_CD8_naive	AETISNDYKLS.AIVTSGNEQY	37	4	Clone4_37	Clone4_37	Clone4_37
10617290	Rhasody Seurat Demo	10545	1117	8.01328	CD103P	CancerCD103P	SampleTag08_hs	Cancer	1	1	7607	24	TRAV13-2*01	TRAJ20*01	TRAC	GCAGAGACTATATCTAACGACTACAAGCTCAGC	AETISNDYKLS	559	4	TRBV10-2*01	TRBD2*02	TRBJ2-7*01	TRBC2	GCCATCGTGACTAGCGGGAACGAGCAGTAC	AIVTSGNEQY	7048	20	TRUE	T_CD8_memory	AETISNDYKLS.AIVTSGNEQY	37	4	Clone4_37	Clone4_37	Clone4_37
11092262	Rhasody Seurat Demo	10277	1388	8.29036	CD103P	CancerCD103P	SampleTag08_hs	Cancer	1	1	16611	27	TRAV13-2*01	TRAJ20*01	TRAC	GCAGAGACTATATCTAACGACTACAAGCTCAGC	AETISNDYKLS	6067	15	TRBV10-2*01	TRBD2*02	TRBJ2-7*01	TRBC2	GCCATCGTGACTAGCGGGAACGAGCAGTAC	AIVTSGNEQY	10544	12	TRUE	T_CD8_naive	AETISNDYKLS.AIVTSGNEQY	37	4	Clone4_37	Clone4_37	Clone4_37
3399573	Rhasody Seurat Demo	9443	978	7.49762	CD103P	CancerCD103P	SampleTag08_hs	Cancer	1	1	17123	36	TRAV13-2*01	TRAJ20*01	TRAC	GCAGAGACTATATCTAACGACTACAAGCTCAGC	AETISNDYKLS	11310	21	TRBV10-2*01	TRBD2*02	TRBJ2-7*01	TRBC2	GCCATCGTGACTAGCGGGAACGAGCAGTAC	AIVTSGNEQY	5813	15	TRUE	T_CD8_naive	AETISNDYKLS.AIVTSGNEQY	37	4	Clone4_37	Clone4_37	Clone4_37
913234	Rhasody Seurat Demo	7103	778	8.22188	CD103N	CancerCD103N	SampleTag08_hs	Cancer	1	1	17280	15	TRAV13-2*01	TRAJ20*01	TRAC	GCAGAGACTATATCTAACGACTACAAGCTCAGC	AETISNDYKLS	12771	7	TRBV10-2*01	TRBD2*02	TRBJ2-7*01	TRBC2	GCCATCGTGACTAGCGGGAACGAGCAGTAC	AIVTSGNEQY	4509	8	TRUE	T_CD8_memory	AETISNDYKLS.AIVTSGNEQY	37	4	Clone4_37	Clone4_37	Clone4_37
11671763	Rhasody Seurat Demo	6895	820	7.46918	CD103P	CancerCD103P	SampleTag08_hs	Cancer	1	1	29863	34	TRAV13-2*01	TRAJ20*01	TRAC	GCAGAGACTATATCTAACGACTACAAGCTCAGC	AETISNDYKLS	19977	20	TRBV10-2*01	TRBD2*02	TRBJ2-7*01	TRBC2	GCCATCGTGACTAGCGGGAACGAGCAGTAC	AIVTSGNEQY	9886	14	TRUE	T_CD8_naive	AETISNDYKLS.AIVTSGNEQY	37	4	Clone4_37	Clone4_37	Clone4_37
10486673	Rhasody Seurat Demo	19287	1601	6.47068	CD103N	BloodCD103N	SampleTag10_hs	Blood	2	2	9019	19	TRAV13-1*02	TRAJ33*01	TRAC	GCAGCAAGTAGATGGGATAGCAACTATCAGTTAATC	AASRWDSNYQLI	6873	8	TRBV27*01		TRBJ2-7*01	TRBC2	GCCAGCAGTTCTGGTGATCGGGCTTACGAGCAGTAC	ASSSGDRAYEQY	2146	11	TRUE	T_CD8_memory	AASRWDSNYQLI.ASSSGDRAYEQY	6	40	Clone40_6	others	others
12548436	Rhasody Seurat Demo	11143	1208	5.94095	CD103N	CancerCD103N	SampleTag08_hs	Cancer	0	0	27891	30	TRAV13-1*02	TRAJ33*01	TRAC	GCAGCAAGTAGATGGGATAGCAACTATCAGTTAATC	AASRWDSNYQLI	8174	14	TRBV27*01		TRBJ2-7*01	TRBC2	GCCAGCAGTTCTGGTGATCGGGCTTACGAGCAGTAC	ASSSGDRAYEQY	19717	16	TRUE	T_CD8_memory	AASRWDSNYQLI.ASSSGDRAYEQY	6	40	Clone40_6	others	others
13865903	Rhasody Seurat Demo	8915	988	7.19013	CD103N	BloodCD103N	SampleTag10_hs	Blood	2	2	10937	19	TRAV13-1*02	TRAJ33*01	TRAC	GCAGCAAGTAGATGGGATAGCAACTATCAGTTAATC	AASRWDSNYQLI	6557	10	TRBV27*01	TRBD1*01	TRBJ2-7*01	TRBC2	GCCAGCAGTTCCGGGGACAGGGCCTACGAGCAGTAC	ASSSGDRAYEQY	4380	9	TRUE	T_CD8_memory	AASRWDSNYQLI.ASSSGDRAYEQY	6	40	Clone40_6	others	others
11209052	Rhasody Seurat Demo	8565	972	5.49912	CD103N	BloodCD103N	SampleTag10_hs	Blood	2	2	4310	4	TRAV13-1*01	TRAJ33*01	TRAC	GCAGCAAGTAGATGGGATAGCAACTATCAGTTAATC	AASRWDSNYQLI	28	1	TRBV27*01	TRBD1*01	TRBJ2-7*01	TRBC2	GCCAGCAGTTCCGGGGACAGGGCCTACGAGCAGTAC	ASSSGDRAYEQY	4282	3	TRUE	T_CD8_memory	AASRWDSNYQLI.ASSSGDRAYEQY	6	40	Clone40_6	others	others
13158208	Rhasody Seurat Demo	7737	800	5.62233	CD103P	CancerCD103P	SampleTag08_hs	Cancer	0	0	19139	31	TRAV13-1*02	TRAJ33*01	TRAC	GCAGCAAGTAGATGGGATAGCAACTATCAGTTAATC	AASRWDSNYQLI	8961	14	TRBV27*01		TRBJ2-7*01	TRBC2	GCCAGCAGTTCTGGTGATCGGGCTTACGAGCAGTAC	ASSSGDRAYEQY	10178	17	TRUE	T_CD8_memory	AASRWDSNYQLI.ASSSGDRAYEQY	6	40	Clone40_6	others	others
9757148	Rhasody Seurat Demo	35740	2670	13.7633	CD103P	ParacancerCD103P	SampleTag07_hs	Paracancer	7	7	37902	34	TRAV24*01	TRAJ54*01	TRAC	GCCTTTCTTCAGGGAGCCCAGAAGCTGGTA	AFLQGAQKLV	21280	16	TRBV2*01	TRBD2*01	TRBJ2-3*01	TRBC2	GCCAGCCTCGGACTAGCCTACTCTAGCACAGATACGCAGTAT	ASLGLAYSSTDTQY	16622	18	TRUE	T_CD8_naive	AFLQGAQKLV.ASLGLAYSSTDTQY	6	41	Clone41_6	others	others
7979226	Rhasody Seurat Demo	21070	1556	15.4533	CD103P	ParacancerCD103P	SampleTag07_hs	Paracancer	3	3	14358	16	TRAV24*01	TRAJ54*01		GCCTTTCTTCAGGGAGCCCAGAAGCTGGTA	AFLQGAQKLV	7242	8	TRBV2*01	TRBD2*01	TRBJ2-3*01	TRBC2	GCCAGCCTCGGACTAGCCTACTCTAGCACAGATACGCAGTAT	ASLGLAYSSTDTQY	7116	8	TRUE	T_CD8_memory	AFLQGAQKLV.ASLGLAYSSTDTQY	6	41	Clone41_6	others	others
13873568	Rhasody Seurat Demo	7086	737	14.6204	CD103N	ParacancerCD103N	SampleTag07_hs	Paracancer	0	0	7149	16	TRAV24*01	TRAJ54*01	TRAC	GCCTTTCTTCAGGGAGCCCAGAAGCTGGTA	AFLQGAQKLV	6101	9	TRBV2*01	TRBD2*01	TRBJ2-3*01	TRBC2	GCCAGCCTCGGACTAGCCTACTCTAGCACAGATACGCAGTAT	ASLGLAYSSTDTQY	1048	7	TRUE	T_CD8_memory	AFLQGAQKLV.ASLGLAYSSTDTQY	6	41	Clone41_6	others	others
3111987	Rhasody Seurat Demo	18708	1301	5.56446	CD103N	CancerCD103N	SampleTag08_hs	Cancer	1	1	6154	22	TRAV35*01	TRAJ26*01	TRAC	GCTGGCCTTATAGACCAGAATTTTGTC	AGLIDQNFV	1778	6	TRBV6-5*01		TRBJ1-2*01	TRBC1	GCCAGCAGTTACTCGGGAAACTATGGCTACACC	ASSYSGNYGYT	4376	16	TRUE	T_CD8_memory	AGLIDQNFV.ASSYSGNYGYT	6	42	Clone42_6	others	others
12261967	Rhasody Seurat Demo	16991	1874	3.18404	CD103P	CancerCD103P	SampleTag08_hs	Cancer	1	1	7712	11	TRAV35*01	TRAJ26*01	TRAC	GCTGGCCTTATAGACCAGAATTTTGTC	AGLIDQNFV	16	1	TRBV6-5*01		TRBJ1-2*01	TRBC1	GCCAGCAGTTACTCGGGAAACTATGGCTACACC	ASSYSGNYGYT	7696	10	TRUE	T_CD8_memory	AGLIDQNFV.ASSYSGNYGYT	6	42	Clone42_6	others	others
2976439	Rhasody Seurat Demo	15466	1538	8.4508	CD103P	CancerCD103P	SampleTag08_hs	Cancer	1	1	6785	11	TRAV35*01	TRAJ26*01	TRAC	GCTGGCCTTATAGACCAGAATTTTGTC	AGLIDQNFV	624	3	TRBV6-5*01		TRBJ1-2*01	TRBC1	GCCAGCAGTTACTCGGGAAACTATGGCTACACC	ASSYSGNYGYT	6161	8	TRUE	T_CD8_naive	AGLIDQNFV.ASSYSGNYGYT	6	42	Clone42_6	others	others
2073996	Rhasody Seurat Demo	12891	1184	5.74044	CD103N	CancerCD103N	SampleTag08_hs	Cancer	4	4	4607	19	TRAV35*01	TRAJ26*01	TRAC	GCTGGCCTTATAGACCAGAATTTTGTC	AGLIDQNFV	148	2	TRBV6-5*01		TRBJ1-2*01	TRBC1	GCCAGCAGTTACTCGGGAAACTATGGCTACACC	ASSYSGNYGYT	4459	17	TRUE	T_CD8_memory	AGLIDQNFV.ASSYSGNYGYT	6	42	Clone42_6	others	others
2670807	Rhasody Seurat Demo	11875	1303	6.56842	CD103P	CancerCD103P	SampleTag08_hs	Cancer	1	1	8958	32	TRAV35*01	TRAJ26*01	TRAC	GCTGGCCTTATAGACCAGAATTTTGTC	AGLIDQNFV	1765	15	TRBV6-5*01		TRBJ1-2*01	TRBC1	GCCAGCAGTTACTCGGGAAACTATGGCTACACC	ASSYSGNYGYT	7193	17	TRUE	T_CD8_memory	AGLIDQNFV.ASSYSGNYGYT	6	42	Clone42_6	others	others
16164	Rhasody Seurat Demo	26462	2077	7.46731	CD103P	ParacancerCD103P	SampleTag07_hs	Paracancer	1	1	3876	12	TRAV16*01	TRAJ13*02	TRAC	GCTCTAAGATCCCTGGGGGGTTACCAGAAAGTTACC	ALRSLGGYQKVT	149	7	TRBV2*01		TRBJ2-1*01	TRBC2	GCCAGCCGGGACTTAAACTCCTACAATGAGCAGTTC	ASRDLNSYNEQF	3727	5	TRUE	T_CD8_memory	ALRSLGGYQKVT.ASRDLNSYNEQF	6	43	Clone43_6	others	others
11822638	Rhasody Seurat Demo	25788	1788	12.2654	CD103P	ParacancerCD103P	SampleTag07_hs	Paracancer	3	3	12271	19	TRAV16*01	TRAJ13*02	TRAC	GCTCTAAGATCCCTGGGGGGTTACCAGAAAGTTACC	ALRSLGGYQKVT	31	1	TRBV2*01		TRBJ2-1*01	TRBC2	GCCAGCCGGGACTTAAACTCCTACAATGAGCAGTTC	ASRDLNSYNEQF	12240	18	TRUE	T_CD8_memory	ALRSLGGYQKVT.ASRDLNSYNEQF	6	43	Clone43_6	others	others
9739072	Rhasody Seurat Demo	20935	1477	15.787	CD103P	ParacancerCD103P	SampleTag07_hs	Paracancer	3	3	4755	8	TRAV16*01	TRAJ13*02	TRAC	GCTCTAAGATCCCTGGGGGGTTACCAGAAAGTTACC	ALRSLGGYQKVT	1796	2	TRBV2*01		TRBJ2-1*01	TRBC2	GCCAGCCGGGACTTAAACTCCTACAATGAGCAGTTC	ASRDLNSYNEQF	2959	6	TRUE	T_CD8_memory	ALRSLGGYQKVT.ASRDLNSYNEQF	6	43	Clone43_6	others	others
1332502	Rhasody Seurat Demo	20469	1508	10.235	CD103P	ParacancerCD103P	SampleTag07_hs	Paracancer	3	3	10788	8	TRAV16*01	TRAJ13*02	TRAC	GCTCTAAGATCCCTGGGGGGTTACCAGAAAGTTACC	ALRSLGGYQKVT	3757	3	TRBV2*01		TRBJ2-1*01	TRBC2	GCCAGCCGGGACTTAAACTCCTACAATGAGCAGTTC	ASRDLNSYNEQF	7031	5	TRUE	T_CD8_memory	ALRSLGGYQKVT.ASRDLNSYNEQF	6	43	Clone43_6	others	others
618326	Rhasody Seurat Demo	16329	1199	13.5587	CD103P	ParacancerCD103P	SampleTag07_hs	Paracancer	3	3	4725	10	TRAV16*01	TRAJ13*02	TRAC	GCTCTAAGATCCCTGGGGGGTTACCAGAAAGTTACC	ALRSLGGYQKVT	4090	7	TRBV2*01		TRBJ2-1*01	TRBC2	GCCAGCCGGGACTTAAACTCCTACAATGAGCAGTTC	ASRDLNSYNEQF	635	3	TRUE	T_CD8_memory	ALRSLGGYQKVT.ASRDLNSYNEQF	6	43	Clone43_6	others	others
11210144	Rhasody Seurat Demo	9217	1049	9.59097	CD103N	ParacancerCD103N	SampleTag07_hs	Paracancer	2	2	3823	11	TRAV16*01	TRAJ13*02	TRAC	GCTCTAAGATCCCTGGGGGGTTACCAGAAAGTTACC	ALRSLGGYQKVT	3557	7	TRBV2*01		TRBJ2-1*01	TRBC2	GCCAGCCGGGACTTAAACTCCTACAATGAGCAGTTC	ASRDLNSYNEQF	266	4	TRUE	T_CD8_memory	ALRSLGGYQKVT.ASRDLNSYNEQF	6	43	Clone43_6	others	others
12265023	Rhasody Seurat Demo	29813	2182	10.2606	CD103P	ParacancerCD103P	SampleTag07_hs	Paracancer	3	3	8498	11	TRGV8*01	TRGJ1*01		GCCAGGAGCCCCCGACGGGATCTATTATTATAAGAAACTC	ARSPRRDLLL*ET	2951	3	TRDV1*01	TRDD2*01	TRDJ1*01	TRDC	GCTCTTGGGGAAATCTGGCCTTCCAACACCGATAAACTCATC	ALGEIWPSNTDKLI	5547	8	TRUE	T_CD8_naive	ARSPRRDLLL*ET.ALGEIWPSNTDKLI	6	44	Clone44_6	others	others
4142655	Rhasody Seurat Demo	25528	2009	8.60624	CD103P	ParacancerCD103P	SampleTag07_hs	Paracancer	3	3	5950	7	TRGV8*01	TRGJ1*01	TRBC1	GCCAGGAGCCCCCGACGGGATCTATTATTATAAGAAACTC	ARSPRRDLLL*ET	5717	5	TRDV1*01	TRDD2*01	TRDJ1*01	TRDC	GCTCTTGGGGAAATCTGGCCTTCCAACACCGATAAACTCATC	ALGEIWPSNTDKLI	233	2	TRUE	T_CD8_naive	ARSPRRDLLL*ET.ALGEIWPSNTDKLI	6	44	Clone44_6	others	others
8431950	Rhasody Seurat Demo	19097	1683	11.8081	CD103P	ParacancerCD103P	SampleTag07_hs	Paracancer	1	1	1584	6	TRGV8*01	TRGJ1*01	TRBC1	GCCAGGAGCCCCCGACGGGATCTATTATTATAAGAAACTC	ARSPRRDLLL*ET	897	1	TRDV1*01	TRDD2*01	TRDJ1*01	TRDC	GCTCTTGGGGAAATCTGGCCTTCCAACACCGATAAACTCATC	ALGEIWPSNTDKLI	687	5	TRUE	T_CD8_memory	ARSPRRDLLL*ET.ALGEIWPSNTDKLI	6	44	Clone44_6	others	others
1774560	Rhasody Seurat Demo	14043	1297	11.5146	CD103P	ParacancerCD103P	SampleTag07_hs	Paracancer	3	3	4568	8	TRGV8*01	TRGJ1*01	TRGC1-TRGC2	GCCAGGAGCCCCCGACGGGATCTATTATTATAAGAAACTC	ARSPRRDLLL*ET	2828	3	TRDV1*01	TRDD2*01	TRDJ1*01	TRDC	GCTCTTGGGGAAATCTGGCCTTCCAACACCGATAAACTCATC	ALGEIWPSNTDKLI	1740	5	TRUE	T_CD8_naive	ARSPRRDLLL*ET.ALGEIWPSNTDKLI	6	44	Clone44_6	others	others
12553747	Rhasody Seurat Demo	10138	1116	9.65674	CD103N	ParacancerCD103N	SampleTag07_hs	Paracancer	3	3	2165	7	TRGV8*01	TRGJ1*01	TRGC1-TRGC2	GCCAGGAGCCCCCGACGGGATCTATTATTATAAGAAACTC	ARSPRRDLLL*ET	519	3	TRDV1*01	TRDD2*01	TRDJ1*01	TRDC	GCTCTTGGGGAAATCTGGCCTTCCAACACCGATAAACTCATC	ALGEIWPSNTDKLI	1646	4	TRUE	T_CD8_naive	ARSPRRDLLL*ET.ALGEIWPSNTDKLI	6	44	Clone44_6	others	others
3690654	Rhasody Seurat Demo	8641	862	13.2392	CD103P	ParacancerCD103P	SampleTag07_hs	Paracancer	2	2	4940	8	TRGV8*01	TRGJ1*01		GCCAGGAGCCCCCGACGGGATCTATTATTATAAGAAACTC	ARSPRRDLLL*ET	757	3	TRDV1*01	TRDD2*01	TRDJ1*01	TRDC	GCTCTTGGGGAAATCTGGCCTTCCAACACCGATAAACTCATC	ALGEIWPSNTDKLI	4183	5	TRUE	T_CD8_memory	ARSPRRDLLL*ET.ALGEIWPSNTDKLI	6	44	Clone44_6	others	others
10060426	Rhasody Seurat Demo	25443	1665	6.50867	CD103N	BloodCD103N	SampleTag10_hs	Blood	2	2	3554	12	TRAV3*01	TRAJ6*01	TRAC	GCTGTGAGAGACAAAAGAGGAAGCTACATACCTACA	AVRDKRGSYIPT	1443	4	TRBV29-1*01	TRBD1*01	TRBJ2-1*01	TRBC2	AGCGTTTCTCTACCTACAGGGGAAAGAAGCTCCTACAATGAGCAGTTC	SVSLPTGERSSYNEQF	2111	8	TRUE	T_CD8_memory	AVRDKRGSYIPT.SVSLPTGERSSYNEQF	6	45	Clone45_6	others	others
3276736	Rhasody Seurat Demo	22199	1641	4.52273	CD103N	BloodCD103N	SampleTag10_hs	Blood	2	2	23768	32	TRAV3*01	TRAJ6*01	TRAC	GCTGTGAGAGACAAAAGAGGAAGCTACATACCTACA	AVRDKRGSYIPT	6	1	TRBV29-1*01	TRBD1*01	TRBJ2-1*01	TRBC2	AGCGTTTCTCTACCTACAGGGGAAAGAAGCTCCTACAATGAGCAGTTC	SVSLPTGERSSYNEQF	23762	31	TRUE	T_CD8_memory	AVRDKRGSYIPT.SVSLPTGERSSYNEQF	6	45	Clone45_6	others	others
6503850	Rhasody Seurat Demo	19765	1566	8.15583	CD103N	BloodCD103N	SampleTag10_hs	Blood	5	5	3386	14	TRAV3*01	TRAJ6*01	TRAC	GCTGTGAGAGACAAAAGAGGAAGCTACATACCTACA	AVRDKRGSYIPT	3084	11	TRBV29-1*01	TRBD1*01	TRBJ2-1*01	TRBC2	AGCGTTTCTCTACCTACAGGGGAAAGAAGCTCCTACAATGAGCAGTTC	SVSLPTGERSSYNEQF	302	3	TRUE	T_CD8_memory	AVRDKRGSYIPT.SVSLPTGERSSYNEQF	6	45	Clone45_6	others	others
1508822	Rhasody Seurat Demo	14732	1311	7.43959	CD103N	BloodCD103N	SampleTag10_hs	Blood	2	2	23086	35	TRAV3*01	TRAJ6*01	TRAC	GCTGTGAGAGACAAAAGAGGAAGCTACATACCTACA	AVRDKRGSYIPT	2549	5	TRBV29-1*01	TRBD1*01	TRBJ2-1*01	TRBC2	AGCGTTTCTCTACCTACAGGGGAAAGAAGCTCCTACAATGAGCAGTTC	SVSLPTGERSSYNEQF	20537	30	TRUE	T_CD8_memory	AVRDKRGSYIPT.SVSLPTGERSSYNEQF	6	45	Clone45_6	others	others
2668114	Rhasody Seurat Demo	7998	939	7.86447	CD103N	BloodCD103N	SampleTag10_hs	Blood	4	4	26632	26	TRAV3*01	TRAJ6*01	TRAC	GCTGTGAGAGACAAAAGAGGAAGCTACATACCTACA	AVRDKRGSYIPT	2102	5	TRBV29-1*01	TRBD1*01	TRBJ2-1*01	TRBC2	AGCGTTTCTCTACCTACAGGGGAAAGAAGCTCCTACAATGAGCAGTTC	SVSLPTGERSSYNEQF	24530	21	TRUE	T_CD8_memory	AVRDKRGSYIPT.SVSLPTGERSSYNEQF	6	45	Clone45_6	others	others
4307419	Rhasody Seurat Demo	50467	3115	6.87182	CD103P	CancerCD103P	SampleTag08_hs	Cancer	1	1	22000	24	TRAV26-1*01	TRAJ10*01	TRAC	ATCGTCAGACTACTTTTCACGGGAGGAGGAAACAAACTCACC	IVRLLFTGGGNKLT	9284	6	TRBV7-8*01	TRBD2*01	TRBJ2-1*01	TRBC2	GCCAGCAGCTTAGGCTCCCTCGGACTAGCGGAAAATGAGCAGTTC	ASSLGSLGLAENEQF	12716	18	TRUE	T_CD8_naive	IVRLLFTGGGNKLT.ASSLGSLGLAENEQF	6	46	Clone46_6	others	others
8864710	Rhasody Seurat Demo	26427	1913	6.95122	CD103P	CancerCD103P	SampleTag08_hs	Cancer	1	1	19225	34	TRAV26-1*01	TRAJ10*01	TRAC	ATCGTCAGACTACTTTTCACGGGAGGAGGAAACAAACTCACC	IVRLLFTGGGNKLT	1348	6	TRBV7-8*01	TRBD2*01	TRBJ2-1*01	TRBC2	GCCAGCAGCTTAGGCTCCCTCGGACTAGCGGAAAATGAGCAGTTC	ASSLGSLGLAENEQF	17877	28	TRUE	T_CD8_memory	IVRLLFTGGGNKLT.ASSLGSLGLAENEQF	6	46	Clone46_6	others	others
7259934	Rhasody Seurat Demo	23657	2014	5.89255	CD103P	CancerCD103P	SampleTag08_hs	Cancer	1	1	16634	22	TRAV26-1*01	TRAJ10*01	TRAC	ATCGTCAGACTACTTTTCACAGGAGGAGGAAACAAACTCACC	IVRLLFTGGGNKLT	3783	7	TRBV7-8*01	TRBD2*01	TRBJ2-1*01	TRBC2	GCCAGCAGCTTAGGCTCCCTCGGACTAGCGGAAAATGAGCAGTTC	ASSLGSLGLAENEQF	12851	15	TRUE	T_CD8_naive	IVRLLFTGGGNKLT.ASSLGSLGLAENEQF	6	46	Clone46_6	others	others
4146860	Rhasody Seurat Demo	21989	1400	13.7569	CD103N	CancerCD103N	SampleTag08_hs	Cancer	1	1	27955	37	TRAV26-1*01	TRAJ10*01	TRAC	ATCGTCAGACTACTTTTCACGGGAGGAGGAAACAAACTCACC	IVRLLFTGGGNKLT	16072	20	TRBV7-8*01	TRBD2*01	TRBJ2-1*01	TRBC2	GCCAGCAGCTTAGGCTCCCTCGGACTAGCGGAAAATGAGCAGTTC	ASSLGSLGLAENEQF	11883	17	TRUE	T_CD8_memory	IVRLLFTGGGNKLT.ASSLGSLGLAENEQF	6	46	Clone46_6	others	others
8870492	Rhasody Seurat Demo	21742	1814	5.02714	CD103P	CancerCD103P	SampleTag08_hs	Cancer	1	1	17352	22	TRAV26-1*01	TRAJ10*01	TRAC	ATCGTCAGACTACTTTTCACGGGAGGAGGAAACAAACTCACC	IVRLLFTGGGNKLT	302	7	TRBV7-8*01	TRBD2*01	TRBJ2-1*01	TRBC2	GCCAGCAGCTTAGGCTCCCTCGGACTAGCGGAAAATGAGCAGTTC	ASSLGSLGLAENEQF	17050	15	TRUE	T_CD8_memory	IVRLLFTGGGNKLT.ASSLGSLGLAENEQF	6	46	Clone46_6	others	others
4147225	Rhasody Seurat Demo	14229	1421	8.44754	CD103P	CancerCD103P	SampleTag08_hs	Cancer	1	1	26356	35	TRAV26-1*01	TRAJ10*01	TRAC	ATCGTCAGACTACTTTTCACGGGAGGAGGAAACAAACTCACC	IVRLLFTGGGNKLT	7766	11	TRBV7-8*01	TRBD2*01	TRBJ2-1*01	TRBC2	GCCAGCAGCTTAGGCTCCCTCGGACTAGCGGAAAATGAGCAGTTC	ASSLGSLGLAENEQF	18590	24	TRUE	T_CD8_memory	IVRLLFTGGGNKLT.ASSLGSLGLAENEQF	6	46	Clone46_6	others	others
8259105	Rhasody Seurat Demo	23679	1908	3.81773	CD103P	CancerCD103P	SampleTag08_hs	Cancer	1	1	12315	14	TRAV4*01	TRAJ27*01	TRAC	CTCGTGGGTGGAGATAACACCAATGCAGGCAAATCAACC	LVGGDNTNAGKST	3611	6	TRBV27*01	TRBD1*01	TRBJ1-1*01	TRBC1	GCCAGCAGTCTGACAGGGTACGACACTGAAGCTTTC	ASSLTGYDTEAF	8704	8	TRUE	T_CD8_naive	LVGGDNTNAGKST.ASSLTGYDTEAF	6	47	Clone47_6	others	others
9002136	Rhasody Seurat Demo	23239	1915	6.84625	CD103P	CancerCD103P	SampleTag08_hs	Cancer	1	1	39137	37	TRAV4*01	TRAJ27*01	TRAC	CTCGTGGGTGGAGATAACACCAATGCAGGCAAATCAACC	LVGGDNTNAGKST	7455	9	TRBV27*01	TRBD1*01	TRBJ1-1*01	TRBC1	GCCAGCAGTCTGACAGGGTACGACACTGAAGCTTTC	ASSLTGYDTEAF	31682	28	TRUE	T_CD8_memory	LVGGDNTNAGKST.ASSLTGYDTEAF	6	47	Clone47_6	others	others
5022429	Rhasody Seurat Demo	18192	1746	13.5279	CD103P	CancerCD103P	SampleTag08_hs	Cancer	1	1	37369	43	TRAV4*01	TRAJ27*01	TRAC	CTCGTGGGTGGAGATAACACCAATGCAGGCAAATCAACC	LVGGDNTNAGKST	21769	18	TRBV27*01	TRBD1*01	TRBJ1-1*01	TRBC1	GCCAGCAGTCTGACAGGGTACGACACTGAAGCTTTC	ASSLTGYDTEAF	15600	25	TRUE	T_CD8_memory	LVGGDNTNAGKST.ASSLTGYDTEAF	6	47	Clone47_6	others	others
6347138	Rhasody Seurat Demo	12306	1235	5.40387	CD103P	CancerCD103P	SampleTag08_hs	Cancer	1	1	15117	17	TRAV4*01	TRAJ27*01	TRAC	CTCGTGGGTGGAGATAACACCAATGCAGGCAAATCAACC	LVGGDNTNAGKST	5913	4	TRBV27*01	TRBD1*01	TRBJ1-1*01	TRBC1	GCCAGCAGTCTGACAGGGTACGACACTGAAGCTTTC	ASSLTGYDTEAF	9204	13	TRUE	T_CD8_memory	LVGGDNTNAGKST.ASSLTGYDTEAF	6	47	Clone47_6	others	others
10046628	Rhasody Seurat Demo	29055	2390	5.03528	CD103N	CancerCD103N	SampleTag08_hs	Cancer	1	1	9162	15	TRAV13-1*02	TRAJ17*01	TRAC	GCAGCAAGTATAAGCTGCAGGCAACAAGCTAACT	AASISCRQQAN	5778	11	TRBV9*01	TRBD2*02	TRBJ2-2*01	TRBC2	GCCAGCAGCGAGGCTAGCGGGAGTCCCCCCACCGGGGAGCTGTTT	ASSEASGSPPTGELF	3384	4	TRUE	T_CD8_memory	AASISCRQQAN.ASSEASGSPPTGELF	5	48	Clone48_5	others	others
12684707	Rhasody Seurat Demo	13636	1498	4.30478	CD103P	CancerCD103P	SampleTag08_hs	Cancer	1	1	10123	13	TRAV13-1*02	TRAJ17*01	TRAC	GCAGCAAGTATAAGCTGCAGGCAACAAGCTAACT	AASISCRQQAN	4272	6	TRBV9*01	TRBD2*02	TRBJ2-2*01	TRBC2	GCCAGCAGCGAGGCTAGCGGGAGTCCCCCCACCGGGGAGCTGTTT	ASSEASGSPPTGELF	5851	7	TRUE	T_CD8_memory	AASISCRQQAN.ASSEASGSPPTGELF	5	48	Clone48_5	others	others
4156484	Rhasody Seurat Demo	12156	1324	3.15071	CD103N	CancerCD103N	SampleTag08_hs	Cancer	1	1	13909	19	TRAV13-1*02	TRAJ17*01	TRAC	GCAGCAAGTATAAGCTGCAGGCAACAAGCTAACT	AASISCRQQAN	10351	11	TRBV9*01	TRBD2*02	TRBJ2-2*01	TRBC2	GCCAGCAGCGAGGCTAGCGGGAGTCCCCCCACCGGGGAGCTGTTT	ASSEASGSPPTGELF	3558	8	TRUE	T_CD8_memory	AASISCRQQAN.ASSEASGSPPTGELF	5	48	Clone48_5	others	others
5636831	Rhasody Seurat Demo	11620	1222	4.98279	CD103P	CancerCD103P	SampleTag08_hs	Cancer	1	1	9815	12	TRAV13-1*02	TRAJ17*01	TRAC	GCAGCAAGTATAAGCTGCAGGCAACAAGCTAACT	AASISCRQQAN	213	1	TRBV9*01	TRBD2*02	TRBJ2-2*01	TRBC2	GCCAGCAGCGAGGCTAGCGGGAGTCCCCCCACCGGGGAGCTGTTT	ASSEASGSPPTGELF	9602	11	TRUE	T_CD8_memory	AASISCRQQAN.ASSEASGSPPTGELF	5	48	Clone48_5	others	others
6223908	Rhasody Seurat Demo	11607	1110	6.03084	CD103N	CancerCD103N	SampleTag08_hs	Cancer	0	0	4853	8	TRAV5*01	TRAJ23*01	TRAC	GCAGAGACCCCCTATAACCAGGGAGGAAAGCTTATC	AETPYNQGGKLI	1612	4	TRBV7-3*01	TRBD1*01	TRBJ1-1*01	TRBC1	GCCAGCAGGGCCGACAGGGTAGCCCCCGAAGCTTTC	ASRADRVAPEAF	3241	4	TRUE	T_CD8_naive	AETPYNQGGKLI.ASRADRVAPEAF	5	48	Clone48_5	others	others
10199428	Rhasody Seurat Demo	11171	980	7.27777	CD103N	CancerCD103N	SampleTag08_hs	Cancer	0	0	4439	7	TRAV5*01	TRAJ23*01	TRAC	GCAGAGACCCCCTATAACCAGGGAGGAAAGCTTATC	AETPYNQGGKLI	4410	6	TRBV7-3*01	TRBD1*01	TRBJ1-1*01	TRBC1	GCCAGCAGGGCCGACAGGGTAGCCCCCGAAGCTTTC	ASRADRVAPEAF	29	1	TRUE	T_CD8_memory	AETPYNQGGKLI.ASRADRVAPEAF	5	48	Clone48_5	others	others
12862151	Rhasody Seurat Demo	11137	1146	6.42902	CD103N	BloodCD103N	SampleTag10_hs	Blood	5	5	5651	7	TRAV5*01	TRAJ23*01	TRAC	GCAGAGACCCCCTATAACCAGGGAGGAAAGCTTATC	AETPYNQGGKLI	2012	2	TRBV7-3*01	TRBD1*01	TRBJ1-1*01	TRBC1	GCCAGCAGGGCCGACAGGGTAGCCCCCGAAGCTTTC	ASRADRVAPEAF	3639	5	TRUE	T_CD8_memory	AETPYNQGGKLI.ASRADRVAPEAF	5	48	Clone48_5	others	others
6494226	Rhasody Seurat Demo	9813	1139	2.61897	CD103N	CancerCD103N	SampleTag08_hs	Cancer	2	2	6049	13	TRAV5*01	TRAJ23*01	TRAC	GCAGAGACCCCCTATAACCAGGGAGGAAAGCTTATC	AETPYNQGGKLI	1076	1	TRBV7-3*01	TRBD1*01	TRBJ1-1*01	TRBC1	GCCAGCAGGGCCGACAGGGTAGCCCCCGAAGCTTTC	ASRADRVAPEAF	4973	12	TRUE	T_CD8_memory	AETPYNQGGKLI.ASRADRVAPEAF	5	48	Clone48_5	others	others
13873592	Rhasody Seurat Demo	9483	953	8.0038	CD103N	BloodCD103N	SampleTag10_hs	Blood	5	5	16400	25	TRAV5*01	TRAJ23*01	TRAC	GCAGAGACCCCCTATAACCAGGGAGGAAAGCTTATC	AETPYNQGGKLI	8267	9	TRBV7-3*01	TRBD1*01	TRBJ1-1*01	TRBC1	GCCAGCAGGGCCGACAGGGTAGCCCCCGAAGCTTTC	ASRADRVAPEAF	8133	16	TRUE	T_CD8_memory	AETPYNQGGKLI.ASRADRVAPEAF	5	48	Clone48_5	others	others
9747519	Rhasody Seurat Demo	25653	1941	9.08276	CD103P	ParacancerCD103P	SampleTag07_hs	Paracancer	0	0	8575	16	TRAV19*01	TRAJ7*01	TRAC	GCTCTTAGGAGGGAACAACAGACTCGCT	ALRREQQTR	2674	3	TRBV27*01	TRBD1*01	TRBJ2-7*01	TRBC2	GCCAGCAGTGGGGGGACACCCTACGAGCAGTAC	ASSGGTPYEQY	5901	13	TRUE	T_CD8_memory	ALRREQQTR.ASSGGTPYEQY	5	49	Clone49_5	others	others
1633612	Rhasody Seurat Demo	17565	1433	3.94535	CD103P	ParacancerCD103P	SampleTag07_hs	Paracancer	0	0	16079	14	TRAV19*01	TRAJ7*01	TRAC	GCTCTTAGGAGGGAACAACAGACTCGCT	ALRREQQTR	2325	2	TRBV27*01	TRBD1*01	TRBJ2-7*01	TRBC2	GCCAGCAGTGGGGGGACACCCTACGAGCAGTAC	ASSGGTPYEQY	13754	12	TRUE	T_CD8_memory	ALRREQQTR.ASSGGTPYEQY	5	49	Clone49_5	others	others
4900282	Rhasody Seurat Demo	12688	1228	6.59678	CD103P	ParacancerCD103P	SampleTag07_hs	Paracancer	0	0	6018	10	TRAV19*01	TRAJ7*01	TRAC	GCTCTTAGGAGGGAACAACAGACTCGCT	ALRREQQTR	2752	4	TRBV27*01	TRBD1*01	TRBJ2-7*01	TRBC2	GCCAGCAGTGGGGGGACACCCTACGAGCAGTAC	ASSGGTPYEQY	3266	6	TRUE	T_CD8_memory	ALRREQQTR.ASSGGTPYEQY	5	49	Clone49_5	others	others
5183308	Rhasody Seurat Demo	34167	2497	11.5931	CD103P	CancerCD103P	SampleTag08_hs	Cancer	8	8	25499	21	TRAV29/DV5*01	TRAJ54*01	TRAC	GCAGCAAGCGAGGGGGGGGGAGCCCAGAAGCTGGTA	AASEGGGAQKLV	2944	9	TRBV10-3*01		TRBJ2-3*01	TRBC2	GCCATCAGGCCCTCGGACCCAGATACGCAGTAT	AIRPSDPDTQY	22555	12	TRUE	T_CD8_naive	AASEGGGAQKLV.AIRPSDPDTQY	35	5	Clone5_35	Clone5_35	Clone5_35
12552983	Rhasody Seurat Demo	32658	2613	8.79723	CD103P	CancerCD103P	SampleTag08_hs	Cancer	8	8	62452	61	TRAV29/DV5*01	TRAJ54*01	TRAC	GCAGCAAGCGAGGGGGGGGGAGCCCAGAAGCTGGTA	AASEGGGAQKLV	5223	14	TRBV10-3*01		TRBJ2-3*01	TRBC2	GCCATCAGGCCCTCGGACCCAGATACGCAGTAT	AIRPSDPDTQY	57229	47	TRUE	T_CD8_naive	AASEGGGAQKLV.AIRPSDPDTQY	35	5	Clone5_35	Clone5_35	Clone5_35
11071940	Rhasody Seurat Demo	30930	2559	10.4332	CD103P	CancerCD103P	SampleTag08_hs	Cancer	8	8	54489	62	TRAV29/DV5*01	TRAJ54*01	TRAC	GCAGCAAGCGAGGGGGGGGGAGCCCAGAAGCTGGTA	AASEGGGAQKLV	7684	9	TRBV10-3*01		TRBJ2-3*01	TRBC2	GCCATCAGGCCCTCGGACCCAGATACGCAGTAT	AIRPSDPDTQY	46805	53	TRUE	T_CD8_naive	AASEGGGAQKLV.AIRPSDPDTQY	35	5	Clone5_35	Clone5_35	Clone5_35
9586202	Rhasody Seurat Demo	30075	2457	9.75561	CD103P	CancerCD103P	SampleTag08_hs	Cancer	1	1	27642	21	TRAV29/DV5*01	TRAJ54*01	TRAC	GCAGCAAGCGAGGGGGGGGGAGCCCAGAAGCTGGTA	AASEGGGAQKLV	7401	7	TRBV10-3*01		TRBJ2-3*01	TRBC2	GCCATCAGGCCCTCGGACCCAGATACGCAGTAT	AIRPSDPDTQY	20241	14	TRUE	T_CD8_memory	AASEGGGAQKLV.AIRPSDPDTQY	35	5	Clone5_35	Clone5_35	Clone5_35
7380875	Rhasody Seurat Demo	28215	2200	8.16941	CD103N	CancerCD103N	SampleTag08_hs	Cancer	1	1	33359	28	TRAV29/DV5*01	TRAJ54*01	TRAC	GCAGCAAGCGAGGGGGGGGGAGCCCAGAAGCTGGTA	AASEGGGAQKLV	2373	5	TRBV10-3*01		TRBJ2-3*01	TRBC2	GCCATCAGGCCCTCGGACCCAGATACGCAGTAT	AIRPSDPDTQY	30986	23	TRUE	T_CD8_naive	AASEGGGAQKLV.AIRPSDPDTQY	35	5	Clone5_35	Clone5_35	Clone5_35
465035	Rhasody Seurat Demo	26412	2480	6.10707	CD103P	CancerCD103P	SampleTag08_hs	Cancer	1	1	16016	17	TRAV29/DV5*01	TRAJ54*01	TRAC	GCAGCAAGCGAGGGGGGGGGAGCCCAGAAGCTGGTA	AASEGGGAQKLV	4681	4	TRBV10-3*01		TRBJ2-3*01	TRBC2	GCCATCAGGCCCTCGGACCCAGATACGCAGTAT	AIRPSDPDTQY	11335	13	TRUE	T_CD8_naive	AASEGGGAQKLV.AIRPSDPDTQY	35	5	Clone5_35	Clone5_35	Clone5_35
8711075	Rhasody Seurat Demo	24982	2144	6.84493	CD103P	CancerCD103P	SampleTag08_hs	Cancer	1	1	14940	19	TRAV29/DV5*01	TRAJ54*01	TRAC	GCAGCAAGCGAGGGGGGGGGAGCCCAGAAGCTGGTA	AASEGGGAQKLV	8101	7	TRBV6-5*01		TRBJ2-3*01	TRBC2	GCCATCAGGCCCTCGGACCCAGATACGCAGTAT	AIRPSDPDTQY	6839	12	TRUE	T_CD8_memory	AASEGGGAQKLV.AIRPSDPDTQY	35	5	Clone5_35	Clone5_35	Clone5_35
4297789	Rhasody Seurat Demo	24472	2054	6.46453	CD103P	CancerCD103P	SampleTag08_hs	Cancer	1	1	40335	28	TRAV29/DV5*01	TRAJ54*01	TRAC	GCAGCAAGCGAGGGGGGGGGAGCCCAGAAGCTGGTA	AASEGGGAQKLV	16936	10	TRBV10-3*01		TRBJ2-3*01	TRBC2	GCCATCAGGCCCTCGGACCCAGATACGCAGTAT	AIRPSDPDTQY	23399	18	TRUE	T_CD8_memory	AASEGGGAQKLV.AIRPSDPDTQY	35	5	Clone5_35	Clone5_35	Clone5_35
3249481	Rhasody Seurat Demo	23066	1894	7.80803	CD103P	CancerCD103P	SampleTag08_hs	Cancer	1	1	34764	32	TRAV29/DV5*01	TRAJ54*01		GCAGCAAGCGAGGGGGGGGGAGCCCAGAAGCTGGTA	AASEGGGAQKLV	210	7	TRBV10-3*01		TRBJ2-3*01	TRBC2	GCCATCAGGCCCTCGGACCCAGATACGCAGTAT	AIRPSDPDTQY	34554	25	TRUE	T_CD8_memory	AASEGGGAQKLV.AIRPSDPDTQY	35	5	Clone5_35	Clone5_35	Clone5_35
8717656	Rhasody Seurat Demo	22580	1946	8.13995	CD103P	CancerCD103P	SampleTag08_hs	Cancer	1	1	11906	17	TRAV29/DV5*01	TRAJ54*01	TRAC	GCAGCAAGCGAGGGGGGGGGAGCCCAGAAGCTGGTA	AASEGGGAQKLV	4666	4	TRBV10-3*01		TRBJ2-3*01	TRBC2	GCCATCAGGCCCTCGGACCCAGATACGCAGTAT	AIRPSDPDTQY	7240	13	TRUE	T_CD8_naive	AASEGGGAQKLV.AIRPSDPDTQY	35	5	Clone5_35	Clone5_35	Clone5_35
8115459	Rhasody Seurat Demo	22215	2033	5.93743	CD103P	CancerCD103P	SampleTag08_hs	Cancer	1	1	20495	20	TRAV29/DV5*01	TRAJ54*01	TRAC	GCAGCAAGCGAGGGGGGGGGAGCCCAGAAGCTGGTA	AASEGGGAQKLV	8517	6	TRBV10-3*01		TRBJ2-3*01	TRBC2	GCCATCAGGCCCTCGGACCCAGATACGCAGTAT	AIRPSDPDTQY	11978	14	TRUE	T_CD8_memory	AASEGGGAQKLV.AIRPSDPDTQY	35	5	Clone5_35	Clone5_35	Clone5_35
2974555	Rhasody Seurat Demo	21622	1554	8.3526	CD103P	CancerCD103P	SampleTag08_hs	Cancer	1	1	12187	24	TRAV29/DV5*01	TRAJ54*01	TRAC	GCAGCAAGCGAGGGGGGGGGAGCCCAGAAGCTGGTA	AASEGGGAQKLV	488	4	TRBV10-3*01		TRBJ2-3*01	TRBC2	GCCATCAGGCCCTCGGACCCAGATACGCAGTAT	AIRPSDPDTQY	11699	20	TRUE	T_CD8_memory	AASEGGGAQKLV.AIRPSDPDTQY	35	5	Clone5_35	Clone5_35	Clone5_35
7103291	Rhasody Seurat Demo	19762	1651	8.96164	CD103P	CancerCD103P	SampleTag08_hs	Cancer	1	1	28539	21	TRAV29/DV5*01	TRAJ54*01	TRAC	GCAGCAAGCGAGGGGGGGGGAGCCCAGAAGCTGGTA	AASEGGGAQKLV	3921	5	TRBV10-3*01		TRBJ2-3*01	TRBC2	GCCATCAGGCCCTCGGACCCAGATACGCAGTAT	AIRPSDPDTQY	24618	16	TRUE	T_CD8_naive	AASEGGGAQKLV.AIRPSDPDTQY	35	5	Clone5_35	Clone5_35	Clone5_35
10650654	Rhasody Seurat Demo	18663	1841	4.65627	CD103N	CancerCD103N	SampleTag08_hs	Cancer	8	8	14437	18	TRAV29/DV5*01	TRAJ54*01	TRAC	GCAGCAAGCGAGGGGGGGGGAGCCCAGAAGCTGGTA	AASEGGGAQKLV	1654	5	TRBV10-3*01		TRBJ2-3*01	TRBC2	GCCATCAGGCCCTCGGACCCAGATACGCAGTAT	AIRPSDPDTQY	12783	13	TRUE	T_CD8_naive	AASEGGGAQKLV.AIRPSDPDTQY	35	5	Clone5_35	Clone5_35	Clone5_35
12990803	Rhasody Seurat Demo	18301	1989	9.4585	CD103P	CancerCD103P	SampleTag08_hs	Cancer	8	8	31325	13	TRAV29/DV5*01	TRAJ54*01	TRAC	GCAGCAAGCGAGGGGGGGGGAGCCCAGAAGCTGGTA	AASEGGGAQKLV	13850	6	TRBV10-3*01		TRBJ2-3*01	TRBC2	GCCATCAGGCCCTCGGACCCAGATACGCAGTAT	AIRPSDPDTQY	17475	7	TRUE	T_CD8_naive	AASEGGGAQKLV.AIRPSDPDTQY	35	5	Clone5_35	Clone5_35	Clone5_35
2837784	Rhasody Seurat Demo	18203	1330	32.7034	CD103P	CancerCD103P	SampleTag08_hs	Cancer	1	1	12619	12	TRAV29/DV5*01	TRAJ54*01	TRAC	GCAGCAAGCGAGGGGGGGGGAGCCCAGAAGCTGGTA	AASEGGGAQKLV	4898	2	TRBV10-3*01		TRBJ2-3*01	TRBC2	GCCATCAGGCCCTCGGACCCAGATACGCAGTAT	AIRPSDPDTQY	7721	10	TRUE	T_CD8_naive	AASEGGGAQKLV.AIRPSDPDTQY	35	5	Clone5_35	Clone5_35	Clone5_35
6509620	Rhasody Seurat Demo	17045	1724	5.36814	CD103P	CancerCD103P	SampleTag08_hs	Cancer	8	8	41915	52	TRAV29/DV5*01	TRAJ54*01	TRAC	GCAGCAAGCGAGGGGGGGGGAGCCCAGAAGCTGGTA	AASEGGGAQKLV	164	6	TRBV10-3*01		TRBJ2-3*01	TRBC2	GCCATCAGGCCCTCGGACCCAGATACGCAGTAT	AIRPSDPDTQY	41751	46	TRUE	T_CD8_naive	AASEGGGAQKLV.AIRPSDPDTQY	35	5	Clone5_35	Clone5_35	Clone5_35
10193286	Rhasody Seurat Demo	16910	1543	7.84151	CD103P	CancerCD103P	SampleTag08_hs	Cancer	1	1	2758	13	TRAV29/DV5*01	TRAJ54*01	TRAC	GCAGCAAGCGAGGGGGGGGGAGCCCAGAAGCTGGTA	AASEGGGAQKLV	880	5	TRBV10-3*01		TRBJ2-3*01	TRBC2	GCCATCAGGCCCTCGGACCCAGATACGCAGTAT	AIRPSDPDTQY	1878	8	TRUE	T_CD8_memory	AASEGGGAQKLV.AIRPSDPDTQY	35	5	Clone5_35	Clone5_35	Clone5_35
10352735	Rhasody Seurat Demo	16830	1520	9.06714	CD103P	CancerCD103P	SampleTag08_hs	Cancer	1	1	30577	32	TRAV29/DV5*01	TRAJ54*01		GCAGCAAGCGAGGGGGGGGGAGCCCAGAAGCTGGTA	AASEGGGAQKLV	1813	2	TRBV10-3*01		TRBJ2-3*01	TRBC2	GCCATCAGGCCCTCGGACCCAGATACGCAGTAT	AIRPSDPDTQY	28764	30	TRUE	T_CD8_naive	AASEGGGAQKLV.AIRPSDPDTQY	35	5	Clone5_35	Clone5_35	Clone5_35
3117777	Rhasody Seurat Demo	16279	1576	3.59973	CD103P	CancerCD103P	SampleTag08_hs	Cancer	1	1	29128	21	TRAV29/DV5*01	TRAJ54*01	TRAC	GCAGCAAGCGAGGGGGGGGGAGCCCAGAAGCTGGTA	AASEGGGAQKLV	6877	9	TRBV10-3*01		TRBJ2-3*01	TRBC2	GCCATCAGGCCCTCGGACCCAGATACGCAGTAT	AIRPSDPDTQY	22251	12	TRUE	T_CD8_memory	AASEGGGAQKLV.AIRPSDPDTQY	35	5	Clone5_35	Clone5_35	Clone5_35
7819057	Rhasody Seurat Demo	15966	1549	5.22986	CD103P	CancerCD103P	SampleTag08_hs	Cancer	1	1	39743	35	TRAV29/DV5*01	TRAJ54*01	TRAC	GCAGCAAGCGAGGGGGGGGGAGCCCAGAAGCTGGTA	AASEGGGAQKLV	6298	10	TRBV10-3*01		TRBJ2-3*01	TRBC2	GCCATCAGGCCCTCGGACCCAGATACGCAGTAT	AIRPSDPDTQY	33445	25	TRUE	T_CD8_naive	AASEGGGAQKLV.AIRPSDPDTQY	35	5	Clone5_35	Clone5_35	Clone5_35
3102800	Rhasody Seurat Demo	15803	1253	5.7584	CD103P	CancerCD103P	SampleTag08_hs	Cancer	1	1	13193	12	TRAV29/DV5*01	TRAJ54*01	TRAC	GCAGCAAGCGAGGGGGGGGGAGCCCAGAAGCTGGTA	AASEGGGAQKLV	1134	2	TRBV10-3*01		TRBJ2-3*01	TRBC2	GCCATCAGGCCCTCGGACCCAGATACGCAGTAT	AIRPSDPDTQY	12059	10	TRUE	T_CD8_naive	AASEGGGAQKLV.AIRPSDPDTQY	35	5	Clone5_35	Clone5_35	Clone5_35
8436929	Rhasody Seurat Demo	15680	1460	7.04719	CD103P	CancerCD103P	SampleTag08_hs	Cancer	1	1	13440	12	TRAV29/DV5*01	TRAJ54*01	TRAC	GCAGCAAGCGAGGGGGGGGGAGCCCAGAAGCTGGTA	AASEGGGAQKLV	4562	4	TRBV10-3*01		TRBJ2-3*01	TRBC2	GCCATCAGGCCCTCGGACCCAGATACGCAGTAT	AIRPSDPDTQY	8878	8	TRUE	T_CD8_naive	AASEGGGAQKLV.AIRPSDPDTQY	35	5	Clone5_35	Clone5_35	Clone5_35
6370599	Rhasody Seurat Demo	15654	1642	6.52229	CD103P	CancerCD103P	SampleTag08_hs	Cancer	1	1	26055	24	TRAV29/DV5*01	TRAJ54*01	TRAC	GCAGCAAGCGAGGGGGGGGGAGCCCAGAAGCTGGTA	AASEGGGAQKLV	4814	8	TRBV10-3*01		TRBJ2-3*01	TRBC2	GCCATCAGGCCCTCGGACCCAGATACGCAGTAT	AIRPSDPDTQY	21241	16	TRUE	T_CD8_memory	AASEGGGAQKLV.AIRPSDPDTQY	35	5	Clone5_35	Clone5_35	Clone5_35
7246169	Rhasody Seurat Demo	13673	1306	5.29511	CD103N	CancerCD103N	SampleTag08_hs	Cancer	1	1	40109	31	TRAV29/DV5*01	TRAJ54*01	TRAC	GCAGCAAGCGAGGGGGGGGGAGCCCAGAAGCTGGTA	AASEGGGAQKLV	14616	9	TRBV10-3*01		TRBJ2-3*01	TRBC2	GCCATCAGGCCCTCGGACCCAGATACGCAGTAT	AIRPSDPDTQY	25493	22	TRUE	T_CD8_memory	AASEGGGAQKLV.AIRPSDPDTQY	35	5	Clone5_35	Clone5_35	Clone5_35
11803023	Rhasody Seurat Demo	13145	1402	5.99467	CD103P	CancerCD103P	SampleTag08_hs	Cancer	1	1	17121	23	TRAV29/DV5*01	TRAJ54*01	TRAC	GCAGCAAGCGAGGGGGGGGGAGCCCAGAAGCTGGTA	AASEGGGAQKLV	2086	5	TRBV10-3*01		TRBJ2-3*01	TRBC2	GCCATCAGGCCCTCGGACCCAGATACGCAGTAT	AIRPSDPDTQY	15035	18	TRUE	T_CD8_memory	AASEGGGAQKLV.AIRPSDPDTQY	35	5	Clone5_35	Clone5_35	Clone5_35
897430	Rhasody Seurat Demo	12232	1329	6.37672	CD103P	CancerCD103P	SampleTag08_hs	Cancer	1	1	28612	51	TRAV29/DV5*01	TRAJ54*01	TRAC	GCAGCAAGCGAGGGGGGGGGAGCCCAGAAGCTGGTA	AASEGGGAQKLV	5011	17	TRBV10-3*01		TRBJ2-3*01	TRBC2	GCCATCAGGCCCTCGGACCCAGATACGCAGTAT	AIRPSDPDTQY	23601	34	TRUE	T_CD8_naive	AASEGGGAQKLV.AIRPSDPDTQY	35	5	Clone5_35	Clone5_35	Clone5_35
5759292	Rhasody Seurat Demo	11937	1315	5.10178	CD103P	CancerCD103P	SampleTag08_hs	Cancer	1	1	11223	19	TRAV29/DV5*01	TRAJ54*01	TRAC	GCAGCAAGCGAGGGGGGGGGAGCCCAGAAGCTGGTA	AASEGGGAQKLV	7519	9	TRBV10-3*01		TRBJ2-3*01	TRBC2	GCCATCAGGCCCTCGGACCCAGATACGCAGTAT	AIRPSDPDTQY	3704	10	TRUE	T_CD8_memory	AASEGGGAQKLV.AIRPSDPDTQY	35	5	Clone5_35	Clone5_35	Clone5_35
9437186	Rhasody Seurat Demo	10609	1112	4.9015	CD103N	CancerCD103N	SampleTag08_hs	Cancer	1	1	18247	13	TRAV29/DV5*01	TRAJ54*01	TRAC	GCAGCAAGCGAGGGGGGGGGAGCCCAGAAGCTGGTA	AASEGGGAQKLV	11938	7	TRBV10-3*01		TRBJ2-3*01	TRBC2	GCCATCAGGCCCTCGGACCCAGATACGCAGTAT	AIRPSDPDTQY	6309	6	TRUE	T_CD8_memory	AASEGGGAQKLV.AIRPSDPDTQY	35	5	Clone5_35	Clone5_35	Clone5_35
5783886	Rhasody Seurat Demo	9076	1033	7.81181	CD103P	CancerCD103P	SampleTag08_hs	Cancer	1	1	53744	32	TRAV29/DV5*01	TRAJ54*01	TRAC	GCAGCAAGCGAGGGGGGGGGAGCCCAGAAGCTGGTA	AASEGGGAQKLV	12904	8	TRBV10-3*01		TRBJ2-3*01	TRBC2	GCCATCAGGCCCTCGGACCCAGATACGCAGTAT	AIRPSDPDTQY	40840	24	TRUE	T_CD8_memory	AASEGGGAQKLV.AIRPSDPDTQY	35	5	Clone5_35	Clone5_35	Clone5_35
2521765	Rhasody Seurat Demo	8218	899	9.9781	CD103P	CancerCD103P	SampleTag08_hs	Cancer	1	1	46141	39	TRAV29/DV5*01	TRAJ54*01	TRAC	GCAGCAAGCGAGGGGGGGGGAGCCCAGAAGCTGGTA	AASEGGGAQKLV	3015	4	TRBV10-3*01		TRBJ2-3*01	TRBC2	GCCATCAGGCCCTCGGACCCAGATACGCAGTAT	AIRPSDPDTQY	43126	35	TRUE	T_CD8_naive	AASEGGGAQKLV.AIRPSDPDTQY	35	5	Clone5_35	Clone5_35	Clone5_35
10917209	Rhasody Seurat Demo	7447	890	2.79307	CD103N	CancerCD103N	SampleTag08_hs	Cancer	1	1	12506	17	TRAV29/DV5*01	TRAJ54*01	TRAC	GCAGCAAGCGAGGGGGGGGGAGCCCAGAAGCTGGTA	AASEGGGAQKLV	1290	3	TRBV10-3*01		TRBJ2-3*01	TRBC2	GCCATCAGGCCCTCGGACCCAGATACGCAGTAT	AIRPSDPDTQY	11216	14	TRUE	T_CD8_memory	AASEGGGAQKLV.AIRPSDPDTQY	35	5	Clone5_35	Clone5_35	Clone5_35
6368322	Rhasody Seurat Demo	16246	1435	7.31257	CD103N	BloodCD103N	SampleTag10_hs	Blood	2	2	19181	23	TRAV9-2*01	TRAJ28*01	TRAC	GCTCTGAGCCCAATCTCGGCTGGGAGTTACCAACTCACT	ALSPISAGSYQLT	1238	3	TRBV29-1*01	TRBD1*01	TRBJ2-2*01	TRBC2	AGCGTTGCGTCGACAGGGAACACCGGGGAGCTGTTT	SVASTGNTGELF	17943	20	TRUE	T_CD8_memory	ALSPISAGSYQLT.SVASTGNTGELF	5	50	Clone50_5	others	others
447425	Rhasody Seurat Demo	14862	1233	7.67057	CD103N	BloodCD103N	SampleTag10_hs	Blood	2	2	4381	13	TRAV9-2*01	TRAJ28*01	TRAC	GCTCTGAGCCCAATCTCGGCTGGGAGTTACCAACTCACT	ALSPISAGSYQLT	431	3	TRBV29-1*01	TRBD1*01	TRBJ2-2*01	TRBC2	AGCGTTGCGTCGACAGGGAACACCGGGGAGCTGTTT	SVASTGNTGELF	3950	10	TRUE	T_CD8_memory	ALSPISAGSYQLT.SVASTGNTGELF	5	50	Clone50_5	others	others
12704308	Rhasody Seurat Demo	10945	1364	6.49612	CD103N	BloodCD103N	SampleTag10_hs	Blood	2	2	6385	11	TRAV9-2*01	TRAJ28*01	TRAC	GCTCTGAGCCCAATCTCGGCTGGGAGTTACCAACTCACT	ALSPISAGSYQLT	1956	3	TRBV29-1*01	TRBD1*01	TRBJ2-2*01	TRBC2	AGCGTTGCGTCGACAGGGAACACCGGGGAGCTGTTT	SVASTGNTGELF	4429	8	TRUE	T_CD8_memory	ALSPISAGSYQLT.SVASTGNTGELF	5	50	Clone50_5	others	others
4007505	Rhasody Seurat Demo	10282	1047	7.48882	CD103N	BloodCD103N	SampleTag10_hs	Blood	5	5	13713	20	TRAV9-2*01	TRAJ28*01	TRAC	GCTCTGAGCCCAATCTCGGCTGGGAGTTACCAACTCACT	ALSPISAGSYQLT	3102	4	TRBV29-1*01	TRBD1*01	TRBJ2-2*01	TRBC2	AGCGTTGCGTCGACAGGGAACACCGGGGAGCTGTTT	SVASTGNTGELF	10611	16	TRUE	T_CD8_memory	ALSPISAGSYQLT.SVASTGNTGELF	5	50	Clone50_5	others	others
10618817	Rhasody Seurat Demo	7000	871	7.62857	CD103N	BloodCD103N	SampleTag10_hs	Blood	2	2	1437	10	TRAV9-2*01	TRAJ28*01	TRAC	GCTCTGAGCCCAATCTCGGCTGGGAGTTACCAACTCACT	ALSPISAGSYQLT	179	3	TRBV29-1*01	TRBD1*01	TRBJ2-2*01	TRBC2	AGCGTTGCGTCGACAGGGAACACCGGGGAGCTGTTT	SVASTGNTGELF	1258	7	TRUE	T_CD8_memory	ALSPISAGSYQLT.SVASTGNTGELF	5	50	Clone50_5	others	others
9592405	Rhasody Seurat Demo	14689	1356	5.30329	CD103N	CancerCD103N	SampleTag08_hs	Cancer	1	1	5365	11	TRAV8-4*01	TRAJ4*01	TRAC	GCTCCTTGCTTTCTGGTGGCTACAATAAGCTGATT	APCFLVATIS*	3887	3	TRBV4-1*01	TRBD1*01	TRBJ2-1*01	TRBC2	GCCAGCAGCCCGTCGGACACTTACAATGAGCAGTTC	ASSPSDTYNEQF	1478	8	TRUE	T_CD8_memory	APCFLVATIS*.ASSPSDTYNEQF	3	51	Clone51_3	others	others
323012	Rhasody Seurat Demo	13977	1278	6.58224	CD103P	CancerCD103P	SampleTag08_hs	Cancer	1	1	10323	28	TRAV8-4*01	TRAJ4*01	TRAC	GCTCCTTGCTTTCTGGTGGCTACAATAAGCTGATT	APCFLVATIS*	8292	14	TRBV4-1*01	TRBD1*01	TRBJ2-1*01	TRBC2	GCCAGCAGCCCGTCGGACACTTACAATGAGCAGTTC	ASSPSDTYNEQF	2031	14	TRUE	T_CD8_memory	APCFLVATIS*.ASSPSDTYNEQF	3	51	Clone51_3	others	others
9881880	Rhasody Seurat Demo	15756	1451	7.00685	CD103N	BloodCD103N	SampleTag10_hs	Blood	5	5	2839	8	TRAV13-1*02	TRAJ44*01	TRAC	GCATCTAATACCGGCACTGCCAGTAAACTCACC	ASNTGTASKLT	2483	2	TRBV3-1*01	TRBD2*01	TRBJ2-5*01	TRBC2	GCCAGCAGCCAAGATAGAGGTGCTAGTACAGAGACCCAGTAC	ASSQDRGASTETQY	356	6	TRUE	T_CD8_memory	ASNTGTASKLT.ASSQDRGASTETQY	5	52	Clone52_5	others	others
13286865	Rhasody Seurat Demo	14171	1288	5.98405	CD103N	CancerCD103N	SampleTag08_hs	Cancer	0	0	2691	6	TRAV13-1*02	TRAJ44*01	TRAC	GCATCTAATACCGGCACTGCCAGTAAACTCACC	ASNTGTASKLT	1908	3	TRBV3-1*01	TRBD2*01	TRBJ2-5*01	TRBC2	GCCAGCAGCCAAGATAGAGGTGCTAGTACAGAGACCCAGTAC	ASSQDRGASTETQY	783	3	TRUE	T_CD8_memory	ASNTGTASKLT.ASSQDRGASTETQY	5	52	Clone52_5	others	others
13275728	Rhasody Seurat Demo	13751	1459	3.90517	CD103N	CancerCD103N	SampleTag08_hs	Cancer	0	0	8443	18	TRAV13-1*02	TRAJ44*01	TRAC	GCATCTAATACCGGCACTGCCAGTAAACTCACC	ASNTGTASKLT	3528	5	TRBV3-1*01	TRBD2*01	TRBJ2-5*01	TRBC2	GCCAGCAGCCAAGATAGAGGTGCTAGTACAGAGACCCAGTAC	ASSQDRGASTETQY	4915	13	TRUE	T_CD8_memory	ASNTGTASKLT.ASSQDRGASTETQY	5	52	Clone52_5	others	others
11967797	Rhasody Seurat Demo	13224	1297	5.83787	CD103N	BloodCD103N	SampleTag10_hs	Blood	2	2	7922	8	TRAV13-1*02	TRAJ44*01	TRAC	GCATCTAATACCGGCACTGCCAGTAAACTCACC	ASNTGTASKLT	4942	4	TRBV3-1*01	TRBD2*01	TRBJ2-5*01	TRBC2	GCCAGCAGCCAAGATAGAGGTGCTAGTACAGAGACCCAGTAC	ASSQDRGASTETQY	2980	4	TRUE	T_CD8_memory	ASNTGTASKLT.ASSQDRGASTETQY	5	52	Clone52_5	others	others
2979119	Rhasody Seurat Demo	12197	1047	12.3637	CD103N	BloodCD103N	SampleTag10_hs	Blood	2	2	3853	4	TRAV13-1*02	TRAJ44*01	TRAC	GCATCTAATACCGGCACTGCCAGTAAACTCACC	ASNTGTASKLT	2383	1	TRBV3-1*01	TRBD2*01	TRBJ2-5*01	TRBC2	GCCAGCAGCCAAGATAGAGGTGCTAGTACAGAGACCCAGTAC	ASSQDRGASTETQY	1470	3	TRUE	T_CD8_memory	ASNTGTASKLT.ASSQDRGASTETQY	5	52	Clone52_5	others	others
9149620	Rhasody Seurat Demo	15220	1453	12.8712	CD103P	CancerCD103P	SampleTag08_hs	Cancer	1	1	36099	36	TRAV22*01	TRAJ30*01	TRAC	GCTGTGGATGAGATCATC	AVDEII	5658	4	TRBV7-3*01	TRBD2*01	TRBJ1-1*01	TRBC1	GCCAGCGTTGCGGGCACTGAAGCTTTC	ASVAGTEAF	30441	32	TRUE	T_CD8_memory	AVDEII.ASVAGTEAF	5	53	Clone53_5	others	others
324904	Rhasody Seurat Demo	13793	1399	6.3293	CD103N	CancerCD103N	SampleTag08_hs	Cancer	1	1	21896	37	TRAV22*01	TRAJ30*01	TRAC	GCTGTGGATGAGATCATC	AVDEII	18994	21	TRBV7-3*01	TRBD2*01	TRBJ1-1*01	TRBC1	GCCAGCGTTGCGGGCACTGAAGCTTTC	ASVAGTEAF	2902	16	TRUE	T_CD8_naive	AVDEII.ASVAGTEAF	5	53	Clone53_5	others	others
8289803	Rhasody Seurat Demo	25277	2301	3.75045	CD103P	CancerCD103P	SampleTag08_hs	Cancer	1	1	3346	10	TRAV20*01	TRAJ45*01	TRAC	GCTGTGCTTATGCTATATTCAGGAGGAGGTGCTGACGGACTCACC	AVLMLYSGGGADGLT	346	1	TRBV7-2*02	TRBD2*01	TRBJ2-7*01	TRBC2	GCCAGCAGCTTAGTTAGCGTCGGCTCCTACGAGCAGTAC	ASSLVSVGSYEQY	3000	9	TRUE	T_CD8_naive	AVLMLYSGGGADGLT.ASSLVSVGSYEQY	5	54	Clone54_5	others	others
3246735	Rhasody Seurat Demo	18873	1858	6.87225	CD103P	CancerCD103P	SampleTag08_hs	Cancer	1	1	3586	8	TRAV20*01	TRAJ45*01	TRAC	GCTGTGCTTATGCTATATTCAGGAGGAGGTGCTGACGGACTCACC	AVLMLYSGGGADGLT	1661	3	TRBV7-2*02	TRBD2*01	TRBJ2-7*01	TRBC2	GCCAGCAGCTTAGTTAGCGTCGGCTCCTACGAGCAGTAC	ASSLVSVGSYEQY	1925	5	TRUE	T_CD8_memory	AVLMLYSGGGADGLT.ASSLVSVGSYEQY	5	54	Clone54_5	others	others
156317	Rhasody Seurat Demo	14105	1367	4.47359	CD103P	CancerCD103P	SampleTag08_hs	Cancer	1	1	5959	16	TRAV20*01	TRAJ45*01	TRAC	GCTGTGCTTATGCTATATTCAGGAGGAGGTGCTGACGGACTCACC	AVLMLYSGGGADGLT	33	1	TRBV7-2*02	TRBD2*01	TRBJ2-7*01	TRBC2	GCCAGCAGCTTAGTTAGCGTCGGCTCCTACGAGCAGTAC	ASSLVSVGSYEQY	5926	15	TRUE	T_CD8_naive	AVLMLYSGGGADGLT.ASSLVSVGSYEQY	5	54	Clone54_5	others	others
3702987	Rhasody Seurat Demo	11008	1207	6.12282	CD103P	CancerCD103P	SampleTag08_hs	Cancer	1	1	8088	10	TRAV20*01	TRAJ45*01	TRAC	GCTGTGCTTATGCTATATTCAGGAGGAGGTGCTGACGGACTCACC	AVLMLYSGGGADGLT	601	4	TRBV7-2*02	TRBD2*01	TRBJ2-7*01	TRBC2	GCCAGCAGCTTAGTTAGCGTCGGCTCCTACGAGCAGTAC	ASSLVSVGSYEQY	7487	6	TRUE	T_CD8_memory	AVLMLYSGGGADGLT.ASSLVSVGSYEQY	5	54	Clone54_5	others	others
7103287	Rhasody Seurat Demo	48679	3084	8.83338	CD103P	CancerCD103P	SampleTag08_hs	Cancer	3	3	39417	32	TRAV3*01	TRAJ18*01	TRAC	GCTGTGAGAGACTAAGGCGACAGAGGCTCAACCCTGGGGAGGCTATAC	AVRD*GDRGSTLGRLY	1629	3	TRBV28*01	TRBD1*01	TRBJ2-7*01	TRBC2	GCCAGCAGTCTGGGACAAGGGTCACTCTACGAGCAGTAC	ASSLGQGSLYEQY	37788	29	TRUE	T_CD8_memory	AVRD*GDRGSTLGRLY.ASSLGQGSLYEQY	5	55	Clone55_5	others	others
5172098	Rhasody Seurat Demo	22204	1400	8.33634	CD103P	ParacancerCD103P	SampleTag07_hs	Paracancer	3	3	15670	14	TRAV3*01	TRAJ18*01	TRAC	GCTGTGAGAGACTAAGGCGACAGAGGCTCAACCCTGGGGAGGCTATAC	AVRD*GDRGSTLGRLY	62	1	TRBV28*01	TRBD1*01	TRBJ2-7*01	TRBC2	GCCAGCAGTCTGGGACAAGGGTCACTCTACGAGCAGTAC	ASSLGQGSLYEQY	15608	13	TRUE	T_CD8_memory	AVRD*GDRGSTLGRLY.ASSLGQGSLYEQY	5	55	Clone55_5	others	others
1209677	Rhasody Seurat Demo	21448	1321	25.331	CD103N	ParacancerCD103N	SampleTag07_hs	Paracancer	3	3	10032	10	TRAV3*01	TRAJ18*01	TRAC	GCTGTGAGAGACTAAGGCGACAGAGGCTCAACCCTGGGGAGGCTATAC	AVRD*GDRGSTLGRLY	1584	5	TRBV28*01	TRBD1*01	TRBJ2-7*01	TRBC2	GCCAGCAGTCTGGGACAAGGGTCACTCTACGAGCAGTAC	ASSLGQGSLYEQY	8448	5	TRUE	T_CD8_memory	AVRD*GDRGSTLGRLY.ASSLGQGSLYEQY	5	55	Clone55_5	others	others
2520637	Rhasody Seurat Demo	17664	1337	8.8202	CD103P	ParacancerCD103P	SampleTag07_hs	Paracancer	3	3	20330	10	TRAV3*01	TRAJ18*01	TRAC	GCTGTGAGAGACTAAGGCGACAGAGGCTCAACCCTGGGGAGGCTATAC	AVRD*GDRGSTLGRLY	865	3	TRBV28*01	TRBD1*01	TRBJ2-7*01	TRBC2	GCCAGCAGTCTGGGACAAGGGTCACTCTACGAGCAGTAC	ASSLGQGSLYEQY	19465	7	TRUE	T_CD8_memory	AVRD*GDRGSTLGRLY.ASSLGQGSLYEQY	5	55	Clone55_5	others	others
5017769	Rhasody Seurat Demo	11580	961	11.9603	CD103P	ParacancerCD103P	SampleTag07_hs	Paracancer	3	3	19093	14	TRAV3*01	TRAJ18*01	TRAC	GCTGTGAGAGACTAAGGCGACAGAGGCTCAACCCTGGGGAGGCTATAC	AVRD*GDRGSTLGRLY	1735	3	TRBV28*01	TRBD1*01	TRBJ2-7*01	TRBC2	GCCAGCAGTCTGGGACAAGGGTCACTCTACGAGCAGTAC	ASSLGQGSLYEQY	17358	11	TRUE	T_CD8_memory	AVRD*GDRGSTLGRLY.ASSLGQGSLYEQY	5	55	Clone55_5	others	others
1210836	Rhasody Seurat Demo	17536	1763	7.01414	CD103P	CancerCD103P	SampleTag08_hs	Cancer	1	1	11721	17	TRAV38-2/DV8*01	TRAJ30*01	TRAC	GCTTATCCCGATGACAAGATCATC	AYPDDKII	5127	11	TRBV6-2*01		TRBJ2-1*01	TRBC2	GCCAGCAGTTACCTGAGGCATGATGAGCAGTTC	ASSYLRHDEQF	6594	6	TRUE	T_CD8_memory	AYPDDKII.ASSYLRHDEQF	5	56	Clone56_5	others	others
5491630	Rhasody Seurat Demo	16709	1631	4.69807	CD103P	CancerCD103P	SampleTag08_hs	Cancer	1	1	17126	41	TRAV38-2/DV8*01	TRAJ30*01	TRAC	GCTTATCCCGATGACAAGATCATC	AYPDDKII	6946	24	TRBV6-2*01		TRBJ2-1*01	TRBC2	GCCAGCAGTTACCTGAGGCATGATGAGCAGTTC	ASSYLRHDEQF	10180	17	TRUE	T_CD8_memory	AYPDDKII.ASSYLRHDEQF	5	56	Clone56_5	others	others
11066560	Rhasody Seurat Demo	14746	1290	8.8702	CD103P	CancerCD103P	SampleTag08_hs	Cancer	1	1	16239	26	TRAV38-2/DV8*01	TRAJ30*01	TRAC	GCTTATCCCGATGACAAGATCATC	AYPDDKII	7499	13	TRBV6-2*01		TRBJ2-1*01	TRBC2	GCCAGCAGTTACCTGAGGCATGATGAGCAGTTC	ASSYLRHDEQF	8740	13	TRUE	T_CD8_memory	AYPDDKII.ASSYLRHDEQF	5	56	Clone56_5	others	others
6369461	Rhasody Seurat Demo	13639	1458	3.86392	CD103P	CancerCD103P	SampleTag08_hs	Cancer	1	1	5498	20	TRAV38-2/DV8*01	TRAJ30*01	TRAC	GCTTATCCCGATGACAAGATCATC	AYPDDKII	1039	5	TRBV6-2*01		TRBJ2-1*01	TRBC2	GCCAGCAGTTACCTGAGGCATGATGAGCAGTTC	ASSYLRHDEQF	4459	15	TRUE	T_CD8_memory	AYPDDKII.ASSYLRHDEQF	5	56	Clone56_5	others	others
4891102	Rhasody Seurat Demo	29003	1770	14.9502	CD103P	ParacancerCD103P	SampleTag07_hs	Paracancer	3	3	4966	11	TRAV4*01	TRAJ26*01	TRAC	CTCGTGGGTCGGGAGGGATAACTATGGTCAGAATTTTGTC	LVGREG*LWSEFC	874	4	TRBV12-4*01		TRBJ1-1*01	TRBC1	GCCAGCAGTTTCGGTCCGCACACTGAAGCTTTC	ASSFGPHTEAF	4092	7	TRUE	T_CD8_memory	LVGREG*LWSEFC.ASSFGPHTEAF	5	57	Clone57_5	others	others
9166518	Rhasody Seurat Demo	26282	1877	14.0134	CD103N	ParacancerCD103N	SampleTag07_hs	Paracancer	3	3	5536	7	TRAV4*01	TRAJ26*01	TRAC	CTCGTGGGTCGGGAGGGATAACTATGGTCAGAATTTTGTC	LVGREG*LWSEFC	3332	3	TRBV12-4*01		TRBJ1-1*01	TRBC1	GCCAGCAGTTTCGGTCCGCACACTGAAGCTTTC	ASSFGPHTEAF	2204	4	TRUE	T_CD8_naive	LVGREG*LWSEFC.ASSFGPHTEAF	5	57	Clone57_5	others	others
9439196	Rhasody Seurat Demo	21955	1489	13.3591	CD103P	ParacancerCD103P	SampleTag07_hs	Paracancer	3	3	7503	12	TRAV4*01	TRAJ26*01	TRAC	CTCGTGGGTCGGGAGGGATAACTATGGTCAGAATTTTGTC	LVGREG*LWSEFC	3051	5	TRBV12-4*01		TRBJ1-1*01	TRBC1	GCCAGCAGTTTCGGTCCGCACACTGAAGCTTTC	ASSFGPHTEAF	4452	7	TRUE	T_CD8_memory	LVGREG*LWSEFC.ASSFGPHTEAF	5	57	Clone57_5	others	others
1653189	Rhasody Seurat Demo	21692	1472	12.6498	CD103N	ParacancerCD103N	SampleTag07_hs	Paracancer	3	3	6170	15	TRAV4*01	TRAJ26*01	TRAC	CTCGTGGGTCGGGAGGGATAACTATGGTCAGAATTTTGTC	LVGREG*LWSEFC	3055	7	TRBV12-4*01		TRBJ1-1*01	TRBC1	GCCAGCAGTTTCGGTCCGCACACTGAAGCTTTC	ASSFGPHTEAF	3115	8	TRUE	T_CD8_naive	LVGREG*LWSEFC.ASSFGPHTEAF	5	57	Clone57_5	others	others
11954721	Rhasody Seurat Demo	16940	1555	12.5974	CD103P	ParacancerCD103P	SampleTag07_hs	Paracancer	3	3	7241	10	TRAV4*01	TRAJ26*01	TRAC	CTCGTGGGTCGGGAGGGATAACTATGGTCAGAATTTTGTC	LVGREG*LWSEFC	1105	3	TRBV12-4*01		TRBJ1-1*01	TRBC1	GCCAGCAGTTTCGGTCCGCACACTGAAGCTTTC	ASSFGPHTEAF	6136	7	TRUE	T_CD8_memory	LVGREG*LWSEFC.ASSFGPHTEAF	5	57	Clone57_5	others	others
10479065	Rhasody Seurat Demo	50942	3328	8.70598	CD103P	CancerCD103P	SampleTag08_hs	Cancer	8	8	18612	33	TRAV16*01	TRAJ16*01	TRAC	AGATGGCCAGAAGCTGCTC	RWPEAA	1383	6	TRBV7-8*01	TRBD2*01	TRBJ2-7*01	TRBC2	GCCAGCAGCTTAGGGTCTCTAGCGGAAAAAAGTTACGAGCAGTAC	ASSLGSLAEKSYEQY	17229	27	TRUE	T_CD8_memory	RWPEAA.ASSLGSLAEKSYEQY	5	58	Clone58_5	others	others
9734058	Rhasody Seurat Demo	17615	1374	2.94635	CD103P	CancerCD103P	SampleTag08_hs	Cancer	1	1	4411	7	TRAV16*01	TRAJ16*01	TRAC	AGATGGCCAGAAGCTGCTC	RWPEAA	197	2	TRBV7-8*01	TRBD2*01	TRBJ2-7*01	TRBC2	GCCAGCAGCTTAGGGTCTCTAGCGGAAAAAAGTTACGAGCAGTAC	ASSLGSLAEKSYEQY	4214	5	TRUE	T_CD8_memory	RWPEAA.ASSLGSLAEKSYEQY	5	58	Clone58_5	others	others
11223634	Rhasody Seurat Demo	15085	1529	5.70766	CD103P	CancerCD103P	SampleTag08_hs	Cancer	1	1	7305	12	TRAV16*01	TRAJ16*01	TRAC	AGATGGCCAGAAGCTGCTC	RWPEAA	2126	4	TRBV7-8*01	TRBD2*01	TRBJ2-7*01	TRBC2	GCCAGCAGCTTAGGGTCTCTAGCGGAAAAAAGTTACGAGCAGTAC	ASSLGSLAEKSYEQY	5179	8	TRUE	T_CD8_memory	RWPEAA.ASSLGSLAEKSYEQY	5	58	Clone58_5	others	others
13448514	Rhasody Seurat Demo	14940	1483	6.07764	CD103P	CancerCD103P	SampleTag08_hs	Cancer	1	1	19918	20	TRAV16*01	TRAJ16*01	TRAC	AGATGGCCAGAAGCTGCTC	RWPEAA	1994	2	TRBV7-8*01	TRBD2*01	TRBJ2-7*01	TRBC2	GCCAGCAGCTTAGGGTCTCTAGCGGAAAAAAGTTACGAGCAGTAC	ASSLGSLAEKSYEQY	17924	18	TRUE	T_CD8_memory	RWPEAA.ASSLGSLAEKSYEQY	5	58	Clone58_5	others	others
3850460	Rhasody Seurat Demo	12407	1155	6.27065	CD103N	CancerCD103N	SampleTag08_hs	Cancer	1	1	25927	30	TRAV16*01	TRAJ16*01	TRAC	AGATGGCCAGAAGCTGCTC	RWPEAA	254	5	TRBV7-8*01	TRBD2*01	TRBJ2-7*01	TRBC2	GCCAGCAGCTTAGGGTCTCTAGCGGAAAAAAGTTACGAGCAGTAC	ASSLGSLAEKSYEQY	25673	25	TRUE	T_CD8_memory	RWPEAA.ASSLGSLAEKSYEQY	5	58	Clone58_5	others	others
7985741	Rhasody Seurat Demo	26634	1729	8.47038	CD103P	CancerCD103P	SampleTag08_hs	Cancer	0	0	4777	10	TRAV2*01	TRAJ9*01	TRAC	GCTGCTAAGGTGGAGGCTTCAAAACTATC	AAKVEASKLS	2569	5	TRBV19*01		TRBJ1-1*01	TRBC1	GCCAGTGCTCTACAGCAGAACACTGAAGCTTTC	ASALQQNTEAF	2208	5	TRUE	T_CD8_memory	AAKVEASKLS.ASALQQNTEAF	4	59	Clone59_4	others	others
5929757	Rhasody Seurat Demo	13283	1255	6.77558	CD103N	CancerCD103N	SampleTag08_hs	Cancer	0	0	4615	10	TRAV2*01	TRAJ9*01	TRAC	GCTGCTAAGGTGGAGGCTTCAAAACTATC	AAKVEASKLS	3304	5	TRBV19*01		TRBJ1-1*01	TRBC1	GCCAGTGCTCTACAGCAGAACACTGAAGCTTTC	ASALQQNTEAF	1311	5	TRUE	T_CD8_memory	AAKVEASKLS.ASALQQNTEAF	4	59	Clone59_4	others	others
3414222	Rhasody Seurat Demo	12174	868	36.1015	CD103N	BloodCD103N	SampleTag10_hs	Blood	5	5	9594	9	TRAV2*01	TRAJ9*01	TRAC	GCTGCTAAGGTGGAGGCTTCAAAACTATC	AAKVEASKLS	8587	4	TRBV19*01		TRBJ1-1*01	TRBC1	GCCAGTGCTCTACAGCAGAACACTGAAGCTTTC	ASALQQNTEAF	1007	5	TRUE	T_CD8_memory	AAKVEASKLS.ASALQQNTEAF	4	59	Clone59_4	others	others
4727900	Rhasody Seurat Demo	9283	991	5.48314	CD103N	BloodCD103N	SampleTag10_hs	Blood	5	5	1356	4	TRAV2*01	TRAJ9*01	TRAC	GCTGCTAAGGTGGAGGCTTCAAAACTATC	AAKVEASKLS	336	2	TRBV19*01		TRBJ1-1*01	TRBC1	GCCAGTGCTCTACAGCAGAACACTGAAGCTTTC	ASALQQNTEAF	1020	2	TRUE	T_CD8_memory	AAKVEASKLS.ASALQQNTEAF	4	59	Clone59_4	others	others
13421586	Rhasody Seurat Demo	48851	3548	4.9129	CD103P	CancerCD103P	SampleTag08_hs	Cancer	8	8	45650	55	TRAV1-1*01	TRAJ26*01	TRAC	GCTGTGGATAACTATGGTCAGAATTTTGTC	AVDNYGQNFV	18857	20	TRBV28*01	TRBD1*01	TRBJ2-4*01	TRBC2	GCCAGCAGTCCGAACCAAAGGGGTGGCATTCAGTAC	ASSPNQRGGIQY	26793	35	TRUE	T_CD8_memory	AVDNYGQNFV.ASSPNQRGGIQY	31	6	Clone6_31	Clone6_31	others
3275959	Rhasody Seurat Demo	48260	2942	3.4252	CD103P	CancerCD103P	SampleTag08_hs	Cancer	1	1	39226	40	TRAV1-1*01	TRAJ26*01	TRAC	GCTGTGGATAACTATGGTCAGAATTTTGTC	AVDNYGQNFV	21782	15	TRBV28*01	TRBD1*01	TRBJ2-4*01	TRBC2	GCCAGCAGTCCGAACCAAAGGGGTGGCATTCAGTAC	ASSPNQRGGIQY	17444	25	TRUE	T_CD8_memory	AVDNYGQNFV.ASSPNQRGGIQY	31	6	Clone6_31	Clone6_31	others
458154	Rhasody Seurat Demo	38491	2120	5.55195	CD103P	CancerCD103P	SampleTag08_hs	Cancer	8	8	13611	22	TRAV1-1*01	TRAJ26*01	TRAC	GCTGTGGATAACTATGGTCAGAATTTTGTC	AVDNYGQNFV	10821	9	TRBV28*01	TRBD1*01	TRBJ2-4*01	TRBC2	GCCAGCAGTCCGAACCAAAGGGGTGGCATTCAGTAC	ASSPNQRGGIQY	2790	13	TRUE	T_CD8_memory	AVDNYGQNFV.ASSPNQRGGIQY	31	6	Clone6_31	Clone6_31	others
607900	Rhasody Seurat Demo	37965	1848	4.62004	CD103P	CancerCD103P	SampleTag08_hs	Cancer	1	1	64998	56	TRAV1-1*01	TRAJ26*01	TRAC	GCTGTGGATAACTATGGTCAGAATTTTGTC	AVDNYGQNFV	36302	21	TRBV28*01	TRBD1*01	TRBJ2-4*01	TRBC2	GCCAGCAGTCCGAACCAAAGGGGTGGCATTCAGTAC	ASSPNQRGGIQY	28696	35	TRUE	T_CD8_memory	AVDNYGQNFV.ASSPNQRGGIQY	31	6	Clone6_31	Clone6_31	others
3128845	Rhasody Seurat Demo	32075	1721	6.39751	CD103N	CancerCD103N	SampleTag08_hs	Cancer	8	8	9961	18	TRAV1-1*01	TRAJ26*01	TRAC	GCTGTGGATAACTATGGTCAGAATTTTGTC	AVDNYGQNFV	4649	8	TRBV28*01	TRBD1*01	TRBJ2-4*01	TRBC2	GCCAGCAGTCCGAACCAAAGGGGTGGCATTCAGTAC	ASSPNQRGGIQY	5312	10	TRUE	T_CD8_memory	AVDNYGQNFV.ASSPNQRGGIQY	31	6	Clone6_31	Clone6_31	others
10473296	Rhasody Seurat Demo	31039	2117	6.01179	CD103P	CancerCD103P	SampleTag08_hs	Cancer	0	0	6930	13	TRAV1-1*01	TRAJ26*01	TRAC	GCTGTGGATAACTATGGTCAGAATTTTGTC	AVDNYGQNFV	5	1	TRBV28*01	TRBD1*01	TRBJ2-4*01	TRBC2	GCCAGCAGTCCGAACCAAAGGGGTGGCATTCAGTAC	ASSPNQRGGIQY	6925	12	TRUE	T_CD8_memory	AVDNYGQNFV.ASSPNQRGGIQY	31	6	Clone6_31	Clone6_31	others
4290078	Rhasody Seurat Demo	29840	2680	13.0865	CD103P	CancerCD103P	SampleTag08_hs	Cancer	8	8	79298	61	TRAV1-1*01	TRAJ26*01	TRAC	GCTGTGGATAACTATGGTCAGAATTTTGTC	AVDNYGQNFV	41057	31	TRBV28*01	TRBD1*01	TRBJ2-4*01	TRBC2	GCCAGCAGTCCGAACCAAAGGGGTGGCATTCAGTAC	ASSPNQRGGIQY	38241	30	TRUE	T_CD8_memory	AVDNYGQNFV.ASSPNQRGGIQY	31	6	Clone6_31	Clone6_31	others
13441584	Rhasody Seurat Demo	29183	2012	6.54148	CD103P	CancerCD103P	SampleTag08_hs	Cancer	1	1	59416	74	TRAV1-1*01	TRAJ26*01	TRAC	GCTGTGGATAACTATGGTCAGAATTTTGTC	AVDNYGQNFV	24834	29	TRBV28*01	TRBD1*01	TRBJ2-4*01	TRBC2	GCCAGCAGTCCGAACCAAAGGGGTGGCATTCAGTAC	ASSPNQRGGIQY	34582	45	TRUE	T_CD8_memory	AVDNYGQNFV.ASSPNQRGGIQY	31	6	Clone6_31	Clone6_31	others
11676739	Rhasody Seurat Demo	28968	2139	5.78569	CD103P	CancerCD103P	SampleTag08_hs	Cancer	1	1	30872	53	TRAV1-1*01	TRAJ26*01		GCTGTGGATAACTATGGTCAGAATTTTGTC	AVDNYGQNFV	3699	11	TRBV28*01	TRBD1*01	TRBJ2-4*01	TRBC2	GCCAGCAGTCCGAACCAAAGGGGTGGCATTCAGTAC	ASSPNQRGGIQY	27173	42	TRUE	T_CD8_memory	AVDNYGQNFV.ASSPNQRGGIQY	31	6	Clone6_31	Clone6_31	others
5762712	Rhasody Seurat Demo	28894	2235	2.87949	CD103P	CancerCD103P	SampleTag08_hs	Cancer	1	1	15880	22	TRAV1-1*01	TRAJ26*01	TRAC	GCTGTGGATAACTATGGTCAGAATTTTGTC	AVDNYGQNFV	3406	6	TRBV28*01	TRBD1*01	TRBJ2-4*01	TRBC2	GCCAGCAGTCCGAACCAAAGGGGTGGCATTCAGTAC	ASSPNQRGGIQY	12474	16	TRUE	T_CD8_memory	AVDNYGQNFV.ASSPNQRGGIQY	31	6	Clone6_31	Clone6_31	others
10797378	Rhasody Seurat Demo	26110	1672	3.63845	CD103P	CancerCD103P	SampleTag08_hs	Cancer	1	1	100324	90	TRAV1-1*01	TRAJ26*01	TRAC	GCTGTGGATAACTATGGTCAGAATTTTGTC	AVDNYGQNFV	73019	49	TRBV28*01	TRBD1*01	TRBJ2-4*01	TRBC2	GCCAGCAGTCCGAACCAAAGGGGTGGCATTCAGTAC	ASSPNQRGGIQY	27305	41	TRUE	T_CD8_memory	AVDNYGQNFV.ASSPNQRGGIQY	31	6	Clone6_31	Clone6_31	others
12685474	Rhasody Seurat Demo	25421	2069	5.09815	CD103N	CancerCD103N	SampleTag08_hs	Cancer	1	1	71813	60	TRAV1-1*01	TRAJ26*01	TRAC	GCTGTGGATAACTATGGTCAGAATTTTGTC	AVDNYGQNFV	55590	41	TRBV28*01	TRBD1*01	TRBJ2-4*01	TRBC2	GCCAGCAGTCCGAACCAAAGGGGTGGCATTCAGTAC	ASSPNQRGGIQY	16223	19	TRUE	T_CD8_memory	AVDNYGQNFV.ASSPNQRGGIQY	31	6	Clone6_31	Clone6_31	others
11969309	Rhasody Seurat Demo	25340	2259	7.77822	CD103P	CancerCD103P	SampleTag08_hs	Cancer	8	8	62858	55	TRAV1-1*01	TRAJ26*01	TRAC	GCTGTGGATAACTATGGTCAGAATTTTGTC	AVDNYGQNFV	15968	13	TRBV28*01	TRBD1*01	TRBJ2-4*01	TRBC2	GCCAGCAGTCCGAACCAAAGGGGTGGCATTCAGTAC	ASSPNQRGGIQY	46890	42	TRUE	T_CD8_memory	AVDNYGQNFV.ASSPNQRGGIQY	31	6	Clone6_31	Clone6_31	others
8498	Rhasody Seurat Demo	25254	2246	3.52815	CD103P	CancerCD103P	SampleTag08_hs	Cancer	1	1	53342	70	TRAV1-1*01	TRAJ26*01	TRAC	GCTGTGGATAACTATGGTCAGAATTTTGTC	AVDNYGQNFV	26105	34	TRBV28*01	TRBD1*01	TRBJ2-4*01	TRBC2	GCCAGCAGTCCGAACCAAAGGGGTGGCATTCAGTAC	ASSPNQRGGIQY	27237	36	TRUE	T_CD8_memory	AVDNYGQNFV.ASSPNQRGGIQY	31	6	Clone6_31	Clone6_31	others
3552083	Rhasody Seurat Demo	24038	1701	4.3764	CD103P	CancerCD103P	SampleTag08_hs	Cancer	1	1	110185	106	TRAV1-1*01	TRAJ26*01	TRAC	GCTGTGGATAACTATGGTCAGAATTTTGTC	AVDNYGQNFV	61905	50	TRBV28*01	TRBD1*01	TRBJ2-4*01	TRBC2	GCCAGCAGTCCGAACCAAAGGGGTGGCATTCAGTAC	ASSPNQRGGIQY	48280	56	TRUE	T_CD8_naive	AVDNYGQNFV.ASSPNQRGGIQY	31	6	Clone6_31	Clone6_31	others
4723202	Rhasody Seurat Demo	22514	1592	4.70818	CD103P	CancerCD103P	SampleTag08_hs	Cancer	1	1	3825	22	TRAV1-1*01	TRAJ26*01	TRAC	GCTGTGGATAACTATGGTCAGAATTTTGTC	AVDNYGQNFV	1724	8	TRBV28*01	TRBD1*01	TRBJ2-4*01	TRBC2	GCCAGCAGTCCGAACCAAAGGGGTGGCATTCAGTAC	ASSPNQRGGIQY	2101	14	TRUE	T_CD8_memory	AVDNYGQNFV.ASSPNQRGGIQY	31	6	Clone6_31	Clone6_31	others
9151171	Rhasody Seurat Demo	21481	1935	6.25204	CD103N	CancerCD103N	SampleTag08_hs	Cancer	8	8	39331	47	TRAV1-1*01	TRAJ26*01	TRAC	GCTGTGGATAACTATGGTCAGAATTTTGTC	AVDNYGQNFV	8622	7	TRBV28*01	TRBD1*01	TRBJ2-4*01	TRBC2	GCCAGCAGTCCGAACCAAAGGGGTGGCATTCAGTAC	ASSPNQRGGIQY	30709	40	TRUE	T_CD8_memory	AVDNYGQNFV.ASSPNQRGGIQY	31	6	Clone6_31	Clone6_31	others
5186721	Rhasody Seurat Demo	21075	1838	9.99763	CD103P	CancerCD103P	SampleTag08_hs	Cancer	8	8	32072	39	TRAV1-1*01	TRAJ26*01	TRAC	GCTGTGGATAACTATGGTCAGAATTTTGTC	AVDNYGQNFV	1331	5	TRBV28*01	TRBD1*01	TRBJ2-4*01	TRBC2	GCCAGCAGTCCGAACCAAAGGGGTGGCATTCAGTAC	ASSPNQRGGIQY	30741	34	TRUE	T_CD8_memory	AVDNYGQNFV.ASSPNQRGGIQY	31	6	Clone6_31	Clone6_31	others
4243	Rhasody Seurat Demo	20849	1740	3.71241	CD103P	CancerCD103P	SampleTag08_hs	Cancer	1	1	14046	18	TRAV1-1*01	TRAJ26*01	TRAC	GCTGTGGATAACTATGGTCAGAATTTTGTC	AVDNYGQNFV	972	5	TRBV28*01	TRBD1*01	TRBJ2-4*01	TRBC2	GCCAGCAGTCCGAACCAAAGGGGTGGCATTCAGTAC	ASSPNQRGGIQY	13074	13	TRUE	T_CD8_memory	AVDNYGQNFV.ASSPNQRGGIQY	31	6	Clone6_31	Clone6_31	others
8873113	Rhasody Seurat Demo	19158	1659	5.00052	CD103N	CancerCD103N	SampleTag08_hs	Cancer	1	1	57567	68	TRAV1-1*01	TRAJ26*01	TRAC	GCTGTGGATAACTATGGTCAGAATTTTGTC	AVDNYGQNFV	14933	18	TRBV28*01	TRBD1*01	TRBJ2-4*01	TRBC2	GCCAGCAGTCCGAACCAAAGGGGTGGCATTCAGTAC	ASSPNQRGGIQY	42634	50	TRUE	T_CD8_memory	AVDNYGQNFV.ASSPNQRGGIQY	31	6	Clone6_31	Clone6_31	others
2360900	Rhasody Seurat Demo	18195	1473	7.43611	CD103P	CancerCD103P	SampleTag08_hs	Cancer	1	1	29600	45	TRAV1-1*01	TRAJ26*01	TRAC	GCTGTGGATAACTATGGTCAGAATTTTGTC	AVDNYGQNFV	7800	13	TRBV28*01	TRBD1*01	TRBJ2-4*01	TRBC2	GCCAGCAGTCCGAACCAAAGGGGTGGCATTCAGTAC	ASSPNQRGGIQY	21800	32	TRUE	T_CD8_memory	AVDNYGQNFV.ASSPNQRGGIQY	31	6	Clone6_31	Clone6_31	others
11243211	Rhasody Seurat Demo	16538	1593	5.24852	CD103P	CancerCD103P	SampleTag08_hs	Cancer	1	1	13227	16	TRAV1-1*01	TRAJ26*01	TRAC	GCTGTGGATAACTATGGTCAGAATTTTGTC	AVDNYGQNFV	6451	9	TRBV28*01	TRBD1*01	TRBJ2-4*01	TRBC2	GCCAGCAGTCCGAACCAAAGGGGTGGCATTCAGTAC	ASSPNQRGGIQY	6776	7	TRUE	T_CD8_memory	AVDNYGQNFV.ASSPNQRGGIQY	31	6	Clone6_31	Clone6_31	others
14011843	Rhasody Seurat Demo	16323	1683	8.61974	CD103P	CancerCD103P	SampleTag08_hs	Cancer	1	1	26487	31	TRAV1-1*01	TRAJ26*01	TRAC	GCTGTGGATAACTATGGTCAGAATTTTGTC	AVDNYGQNFV	9717	9	TRBV28*01	TRBD1*01	TRBJ2-4*01	TRBC2	GCCAGCAGTCCGAACCAAAGGGGTGGCATTCAGTAC	ASSPNQRGGIQY	16770	22	TRUE	T_CD8_memory	AVDNYGQNFV.ASSPNQRGGIQY	31	6	Clone6_31	Clone6_31	others
11802261	Rhasody Seurat Demo	16245	1695	7.60849	CD103P	CancerCD103P	SampleTag08_hs	Cancer	1	1	10206	17	TRAV1-1*01	TRAJ26*01	TRAC	GCTGTGGATAACTATGGTCAGAATTTTGTC	AVDNYGQNFV	1502	2	TRBV28*01	TRBD1*01	TRBJ2-4*01	TRBC2	GCCAGCAGTCCGAACCAAAGGGGTGGCATTCAGTAC	ASSPNQRGGIQY	8704	15	TRUE	T_CD8_naive	AVDNYGQNFV.ASSPNQRGGIQY	31	6	Clone6_31	Clone6_31	others
3113878	Rhasody Seurat Demo	14567	1305	6.10284	CD103P	CancerCD103P	SampleTag08_hs	Cancer	1	1	36381	55	TRAV1-1*01	TRAJ26*01	TRAC	GCTGTGGATAACTATGGTCAGAATTTTGTC	AVDNYGQNFV	29264	34	TRBV28*01	TRBD1*01	TRBJ2-4*01	TRBC2	GCCAGCAGTCCGAACCAAAGGGGTGGCATTCAGTAC	ASSPNQRGGIQY	7117	21	TRUE	T_CD8_memory	AVDNYGQNFV.ASSPNQRGGIQY	31	6	Clone6_31	Clone6_31	others
5752001	Rhasody Seurat Demo	14159	1049	2.04817	CD103N	CancerCD103N	SampleTag08_hs	Cancer	1	1	58786	53	TRAV1-1*01	TRAJ26*01	TRAC	GCTGTGGATAACTATGGTCAGAATTTTGTC	AVDNYGQNFV	34894	26	TRBV28*01	TRBD1*01	TRBJ2-4*01	TRBC2	GCCAGCAGTCCGAACCAAAGGGGTGGCATTCAGTAC	ASSPNQRGGIQY	23892	27	TRUE	T_CD8_memory	AVDNYGQNFV.ASSPNQRGGIQY	31	6	Clone6_31	Clone6_31	others
10782028	Rhasody Seurat Demo	12715	1342	6.23673	CD103P	CancerCD103P	SampleTag08_hs	Cancer	1	1	29387	43	TRAV1-1*01	TRAJ26*01	TRAC	GCTGTGGATAACTATGGTCAGAATTTTGTC	AVDNYGQNFV	6343	6	TRBV28*01	TRBD1*01	TRBJ2-4*01	TRBC2	GCCAGCAGTCCGAACCAAAGGGGTGGCATTCAGTAC	ASSPNQRGGIQY	23044	37	TRUE	T_CD8_memory	AVDNYGQNFV.ASSPNQRGGIQY	31	6	Clone6_31	Clone6_31	others
13588994	Rhasody Seurat Demo	11135	1095	5.02919	CD103N	CancerCD103N	SampleTag08_hs	Cancer	1	1	30430	18	TRAV1-1*01	TRAJ26*01	TRAC	GCTGTGGATAACTATGGTCAGAATTTTGTC	AVDNYGQNFV	18005	7	TRBV28*01	TRBD1*01	TRBJ2-4*01	TRBC2	GCCAGCAGTCCGAACCAAAGGGGTGGCATTCAGTAC	ASSPNQRGGIQY	12425	11	TRUE	T_CD8_memory	AVDNYGQNFV.ASSPNQRGGIQY	31	6	Clone6_31	Clone6_31	others
2095508	Rhasody Seurat Demo	8798	1018	8.3769	CD103P	CancerCD103P	SampleTag08_hs	Cancer	1	1	16285	14	TRAV1-1*01	TRAJ26*01	TRAC	GCTGTGGATAACTATGGTCAGAATTTTGTC	AVDNYGQNFV	3569	3	TRBV28*01	TRBD1*01	TRBJ2-4*01	TRBC2	GCCAGCAGTCCGAACCAAAGGGGTGGCATTCAGTAC	ASSPNQRGGIQY	12716	11	TRUE	T_CD8_memory	AVDNYGQNFV.ASSPNQRGGIQY	31	6	Clone6_31	Clone6_31	others
2818581	Rhasody Seurat Demo	7795	872	6.85055	CD103N	CancerCD103N	SampleTag08_hs	Cancer	1	1	9626	13	TRAV1-1*01	TRAJ26*01	TRAC	GCTGTGGATAACTATGGTCAGAATTTTGTC	AVDNYGQNFV	882	3	TRBV28*01	TRBD1*01	TRBJ2-4*01	TRBC2	GCCAGCAGTCCGAACCAAAGGGGTGGCATTCAGTAC	ASSPNQRGGIQY	8744	10	TRUE	T_CD8_memory	AVDNYGQNFV.ASSPNQRGGIQY	31	6	Clone6_31	Clone6_31	others
9313618	Rhasody Seurat Demo	44726	2248	6.23575	CD103N	ParacancerCD103N	SampleTag07_hs	Paracancer	0	0	10894	9	TRAV29/DV5*01	TRAJ21*01	TRAC	GCAGACAACTTCAACAAATTTTAC	ADNFNKFY	3179	4	TRBV7-8*01	TRBD1*01	TRBJ2-7*01	TRBC2	GCCAGCAGCTTACTGGACAGGGGTTCCTACGAGCAGTAC	ASSLLDRGSYEQY	7715	5	TRUE	T_CD8_memory	ADNFNKFY.ASSLLDRGSYEQY	4	6	Clone6_4	others	others
8138208	Rhasody Seurat Demo	24481	1621	12.0216	CD103N	CancerCD103N	SampleTag08_hs	Cancer	0	0	12937	26	TRAV29/DV5*01	TRAJ21*01	TRAC	GCAGACAACTTCAACAAATTTTAC	ADNFNKFY	1962	6	TRBV7-8*01	TRBD1*01	TRBJ2-7*01	TRBC2	GCCAGCAGCTTACTGGACAGGGGTTCCTACGAGCAGTAC	ASSLLDRGSYEQY	10975	20	TRUE	T_CD8_memory	ADNFNKFY.ASSLLDRGSYEQY	4	6	Clone6_4	others	others
2376963	Rhasody Seurat Demo	13407	1041	7.54084	CD103N	ParacancerCD103N	SampleTag07_hs	Paracancer	0	0	14438	22	TRAV29/DV5*01	TRAJ21*01	TRAC	GCAGACAACTTCAACAAATTTTAC	ADNFNKFY	11002	14	TRBV7-8*01	TRBD1*01	TRBJ2-7*01	TRBC2	GCCAGCAGCTTACTGGACAGGGGTTCCTACGAGCAGTAC	ASSLLDRGSYEQY	3436	8	TRUE	T_CD8_memory	ADNFNKFY.ASSLLDRGSYEQY	4	6	Clone6_4	others	others
10646456	Rhasody Seurat Demo	12494	1147	9.73267	CD103N	ParacancerCD103N	SampleTag07_hs	Paracancer	0	0	2699	6	TRAV29/DV5*01	TRAJ21*01	TRAC	GCAGACAACTTCAACAAATTTTAC	ADNFNKFY	2589	2	TRBV7-8*01	TRBD1*01	TRBJ2-7*01	TRBC2	GCCAGCAGCTTACTGGACAGGGGTTCCTACGAGCAGTAC	ASSLLDRGSYEQY	110	4	TRUE	T_CD8_memory	ADNFNKFY.ASSLLDRGSYEQY	4	6	Clone6_4	others	others
8406989	Rhasody Seurat Demo	23919	1668	5.17162	CD103N	ParacancerCD103N	SampleTag07_hs	Paracancer	0	0	23001	31	TRAV13-2*01	TRAJ47*02	TRAC	GCAGAGAGGTGGGGTGGAAACAAGCTGGTC	AERWGGNKLV	3122	7	TRBV27*01		TRBJ2-6*01	TRBC2	GCCAGCTCGGCTGGGGCCAACGTCCTGACT	ASSAGANVLT	19879	24	TRUE	T_CD8_memory	AERWGGNKLV.ASSAGANVLT	4	61	Clone61_4	others	others
2957974	Rhasody Seurat Demo	15276	1406	4.73291	CD103N	BloodCD103N	SampleTag10_hs	Blood	2	2	14090	30	TRAV13-2*01	TRAJ47*02	TRAC	GCAGAGAGGTGGGGTGGAAACAAGCTGGTC	AERWGGNKLV	12417	21	TRBV27*01		TRBJ2-6*01	TRBC2	GCCAGCTCGGCTGGGGCCAACGTCCTGACT	ASSAGANVLT	1673	9	TRUE	T_CD8_memory	AERWGGNKLV.ASSAGANVLT	4	61	Clone61_4	others	others
11968179	Rhasody Seurat Demo	11592	1406	7.91063	CD103N	BloodCD103N	SampleTag10_hs	Blood	2	2	30302	30	TRAV13-2*01	TRAJ47*02	TRAC	GCAGAGAGGTGGGGTGGAAACAAGCTGGTC	AERWGGNKLV	7209	4	TRBV27*01		TRBJ2-6*01	TRBC2	GCCAGCTCGGCTGGGGCCAACGTCCTGACT	ASSAGANVLT	23093	26	TRUE	T_CD8_memory	AERWGGNKLV.ASSAGANVLT	4	61	Clone61_4	others	others
5184039	Rhasody Seurat Demo	10653	1121	9.44335	CD103N	CancerCD103N	SampleTag08_hs	Cancer	2	2	20478	20	TRAV13-2*01	TRAJ47*02	TRAC	GCAGAGAGGTGGGGTGGAAACAAGCTGGTC	AERWGGNKLV	15836	8	TRBV27*01		TRBJ2-6*01	TRBC2	GCCAGCTCGGCTGGGGCCAACGTCCTGACT	ASSAGANVLT	4642	12	TRUE	T_CD8_memory	AERWGGNKLV.ASSAGANVLT	4	61	Clone61_4	others	others
8424585	Rhasody Seurat Demo	29029	2042	7.62341	CD103N	CancerCD103N	SampleTag08_hs	Cancer	2	2	16692	16	TRAV5*01	TRAJ10*01	TRAC	GCAGAGAGTATACTCACGGGAGGAGGAAACAAACTCACC	AESILTGGGNKLT	3665	8	TRBV28*01		TRBJ1-6*01	TRBC1	GCCAGCTGCCTCTCGCCTGGTCGGGCCCTCCAC	ASCLSPGRALH	13027	8	TRUE	T_CD8_memory	AESILTGGGNKLT.ASCLSPGRALH	4	62	Clone62_4	others	others
2837012	Rhasody Seurat Demo	14759	1159	10.353	CD103P	CancerCD103P	SampleTag08_hs	Cancer	0	0	5325	10	TRAV5*01	TRAJ10*01	TRAC	GCAGAGAGTATACTCACGGGAGGAGGAAACAAACTCACC	AESILTGGGNKLT	3225	2	TRBV28*01		TRBJ1-6*01	TRBC1	GCCAGCTGCCTCTCGCCTGGTCGGGCCCTCCAC	ASCLSPGRALH	2100	8	TRUE	T_CD8_memory	AESILTGGGNKLT.ASCLSPGRALH	4	62	Clone62_4	others	others
1946194	Rhasody Seurat Demo	11189	1148	5.88078	CD103P	CancerCD103P	SampleTag08_hs	Cancer	2	2	32495	34	TRAV5*01	TRAJ10*01	TRAC	GCAGAGAGTATACTCACGGGAGGAGGAAACAAACTCACC	AESILTGGGNKLT	3310	8	TRBV28*01		TRBJ1-6*01	TRBC1	GCCAGCTGCCTCTCGCCTGGTCGGGCCCTCCAC	ASCLSPGRALH	29185	26	TRUE	T_CD8_memory	AESILTGGGNKLT.ASCLSPGRALH	4	62	Clone62_4	others	others
13420109	Rhasody Seurat Demo	29644	1880	16.0707	CD103P	ParacancerCD103P	SampleTag07_hs	Paracancer	3	3	17971	18	TRAV24*01	TRAJ26*01	TRAC	GCCTTCGATAACTATGGTCAGAATTTTGTC	AFDNYGQNFV	1464	5	TRBV27*01	TRBD1*01	TRBJ2-7*01	TRBC2	GCCAGCAGTCGGGAGACAGGGGCCTACGAGCAGTAC	ASSRETGAYEQY	16507	13	TRUE	T_CD8_memory	AFDNYGQNFV.ASSRETGAYEQY	4	63	Clone63_4	others	others
7531079	Rhasody Seurat Demo	20862	1366	8.49391	CD103N	ParacancerCD103N	SampleTag07_hs	Paracancer	0	0	16888	25	TRAV24*01	TRAJ26*01	TRAC	GCCTTCGATAACTATGGTCAGAATTTTGTC	AFDNYGQNFV	6303	7	TRBV27*01	TRBD1*01	TRBJ2-7*01	TRBC2	GCCAGCAGTCGGGAGACAGGGGCCTACGAGCAGTAC	ASSRETGAYEQY	10585	18	TRUE	T_CD8_memory	AFDNYGQNFV.ASSRETGAYEQY	4	63	Clone63_4	others	others
10335429	Rhasody Seurat Demo	20838	1665	10.2409	CD103P	ParacancerCD103P	SampleTag07_hs	Paracancer	0	0	6469	13	TRAV24*01	TRAJ26*01	TRAC	GCCTTCGATAACTATGGTCAGAATTTTGTC	AFDNYGQNFV	612	3	TRBV27*01	TRBD1*01	TRBJ2-7*01	TRBC2	GCCAGCAGTCGGGAGACAGGGGCCTACGAGCAGTAC	ASSRETGAYEQY	5857	10	TRUE	T_CD8_memory	AFDNYGQNFV.ASSRETGAYEQY	4	63	Clone63_4	others	others
7395088	Rhasody Seurat Demo	15562	1211	8.61714	CD103P	ParacancerCD103P	SampleTag07_hs	Paracancer	0	0	16353	26	TRAV24*01	TRAJ26*01	TRAC	GCCTTCGATAACTATGGTCAGAATTTTGTC	AFDNYGQNFV	4825	7	TRBV27*01	TRBD1*01	TRBJ2-7*01	TRBC2	GCCAGCAGTCGGGAGACAGGGGCCTACGAGCAGTAC	ASSRETGAYEQY	11528	19	TRUE	T_CD8_memory	AFDNYGQNFV.ASSRETGAYEQY	4	63	Clone63_4	others	others
9755215	Rhasody Seurat Demo	19804	1703	5.20602	CD103N	BloodCD103N	SampleTag10_hs	Blood	2	2	11079	14	TRAV24*01	TRAJ27*01	TRAC	GCCTTTCTCCCCAATGCAGGCAAATCAACC	AFLPNAGKST	7313	4	TRBV6-6*01	TRBD1*01	TRBJ2-7*01	TRBC2	GCCAGTAATCCGGGACAGGAGGTATACGAGCAGTAC	ASNPGQEVYEQY	3766	10	TRUE	T_CD8_memory	AFLPNAGKST.ASNPGQEVYEQY	4	64	Clone64_4	others	others
13599045	Rhasody Seurat Demo	11697	1288	6.63418	CD103N	BloodCD103N	SampleTag10_hs	Blood	2	2	22365	27	TRAV24*01	TRAJ27*01	TRAC	GCCTTTCTCCCCAATGCAGGCAAATCAACC	AFLPNAGKST	13033	14	TRBV6-6*01	TRBD1*01	TRBJ2-7*01	TRBC2	GCCAGTAATCCGGGACAGGAGGTATACGAGCAGTAC	ASNPGQEVYEQY	9332	13	TRUE	T_CD8_memory	AFLPNAGKST.ASNPGQEVYEQY	4	64	Clone64_4	others	others
11526530	Rhasody Seurat Demo	11161	1246	5.16083	CD103N	CancerCD103N	SampleTag08_hs	Cancer	0	0	22014	27	TRAV24*01	TRAJ27*01	TRAC	GCCTTTCTCCCCAATGCAGGCAAATCAACC	AFLPNAGKST	6731	10	TRBV6-6*01	TRBD1*01	TRBJ2-7*01	TRBC2	GCCAGTAATCCGGGACAGGAGGTATACGAGCAGTAC	ASNPGQEVYEQY	15283	17	TRUE	T_CD8_memory	AFLPNAGKST.ASNPGQEVYEQY	4	64	Clone64_4	others	others
3250963	Rhasody Seurat Demo	9898	1128	8.38553	CD103N	ParacancerCD103N	SampleTag07_hs	Paracancer	2	2	2558	7	TRAV24*01	TRAJ27*01	TRAC	GCCTTTCTCCCCAATGCAGGCAAATCAACC	AFLPNAGKST	644	3	TRBV6-6*01	TRBD1*01	TRBJ2-7*01	TRBC2	GCCAGTAATCCGGGACAGGAGGTATACGAGCAGTAC	ASNPGQEVYEQY	1914	4	TRUE	T_CD8_memory	AFLPNAGKST.ASNPGQEVYEQY	4	64	Clone64_4	others	others
9304790	Rhasody Seurat Demo	22025	1697	4.6765	CD103N	BloodCD103N	SampleTag10_hs	Blood	5	5	7147	13	TRGV9*01	TRGJP*01	TRGC1-TRGC2	GCCTTGTGGGAGGTGGCCGAGTTGGGCAAAAAAATCAAGGTA	ALWEVAELGKKIKV	765	2	TRDV2*03	TRDD3*01	TRDJ1*01	TRDC	GCCTGTGACCCAGTCTCGGGGGATACTAGGAACACCGATAAACTCATC	ACDPVSGDTRNTDKLI	6382	11	TRUE	T_CD8_naive	ALWEVAELGKKIKV.ACDPVSGDTRNTDKLI	4	65	Clone65_4	others	others
1347462	Rhasody Seurat Demo	20921	1796	4.3019	CD103N	CancerCD103N	SampleTag08_hs	Cancer	0	0	12327	13	TRGV9*01	TRGJP*01	TRGC1-TRGC2	GCCTTGTGGGAGGTGGCCGAGTTGGGCAAAAAAATCAAGGTA	ALWEVAELGKKIKV	1050	2	TRDV2*03	TRDD3*01	TRDJ1*01	TRDC	GCCTGTGACCCAGTCTCGGGGGATACTAGGAACACCGATAAACTCATC	ACDPVSGDTRNTDKLI	11277	11	TRUE	T_CD8_naive	ALWEVAELGKKIKV.ACDPVSGDTRNTDKLI	4	65	Clone65_4	others	others
6961990	Rhasody Seurat Demo	22772	1855	6.42895	CD103N	BloodCD103N	SampleTag10_hs	Blood	2	2	12130	24	TRAV1-2*01	TRAJ12*01	TRAC	GCTATGGATAGCAGCTATAAATTGATC	AMDSSYKLI	8940	11	TRBV7-2*01		TRBJ2-2*01	TRBC2	GCCAGCAGGTCCGGGGAGCTGTTT	ASRSGELF	3190	13	TRUE	T_CD8_memory	AMDSSYKLI.ASRSGELF	4	66	Clone66_4	others	others
1937328	Rhasody Seurat Demo	13880	1328	5.89337	CD103N	BloodCD103N	SampleTag10_hs	Blood	2	2	12184	20	TRAV1-2*01	TRAJ12*01	TRAC	GCTATGGATAGCAGCTATAAATTGATC	AMDSSYKLI	549	7	TRBV7-2*01		TRBJ2-2*01	TRBC2	GCCAGCAGGTCCGGGGAGCTGTTT	ASRSGELF	11635	13	TRUE	T_CD8_memory	AMDSSYKLI.ASRSGELF	4	66	Clone66_4	others	others
5922478	Rhasody Seurat Demo	12057	1052	13.5689	CD103N	BloodCD103N	SampleTag10_hs	Blood	5	5	18032	21	TRAV1-2*01	TRAJ12*01	TRAC	GCTATGGATAGCAGCTATAAATTGATC	AMDSSYKLI	5902	4	TRBV7-2*01		TRBJ2-2*01	TRBC2	GCCAGCAGGTCCGGGGAGCTGTTT	ASRSGELF	12130	17	TRUE	T_CD8_memory	AMDSSYKLI.ASRSGELF	4	66	Clone66_4	others	others
12104103	Rhasody Seurat Demo	11764	1308	8.05848	CD103N	BloodCD103N	SampleTag10_hs	Blood	4	4	7888	12	TRAV1-2*01	TRAJ12*01	TRAC	GCTATGGATAGCAGCTATAAATTGATC	AMDSSYKLI	1501	3	TRBV7-2*01		TRBJ2-2*01	TRBC2	GCCAGCAGGTCCGGGGAGCTGTTT	ASRSGELF	6387	9	TRUE	T_CD8_memory	AMDSSYKLI.ASRSGELF	4	66	Clone66_4	others	others
7241153	Rhasody Seurat Demo	45937	3371	6.03	CD103P	CancerCD103P	SampleTag08_hs	Cancer	1	1	590	10	TRAV14/DV4*01	TRAJ26*01	TRAC	GCAATGAGAGACGGTAATAACTATGGTCAGAATTTTGTC	AMRDGNNYGQNFV	260	2	TRBV3-1*01	TRBD1*01	TRBJ2-1*01	TRBC2	GCCAGCAGCCTGGAGGCACAGGCCAATGAGCAGTTC	ASSLEAQANEQF	330	8	TRUE	T_CD8_memory	AMRDGNNYGQNFV.ASSLEAQANEQF	4	67	Clone67_4	others	others
12716200	Rhasody Seurat Demo	13456	1359	6.16082	CD103P	CancerCD103P	SampleTag08_hs	Cancer	1	1	19551	32	TRAV14/DV4*01	TRAJ26*01	TRAC	GCAATGAGAGACGGTAATAACTATGGTCAGAATTTTGTC	AMRDGNNYGQNFV	610	1	TRBV3-1*01	TRBD1*01	TRBJ2-1*01	TRBC2	GCCAGCAGCCTGGAGGCACAGGCCAATGAGCAGTTC	ASSLEAQANEQF	18941	31	TRUE	T_CD8_naive	AMRDGNNYGQNFV.ASSLEAQANEQF	4	67	Clone67_4	others	others
5625284	Rhasody Seurat Demo	13082	1320	6.26051	CD103P	CancerCD103P	SampleTag08_hs	Cancer	1	1	11501	22	TRAV14/DV4*01	TRAJ26*01	TRAC	GCAATGAGAGACGGTAATAACTATGGTCAGAATTTTGTC	AMRDGNNYGQNFV	1874	4	TRBV3-1*01	TRBD1*01	TRBJ2-1*01	TRBC2	GCCAGCAGCCTGGAGGCACAGGCCAATGAGCAGTTC	ASSLEAQANEQF	9627	18	TRUE	T_CD8_naive	AMRDGNNYGQNFV.ASSLEAQANEQF	4	67	Clone67_4	others	others
5460958	Rhasody Seurat Demo	10967	1341	4.40412	CD103P	CancerCD103P	SampleTag08_hs	Cancer	1	1	12683	23	TRAV14/DV4*01	TRAJ26*01	TRAC	GCAATGAGAGACGGTAATAACTATGGTCAGAATTTTGTC	AMRDGNNYGQNFV	2015	10	TRBV3-1*01	TRBD1*01	TRBJ2-1*01	TRBC2	GCCAGCAGCCTGGAGGCACAGGCCAATGAGCAGTTC	ASSLEAQANEQF	10668	13	TRUE	T_CD8_memory	AMRDGNNYGQNFV.ASSLEAQANEQF	4	67	Clone67_4	others	others
2969112	Rhasody Seurat Demo	20751	1457	7.68156	CD103N	ParacancerCD103N	SampleTag07_hs	Paracancer	0	0	13648	18	TRAV14/DV4*01	TRAJ10*01	TRAC	GCAATGAGAGAGGCCCCCGGGGGAGGAGGAAACAAACTCACC	AMREAPGGGGNKLT	3775	6	TRBV7-6*01	TRBD2*01	TRBJ2-5*01	TRBC2	GCCAGCAGCTCGGGGGAGACCCAGTAC	ASSSGETQY	9873	12	TRUE	T_CD8_memory	AMREAPGGGGNKLT.ASSSGETQY	4	68	Clone68_4	others	others
11977032	Rhasody Seurat Demo	14727	1288	6.76988	CD103N	ParacancerCD103N	SampleTag07_hs	Paracancer	0	0	620	4	TRAV14/DV4*01	TRAJ10*01	TRAC	GCAATGAGAGAGGCCCCCGGGGGAGGAGGAAACAAACTCACC	AMREAPGGGGNKLT	178	2	TRBV7-6*01	TRBD2*01	TRBJ2-5*01	TRBC2	GCCAGCAGCTCGGGGGAGACCCAGTAC	ASSSGETQY	442	2	TRUE	T_CD8_memory	AMREAPGGGGNKLT.ASSSGETQY	4	68	Clone68_4	others	others
5780766	Rhasody Seurat Demo	14577	1256	9.96776	CD103N	CancerCD103N	SampleTag08_hs	Cancer	0	0	6225	10	TRAV14/DV4*01	TRAJ10*01	TRAC	GCAATGAGAGAGGCCCCCGGGGGAGGAGGAAACAAACTCACC	AMREAPGGGGNKLT	2877	3	TRBV7-6*01	TRBD2*01	TRBJ2-5*01	TRBC2	GCCAGCAGCTCGGGGGAGACCCAGTAC	ASSSGETQY	3348	7	TRUE	T_CD8_memory	AMREAPGGGGNKLT.ASSSGETQY	4	68	Clone68_4	others	others
12252291	Rhasody Seurat Demo	11505	1118	12.9683	CD103N	BloodCD103N	SampleTag10_hs	Blood	5	5	4134	8	TRAV14/DV4*01	TRAJ10*01	TRAC	GCAATGAGAGAGGCCCCCGGGGGAGGAGGAAACAAACTCACC	AMREAPGGGGNKLT	3141	4	TRBV7-6*01	TRBD2*01	TRBJ2-5*01	TRBC2	GCCAGCAGCTCGGGGGAGACCCAGTAC	ASSSGETQY	993	4	TRUE	T_CD8_memory	AMREAPGGGGNKLT.ASSSGETQY	4	68	Clone68_4	others	others
3393079	Rhasody Seurat Demo	26097	2110	7.41848	CD103P	CancerCD103P	SampleTag08_hs	Cancer	8	8	65867	54	TRAV1-2*01	TRAJ10*01	TRAC	GCGCAGGGGCTCACGGGAGGAGGAAACAAACTCACC	AQGLTGGGNKLT	5630	6	TRBV28*01	TRBD1*01	TRBJ2-7*01	TRBC2	GCCAGCAGTCGGACAGGGGAGGGCGAGCAGTAC	ASSRTGEGEQY	60237	48	TRUE	T_CD8_memory	AQGLTGGGNKLT.ASSRTGEGEQY	4	69	Clone69_4	others	others
4722833	Rhasody Seurat Demo	16078	1551	4.87623	CD103N	CancerCD103N	SampleTag08_hs	Cancer	1	1	31050	30	TRAV1-2*01	TRAJ10*01	TRAC	GCGCAGGGGCTCACGGGAGGAGGAAACAAACTCACC	AQGLTGGGNKLT	12928	12	TRBV28*01	TRBD1*01	TRBJ2-7*01	TRBC2	GCCAGCAGTCGGACAGGGGAGGGCGAGCAGTAC	ASSRTGEGEQY	18122	18	TRUE	T_CD8_naive	AQGLTGGGNKLT.ASSRTGEGEQY	4	69	Clone69_4	others	others
13001137	Rhasody Seurat Demo	15480	1848	2.82946	CD103P	CancerCD103P	SampleTag08_hs	Cancer	1	1	53948	33	TRAV1-2*01	TRAJ10*01	TRAC	GCGCAGGGGCTCACGGGAGGAGGAAACAAACTCACG	AQGLTGGGNKLT	4	1	TRBV28*01	TRBD1*01	TRBJ2-7*01	TRBC2	GCCAGCAGTCGGACAGGGGAGGGCGAGCAGTAC	ASSRTGEGEQY	53944	32	TRUE	T_CD8_memory	AQGLTGGGNKLT.ASSRTGEGEQY	4	69	Clone69_4	others	others
5915931	Rhasody Seurat Demo	10846	1112	6.73981	CD103N	CancerCD103N	SampleTag08_hs	Cancer	1	1	61556	69	TRAV1-2*01	TRAJ10*01	TRAC	GCGCAGGGGCTCACGGGAGGAGGAAACAAACTCACC	AQGLTGGGNKLT	19236	24	TRBV28*01	TRBD1*01	TRBJ2-7*01	TRBC2	GCCAGCAGTCGGACAGGGGAGGGCGAGCAGTAC	ASSRTGEGEQY	42320	45	TRUE	T_CD8_memory	AQGLTGGGNKLT.ASSRTGEGEQY	4	69	Clone69_4	others	others
180524	Rhasody Seurat Demo	33834	2610	6.91612	CD103P	CancerCD103P	SampleTag08_hs	Cancer	1	1	38723	49	TRAV12-1*01	TRAJ20*01	TRAC	GTGGTGAACCCAAGCGACTACAAGCTCAGC	VVNPSDYKLS	10465	15	TRBV28*01	TRBD2*01	TRBJ2-1*01	TRBC2	GCCAGCAATGGGGGGGGGGTCTACAATGAGCAGTTC	ASNGGGVYNEQF	28258	34	TRUE	T_CD8_memory	VVNPSDYKLS.ASNGGGVYNEQF	29	7	Clone7_29	Clone7_29	others
6810261	Rhasody Seurat Demo	30388	2189	4.55772	CD103N	CancerCD103N	SampleTag08_hs	Cancer	1	1	88150	80	TRAV12-1*01	TRAJ20*01	TRAC	GTGGTGAACCCAAGCGACTACAAGCTCAGC	VVNPSDYKLS	40439	34	TRBV28*01	TRBD2*01	TRBJ2-1*01	TRBC2	GCCAGCAATGGGGGGGGGGTCTACAATGAGCAGTTC	ASNGGGVYNEQF	47711	46	TRUE	T_CD8_naive	VVNPSDYKLS.ASNGGGVYNEQF	29	7	Clone7_29	Clone7_29	others
7096742	Rhasody Seurat Demo	29722	2355	7.75856	CD103P	CancerCD103P	SampleTag08_hs	Cancer	8	8	50302	54	TRAV12-1*01	TRAJ20*01	TRAC	GTGGTGAACCCAAGCGACTACAAGCTCAGC	VVNPSDYKLS	40377	43	TRBV28*01	TRBD2*01	TRBJ2-1*01	TRBC2	GCCAGCAATGGGGGGGGGGTCTACAATGAGCAGTTC	ASNGGGVYNEQF	9925	11	TRUE	T_CD8_memory	VVNPSDYKLS.ASNGGGVYNEQF	29	7	Clone7_29	Clone7_29	others
5916689	Rhasody Seurat Demo	26539	2029	8.08244	CD103P	CancerCD103P	SampleTag08_hs	Cancer	1	1	39287	37	TRAV12-1*01	TRAJ20*01	TRAC	GTGGTGAACCCAAGCGACTACAAGCTCAGC	VVNPSDYKLS	11915	11	TRBV28*01	TRBD2*01	TRBJ2-1*01	TRBC2	GCCAGCAATGGGGGGGGGGTCTACAATGAGCAGTTC	ASNGGGVYNEQF	27372	26	TRUE	T_CD8_memory	VVNPSDYKLS.ASNGGGVYNEQF	29	7	Clone7_29	Clone7_29	others
10482498	Rhasody Seurat Demo	26199	2068	4.32459	CD103P	CancerCD103P	SampleTag08_hs	Cancer	1	1	54669	58	TRAV12-1*01	TRAJ20*01	TRAC	GTGGTGAACCCAAGCGACTACAAGCTCAGC	VVNPSDYKLS	10503	8	TRBV28*01	TRBD2*01	TRBJ2-1*01	TRBC2	GCCAGCAATGGGGGGGGGGTCTACAATGAGCAGTTC	ASNGGGVYNEQF	44166	50	TRUE	T_CD8_memory	VVNPSDYKLS.ASNGGGVYNEQF	29	7	Clone7_29	Clone7_29	others
31528	Rhasody Seurat Demo	23027	1882	9.37595	CD103N	CancerCD103N	SampleTag08_hs	Cancer	1	1	18826	28	TRAV12-1*01	TRAJ20*01	TRAC	GTGGTGAACCCAAGCGACTACAAGCTCAGC	VVNPSDYKLS	5633	6	TRBV28*01	TRBD2*01	TRBJ2-1*01	TRBC2	GCCAGCAATGGGGGGGGGGTCTACAATGAGCAGTTC	ASNGGGVYNEQF	13193	22	TRUE	T_CD8_memory	VVNPSDYKLS.ASNGGGVYNEQF	29	7	Clone7_29	Clone7_29	others
3252903	Rhasody Seurat Demo	22239	1845	6.41666	CD103N	CancerCD103N	SampleTag08_hs	Cancer	1	1	15609	21	TRAV12-1*01	TRAJ20*01	TRAC	GTGGTGAACCCAAGCGACTACAAGCTCAGC	VVNPSDYKLS	9420	16	TRBV28*01	TRBD2*01	TRBJ2-1*01	TRBC2	GCCAGCAATGGGGGGGGGGTCTACAATGAGCAGTTC	ASNGGGVYNEQF	6189	5	TRUE	T_CD8_memory	VVNPSDYKLS.ASNGGGVYNEQF	29	7	Clone7_29	Clone7_29	others
903256	Rhasody Seurat Demo	21226	1514	6.26119	CD103P	CancerCD103P	SampleTag08_hs	Cancer	1	1	41064	45	TRAV12-1*01	TRAJ20*01	TRAC	GTGGTGAACCCAAGCGACTACAAGCTCAGC	VVNPSDYKLS	20596	21	TRBV28*01	TRBD2*01	TRBJ2-1*01	TRBC2	GCCAGCAATGGGGGGGGGGTCTACAATGAGCAGTTC	ASNGGGVYNEQF	20468	24	TRUE	T_CD8_memory	VVNPSDYKLS.ASNGGGVYNEQF	29	7	Clone7_29	Clone7_29	others
2679967	Rhasody Seurat Demo	20530	2013	21.4515	CD103P	CancerCD103P	SampleTag08_hs	Cancer	8	8	15832	27	TRAV12-1*01	TRAJ20*01	TRAC	GTGGTGAACCCAAGCGACTACAAGCTCAGC	VVNPSDYKLS	2317	9	TRBV28*01	TRBD2*01	TRBJ2-1*01	TRBC2	GCCAGCAATGGGGGGGGGGTCTACAATGAGCAGTTC	ASNGGGVYNEQF	13515	18	TRUE	T_CD8_memory	VVNPSDYKLS.ASNGGGVYNEQF	29	7	Clone7_29	Clone7_29	others
11684754	Rhasody Seurat Demo	19737	1897	8.25353	CD103P	CancerCD103P	SampleTag08_hs	Cancer	1	1	24077	30	TRAV12-1*01	TRAJ20*01	TRAC	GTGGTGAACCCAAGCGACTACAAGCTCAGC	VVNPSDYKLS	7933	11	TRBV28*01	TRBD2*01	TRBJ2-1*01	TRBC2	GCCAGCAATGGGGGGGGGGTCTACAATGAGCAGTTC	ASNGGGVYNEQF	16144	19	TRUE	T_CD8_memory	VVNPSDYKLS.ASNGGGVYNEQF	29	7	Clone7_29	Clone7_29	others
5768525	Rhasody Seurat Demo	17482	1595	10.9827	CD103P	CancerCD103P	SampleTag08_hs	Cancer	1	1	42893	67	TRAV12-1*01	TRAJ20*01	TRAC	GTGGTGAACCCAAGCGACTACAAGCTCAGC	VVNPSDYKLS	9398	28	TRBV28*01	TRBD2*01	TRBJ2-1*01	TRBC2	GCCAGCAATGGGGGGGGGGTCTACAATGAGCAGTTC	ASNGGGVYNEQF	33495	39	TRUE	T_CD8_memory	VVNPSDYKLS.ASNGGGVYNEQF	29	7	Clone7_29	Clone7_29	others
6943534	Rhasody Seurat Demo	14947	1372	5.20506	CD103P	CancerCD103P	SampleTag08_hs	Cancer	1	1	23996	21	TRAV12-1*01	TRAJ20*01	TRAC	GTGGTGAACCCAAGCGACTACAAGCTCAGC	VVNPSDYKLS	11550	7	TRBV28*01	TRBD2*01	TRBJ2-1*01	TRBC2	GCCAGCAATGGGGGGGGGGTCTACAATGAGCAGTTC	ASNGGGVYNEQF	12446	14	TRUE	T_CD8_naive	VVNPSDYKLS.ASNGGGVYNEQF	29	7	Clone7_29	Clone7_29	others
299602	Rhasody Seurat Demo	14885	1374	5.19987	CD103N	CancerCD103N	SampleTag08_hs	Cancer	1	1	27808	30	TRAV12-1*01	TRAJ20*01	TRAC	GTGGTGAACCCAAGCGACTACAAGCTCAGC	VVNPSDYKLS	5630	8	TRBV28*01	TRBD2*01	TRBJ2-1*01	TRBC2	GCCAGCAATGGGGGGGGGGTCTACAATGAGCAGTTC	ASNGGGVYNEQF	22178	22	TRUE	T_CD8_naive	VVNPSDYKLS.ASNGGGVYNEQF	29	7	Clone7_29	Clone7_29	others
6521897	Rhasody Seurat Demo	14009	1416	5.02534	CD103P	CancerCD103P	SampleTag08_hs	Cancer	1	1	20559	27	TRAV12-1*01	TRAJ20*01	TRAC	GTGGTGAACCCAAGCGACTACAAGCTCAGC	VVNPSDYKLS	3766	6	TRBV28*01	TRBD2*01	TRBJ2-1*01	TRBC2	GCCAGCAATGGGGGGGGGGTCTACAATGAGCAGTTC	ASNGGGVYNEQF	16793	21	TRUE	T_CD8_memory	VVNPSDYKLS.ASNGGGVYNEQF	29	7	Clone7_29	Clone7_29	others
10035517	Rhasody Seurat Demo	13938	1336	14.1268	CD103N	CancerCD103N	SampleTag08_hs	Cancer	3	3	24212	29	TRAV12-1*01	TRAJ20*01	TRAC	GTGGTGAACCCAAGCGACTACAAGCTCAGC	VVNPSDYKLS	7500	5	TRBV28*01	TRBD2*01	TRBJ2-1*01	TRBC2	GCCAGCAATGGGGGGGGGGTCTACAATGAGCAGTTC	ASNGGGVYNEQF	16712	24	TRUE	T_CD8_memory	VVNPSDYKLS.ASNGGGVYNEQF	29	7	Clone7_29	Clone7_29	others
2667303	Rhasody Seurat Demo	13366	1503	7.59389	CD103P	CancerCD103P	SampleTag08_hs	Cancer	1	1	30418	43	TRAV12-1*01	TRAJ20*01	TRAC	GTGGTGAACCCAAGCGACTACAAGCTCAGC	VVNPSDYKLS	1405	9	TRBV28*01	TRBD2*01	TRBJ2-1*01	TRBC2	GCCAGCAATGGGGGGGGGGTCTACAATGAGCAGTTC	ASNGGGVYNEQF	29013	34	TRUE	T_CD8_memory	VVNPSDYKLS.ASNGGGVYNEQF	29	7	Clone7_29	Clone7_29	others
2082058	Rhasody Seurat Demo	13296	1233	6.22744	CD103P	CancerCD103P	SampleTag08_hs	Cancer	1	1	46209	59	TRAV12-1*01	TRAJ20*01	TRAC	GTGGTGAACCCAAGCGACTACAAGCTCAGC	VVNPSDYKLS	22685	27	TRBV28*01	TRBD2*01	TRBJ2-1*01	TRBC2	GCCAGCAATGGGGGGGGGGTCTACAATGAGCAGTTC	ASNGGGVYNEQF	23524	32	TRUE	T_CD8_memory	VVNPSDYKLS.ASNGGGVYNEQF	29	7	Clone7_29	Clone7_29	others
2520224	Rhasody Seurat Demo	12809	1301	7.17464	CD103N	CancerCD103N	SampleTag08_hs	Cancer	1	1	26348	35	TRAV12-1*01	TRAJ20*01	TRAC	GTGGTGAACCCAAGCGACTACAAGCTCAGC	VVNPSDYKLS	8206	11	TRBV28*01	TRBD2*01	TRBJ2-1*01	TRBC2	GCCAGCAATGGGGGGGGGGTCTACAATGAGCAGTTC	ASNGGGVYNEQF	18142	24	TRUE	T_CD8_naive	VVNPSDYKLS.ASNGGGVYNEQF	29	7	Clone7_29	Clone7_29	others
13443926	Rhasody Seurat Demo	12271	1391	2.76261	CD103N	CancerCD103N	SampleTag08_hs	Cancer	1	1	22502	39	TRAV12-1*01	TRAJ20*01	TRAC	GTGGTGAACCCAAGCGACTACAAGCTCAGC	VVNPSDYKLS	7384	22	TRBV28*01	TRBD2*01	TRBJ2-1*01	TRBC2	GCCAGCAATGGGGGGGGGGTCTACAATGAGCAGTTC	ASNGGGVYNEQF	15118	17	TRUE	T_CD8_memory	VVNPSDYKLS.ASNGGGVYNEQF	29	7	Clone7_29	Clone7_29	others
6058051	Rhasody Seurat Demo	11878	1049	6.41522	CD103N	CancerCD103N	SampleTag08_hs	Cancer	1	1	19713	37	TRAV12-1*01	TRAJ20*01	TRAC	GTGGTGAACCCAAGCGACTACAAGCTCAGC	VVNPSDYKLS	2809	8	TRBV28*01	TRBD2*01	TRBJ2-1*01		GCCAGCAATGGGGGGGGGGTCTACAATGAGCAGTTC	ASNGGGVYNEQF	16904	29	TRUE	T_CD8_memory	VVNPSDYKLS.ASNGGGVYNEQF	29	7	Clone7_29	Clone7_29	others
1803320	Rhasody Seurat Demo	11666	898	7.64615	CD103P	CancerCD103P	SampleTag08_hs	Cancer	1	1	45178	44	TRAV12-1*01	TRAJ20*01	TRAC	GTGGTGAACCCAAGCGACTACAAGCTCAGC	VVNPSDYKLS	26037	18	TRBV28*01	TRBD2*01	TRBJ2-1*01	TRBC2	GCCAGCAATGGGGGGGGGGTCTACAATGAGCAGTTC	ASNGGGVYNEQF	19141	26	TRUE	T_CD8_memory	VVNPSDYKLS.ASNGGGVYNEQF	29	7	Clone7_29	Clone7_29	others
12566018	Rhasody Seurat Demo	11581	1044	4.55056	CD103N	CancerCD103N	SampleTag08_hs	Cancer	1	1	32505	42	TRAV12-1*01	TRAJ20*01	TRAC	GTGGTGAACCCAAGCGACTACAAGCTCAGC	VVNPSDYKLS	23197	22	TRBV28*01	TRBD2*01	TRBJ2-1*01	TRBC2	GCCAGCAATGGGGGGGGGGTCTACAATGAGCAGTTC	ASNGGGVYNEQF	9308	20	TRUE	T_CD8_memory	VVNPSDYKLS.ASNGGGVYNEQF	29	7	Clone7_29	Clone7_29	others
14009880	Rhasody Seurat Demo	11185	1246	8.32365	CD103P	CancerCD103P	SampleTag08_hs	Cancer	1	1	4752	13	TRAV12-1*01	TRAJ20*01	TRAC	GTGGTGAACCCAAGCGACTACAAGCTCAGC	VVNPSDYKLS	643	4	TRBV28*01	TRBD2*01	TRBJ2-1*01	TRBC2	GCCAGCAATGGGGGGGGGGTCTACAATGAGCAGTTC	ASNGGGVYNEQF	4109	9	TRUE	T_CD8_memory	VVNPSDYKLS.ASNGGGVYNEQF	29	7	Clone7_29	Clone7_29	others
5460112	Rhasody Seurat Demo	9865	1067	9.84288	CD103N	CancerCD103N	SampleTag08_hs	Cancer	1	1	29924	20	TRAV12-1*01	TRAJ20*01	TRAC	GTGGTGAACCCAAGCGACTACAAGCTCAGC	VVNPSDYKLS	18376	7	TRBV28*01	TRBD2*01	TRBJ2-1*01	TRBC2	GCCAGCAATGGGGGGGGGGTCTACAATGAGCAGTTC	ASNGGGVYNEQF	11548	13	TRUE	T_CD8_memory	VVNPSDYKLS.ASNGGGVYNEQF	29	7	Clone7_29	Clone7_29	others
6796064	Rhasody Seurat Demo	21723	1649	9.98021	CD103N	BloodCD103N	SampleTag10_hs	Blood	2	2	10919	9	TRAV17*01	TRAJ30*01	TRAC	GCTACGGACGCGGGAGATGACAAGATCATC	ATDAGDDKII	5433	3	TRBV28*01	TRBD2*01	TRBJ2-3*01	TRBC2	GCCAGCAGTCCTATTAGCGGGGGGGCAGCAGATACGCAGTAT	ASSPISGGAADTQY	5486	6	TRUE	T_CD8_memory	ATDAGDDKII.ASSPISGGAADTQY	4	70	Clone70_4	others	others
2514863	Rhasody Seurat Demo	11086	1017	11.6994	CD103N	BloodCD103N	SampleTag10_hs	Blood	2	2	13592	8	TRAV17*01	TRAJ30*01	TRAC	GCTACGGACGCGGGAGATGACAAGATCATC	ATDAGDDKII	4110	2	TRBV28*01	TRBD2*01	TRBJ2-3*01	TRBC2	GCCAGCAGTCCTATTAGCGGGGGGGCAGCAGATACGCAGTAT	ASSPISGGAADTQY	9482	6	TRUE	T_CD8_memory	ATDAGDDKII.ASSPISGGAADTQY	4	70	Clone70_4	others	others
8413103	Rhasody Seurat Demo	20922	1733	5.47749	CD103N	BloodCD103N	SampleTag10_hs	Blood	2	2	12731	14	TRAV35*02	TRAJ42*01	TRAC	GCTGTACACATAGGAGGAGGAAGCCAAGGAAATCTCATC	AVHIGGGSQGNLI	8358	7	TRBV10-3*01	TRBD2*01	TRBJ2-3*01	TRBC2	GCCATCAGTGATCCAAACCAGCTGGGGGGCACAGATACGCAGTAT	AISDPNQLGGTDTQY	4373	7	TRUE	T_CD8_memory	AVHIGGGSQGNLI.AISDPNQLGGTDTQY	4	71	Clone71_4	others	others
8421574	Rhasody Seurat Demo	18332	1471	9.53524	CD103N	BloodCD103N	SampleTag10_hs	Blood	2	2	44382	27	TRAV35*02	TRAJ42*01	TRAC	GCTGTACACATAGGAGGAGGAAGCCAAGGAAATCTCATC	AVHIGGGSQGNLI	5663	6	TRBV10-3*01	TRBD2*01	TRBJ2-3*01	TRBC2	GCCATCAGTGATCCAAACCAGCTGGGGGGCACAGATACGCAGTAT	AISDPNQLGGTDTQY	38719	21	TRUE	T_CD8_memory	AVHIGGGSQGNLI.AISDPNQLGGTDTQY	4	71	Clone71_4	others	others
2088281	Rhasody Seurat Demo	10511	1099	4.30977	CD103N	BloodCD103N	SampleTag10_hs	Blood	2	2	25250	22	TRAV35*02	TRAJ42*01	TRAC	GCTGTACACATAGGAGGAGGAAGCCAAGGAAATCTCATC	AVHIGGGSQGNLI	1747	3	TRBV10-3*01	TRBD2*01	TRBJ2-3*01	TRBC2	GCCATCAGTGATCCAAACCAGCTGGGGGGCACAGATACGCAGTAT	AISDPNQLGGTDTQY	23503	19	TRUE	T_CD8_memory	AVHIGGGSQGNLI.AISDPNQLGGTDTQY	4	71	Clone71_4	others	others
3101646	Rhasody Seurat Demo	9210	787	8.11075	CD103N	BloodCD103N	SampleTag10_hs	Blood	2	2	17074	18	TRAV35*01	TRAJ42*01	TRAC	GCTGTACACATAGGAGGAGGAAGCCAAGGAAATCTCATC	AVHIGGGSQGNLI	7099	6	TRBV10-3*01	TRBD2*01	TRBJ2-3*01	TRBC2	GCCATCAGTGATCCAAACCAGCTGGGGGGCACAGATACGCAGTAT	AISDPNQLGGTDTQY	9975	12	TRUE	T_CD8_memory	AVHIGGGSQGNLI.AISDPNQLGGTDTQY	4	71	Clone71_4	others	others
9889160	Rhasody Seurat Demo	45651	2882	8.49489	CD103P	CancerCD103P	SampleTag08_hs	Cancer	8	8	20821	18	TRAV4*01	TRAJ8*01	TRAC	CTCGTGGGGGCTCCACTTTCAGGCTTTCAGAAACTTGTA	LVGAPLSGFQKLV	797	2	TRBV28*01	TRBD1*01	TRBJ2-1*01	TRBC2	GCCAGCAGTAACGAACTTGGGACCAATGAGCAGTTC	ASSNELGTNEQF	20024	16	TRUE	T_CD8_memory	LVGAPLSGFQKLV.ASSNELGTNEQF	4	72	Clone72_4	others	others
11683605	Rhasody Seurat Demo	10983	1221	8.88646	CD103N	CancerCD103N	SampleTag08_hs	Cancer	0	0	19626	19	TRAV4*01	TRAJ8*01	TRAC	CTCGTGGGGGCTCCACTTTCAGGCTTTCAGAAACTTGTA	LVGAPLSGFQKLV	3258	5	TRBV28*01	TRBD1*01	TRBJ2-1*01	TRBC2	GCCAGCAGTAACGAACTTGGGACCAATGAGCAGTTC	ASSNELGTNEQF	16368	14	TRUE	T_CD8_naive	LVGAPLSGFQKLV.ASSNELGTNEQF	4	72	Clone72_4	others	others
2668066	Rhasody Seurat Demo	8015	945	9.29507	CD103N	CancerCD103N	SampleTag08_hs	Cancer	2	2	8016	10	TRAV4*01	TRAJ8*01	TRAC	CTCGTGGGGGCTCCACTTTCAGGCTTTCAGAAACTTGTA	LVGAPLSGFQKLV	1227	2	TRBV28*01	TRBD1*01	TRBJ2-1*01	TRBC2	GCCAGCAGTAACGAACTTGGGACCAATGAGCAGTTC	ASSNELGTNEQF	6789	8	TRUE	T_CD8_memory	LVGAPLSGFQKLV.ASSNELGTNEQF	4	72	Clone72_4	others	others
11827642	Rhasody Seurat Demo	25392	1924	6.08459	CD103P	CancerCD103P	SampleTag08_hs	Cancer	1	1	8754	27	TRAV12-2*01	TRAJ34*01	TRAC	GCCGTGAACGGGAGGGACACCGACAAGCTCATC	REREGHRQAH	6855	11	TRBV6-5*01	TRBD2*01	TRBJ2-7*01	TRBC2	GCCAGCAGTTACGGCGGGGCGGGCGAGCAGTAC	ASSYGGAGEQY	1899	16	TRUE	T_CD8_memory	REREGHRQAH.ASSYGGAGEQY	4	73	Clone73_4	others	others
5040469	Rhasody Seurat Demo	14837	1353	5.33127	CD103N	CancerCD103N	SampleTag08_hs	Cancer	1	1	9397	20	TRAV12-2*01	TRAJ34*01	TRAC	GCCGTGAACGGGAGGGACACCGACAAGCTCATC	REREGHRQAH	2323	3	TRBV6-5*01	TRBD2*01	TRBJ2-7*01	TRBC2	GCCAGCAGTTACGGCGGGGCGGGCGAGCAGTAC	ASSYGGAGEQY	7074	17	TRUE	T_CD8_memory	REREGHRQAH.ASSYGGAGEQY	4	73	Clone73_4	others	others
10192218	Rhasody Seurat Demo	13271	1084	4.7924	CD103P	CancerCD103P	SampleTag08_hs	Cancer	1	1	13986	23	TRAV12-2*01	TRAJ34*01	TRAC	GCCGTGAACGGGAGGGACACCGACAAGCTCATC	REREGHRQAH	4656	7	TRBV6-5*01	TRBD2*01	TRBJ2-7*01	TRBC2	GCCAGCAGTTACGGCGGGGCGGGCGAGCAGTAC	ASSYGGAGEQY	9330	16	TRUE	T_CD8_memory	REREGHRQAH.ASSYGGAGEQY	4	73	Clone73_4	others	others
7968437	Rhasody Seurat Demo	18271	1414	13.3928	CD103N	CancerCD103N	SampleTag08_hs	Cancer	1	1	5513	9	TRAV12-2*01	TRAJ15*01	TRAC	GCCGCCGATAACCAGGCAGGAACTGCTCTGATC	AADNQAGTALI	4093	5	TRBV3-1*01		TRBJ2-2*01	TRBC2	GCCAGCAGCCAGGCACAGACCACCGGGGAGCTGTTT	ASSQAQTTGELF	1420	4	TRUE	T_CD8_memory	AADNQAGTALI.ASSQAQTTGELF	3	74	Clone74_3	others	others
10928279	Rhasody Seurat Demo	9571	1276	7.18838	CD103P	CancerCD103P	SampleTag08_hs	Cancer	1	1	27675	51	TRAV12-2*01	TRAJ15*01	TRAC	GCCGCCGATAACCAGGCAGGAACTGCTCTGATC	AADNQAGTALI	14680	25	TRBV3-1*01		TRBJ2-2*01	TRBC2	GCCAGCAGCCAGGCACAGACCACCGGGGAGCTGTTT	ASSQAQTTGELF	12995	26	TRUE	T_CD8_memory	AADNQAGTALI.ASSQAQTTGELF	3	74	Clone74_3	others	others
7729	Rhasody Seurat Demo	34027	2633	6.93273	CD103P	CancerCD103P	SampleTag08_hs	Cancer	7	7	6550	14	TRAV13-1*02	TRAJ33*01	TRAC	GCAGCTTCCCGGTGGGATAGCAACTATCAGTTAATC	AASRWDSNYQLI	5289	6	TRBV27*01	TRBD1*01	TRBJ2-7*01	TRBC2	GCCAGCAGTCCCAACACCGGGACCACTATTTACGAGCAGTAC	ASSPNTGTTIYEQY	1261	8	TRUE	T_CD8_memory	AASRWDSNYQLI.ASSPNTGTTIYEQY	3	75	Clone75_3	others	others
8435405	Rhasody Seurat Demo	11980	919	6.59432	CD103N	BloodCD103N	SampleTag10_hs	Blood	2	2	7863	10	TRAV13-1*02	TRAJ33*01	TRAC	GCAGCTTCCCGGTGGGATAGCAACTATCAGTTAATC	AASRWDSNYQLI	2217	4	TRBV27*01	TRBD1*01	TRBJ2-7*01	TRBC2	GCCAGCAGTCCCAACACCGGGACCACTATTTACGAGCAGTAC	ASSPNTGTTIYEQY	5646	6	TRUE	T_CD8_memory	AASRWDSNYQLI.ASSPNTGTTIYEQY	3	75	Clone75_3	others	others
11796532	Rhasody Seurat Demo	9175	1022	7.28065	CD103N	BloodCD103N	SampleTag10_hs	Blood	2	2	19217	20	TRAV13-1*02	TRAJ33*01	TRAC	GCAGCTTCCCGGTGGGATAGCAACTATCAGTTAATC	AASRWDSNYQLI	13481	12	TRBV27*01	TRBD1*01	TRBJ2-7*01	TRBC2	GCCAGCAGTCCCAACACCGGGACCACTATTTACGAGCAGTAC	ASSPNTGTTIYEQY	5736	8	TRUE	T_CD8_memory	AASRWDSNYQLI.ASSPNTGTTIYEQY	3	75	Clone75_3	others	others
10058586	Rhasody Seurat Demo	19656	1394	4.29894	CD103P	ParacancerCD103P	SampleTag07_hs	Paracancer	0	0	7041	16	TRAV29/DV5*01	TRAJ37*01	TRAC	GCAGCAAGCTGGGGGTCTGGCAACACAGGCAAACTAATC	AASWGSGNTGKLI	4780	9	TRBV27*01	TRBD1*01	TRBJ2-7*01	TRBC2	GCCAGCACTGCCAGGGGCAGGCAGTAC	ASTARGRQY	2261	7	TRUE	T_CD8_memory	AASWGSGNTGKLI.ASTARGRQY	3	76	Clone76_3	others	others
3686427	Rhasody Seurat Demo	17488	1282	8.31999	CD103P	CancerCD103P	SampleTag08_hs	Cancer	0	0	12858	21	TRAV29/DV5*01	TRAJ37*01	TRAC	GCAGCAAGCTGGGGGTCTGGCAACACAGGCAAACTAATC	AASWGSGNTGKLI	70	7	TRBV27*01	TRBD1*01	TRBJ2-7*01	TRBC2	GCCAGCACTGCCAGGGGCAGGCAGTAC	ASTARGRQY	12788	14	TRUE	T_CD8_memory	AASWGSGNTGKLI.ASTARGRQY	3	76	Clone76_3	others	others
3697576	Rhasody Seurat Demo	14871	1293	8.10302	CD103P	ParacancerCD103P	SampleTag07_hs	Paracancer	0	0	17655	21	TRAV29/DV5*01	TRAJ37*01	TRAC	GCAGCAAGCTGGGGGTCTGGCAACACAGGCAAACTAATC	AASWGSGNTGKLI	16593	17	TRBV27*01	TRBD1*01	TRBJ2-7*01	TRBC2	GCCAGCACTGCCAGGGGCAGGCAGTAC	ASTARGRQY	1062	4	TRUE	T_CD8_memory	AASWGSGNTGKLI.ASTARGRQY	3	76	Clone76_3	others	others
11220572	Rhasody Seurat Demo	10393	1127	9.44867	CD103N	BloodCD103N	SampleTag10_hs	Blood	5	5	1084	6	TRAV21*02	TRAJ56*01	TRAC	GCTGCCACGGCCCCCGGAGCCAATAGTAAGCTGACA	AATAPGANSKLT	978	2	TRBV6-5*01		TRBJ1-6*01	TRBC1	GCCAGCAGTTACTTTAGGTTGGGGAATTCACCCCTCCAC	ASSYFRLGNSPLH	106	4	TRUE	T_CD8_memory	AATAPGANSKLT.ASSYFRLGNSPLH	3	77	Clone77_3	others	others
2093277	Rhasody Seurat Demo	9968	921	9.90169	CD103N	CancerCD103N	SampleTag08_hs	Cancer	0	0	10791	22	TRAV21*02	TRAJ56*01	TRAC	GCTGCCACGGCCCCCGGAGCCAATAGTAAGCTGACA	AATAPGANSKLT	6641	17	TRBV6-5*01		TRBJ1-6*01	TRBC1	GCCAGCAGTTACTTTAGGTTGGGGAATTCACCCCTCCAC	ASSYFRLGNSPLH	4150	5	TRUE	T_CD8_memory	AATAPGANSKLT.ASSYFRLGNSPLH	3	77	Clone77_3	others	others
5030860	Rhasody Seurat Demo	7788	859	6.58706	CD103N	BloodCD103N	SampleTag10_hs	Blood	5	5	9661	17	TRAV21*02	TRAJ56*01	TRAC	GCTGCCACGGCCCCCGGAGCCAATAGTAAGCTGACA	AATAPGANSKLT	9248	11	TRBV6-5*01		TRBJ1-6*01	TRBC1	GCCAGCAGTTACTTTAGGTTGGGGAATTCACCCCTCCAC	ASSYFRLGNSPLH	413	6	TRUE	T_CD8_memory	AATAPGANSKLT.ASSYFRLGNSPLH	3	77	Clone77_3	others	others
8288309	Rhasody Seurat Demo	18999	1581	3.14227	CD103N	CancerCD103N	SampleTag08_hs	Cancer	0	0	10490	14	TRAV13-1*02	TRAJ33*01	TRAC	GCAGCAACCCGCTGGGATAGCAACTATCAGTTAATC	AATRWDSNYQLI	4848	4	TRBV27*01	TRBD2*01	TRBJ2-7*01	TRBC2	GCCAGTAGTAGCGGAGAGACCCACTACGAGCAGTAC	ASSSGETHYEQY	5642	10	TRUE	T_CD8_memory	AATRWDSNYQLI.ASSSGETHYEQY	3	78	Clone78_3	others	others
2231506	Rhasody Seurat Demo	16469	1564	4.29291	CD103N	CancerCD103N	SampleTag08_hs	Cancer	0	0	1568	6	TRAV13-1*02	TRAJ33*01	TRAC	GCAGCAACCCGCTGGGATAGCAACTATCAGTTAATC	AATRWDSNYQLI	95	1	TRBV27*01	TRBD2*01	TRBJ2-7*01	TRBC2	GCCAGTAGTAGCGGAGAGACCCACTACGAGCAGTAC	ASSSGETHYEQY	1473	5	TRUE	T_CD8_memory	AATRWDSNYQLI.ASSSGETHYEQY	3	78	Clone78_3	others	others
11212480	Rhasody Seurat Demo	12656	1034	11.5518	CD103N	CancerCD103N	SampleTag08_hs	Cancer	0	0	14243	22	TRAV13-1*02	TRAJ33*01	TRAC	GCAGCAACCCGCTGGGATAGCAACTATCAGTTAATC	AATRWDSNYQLI	2091	9	TRBV27*01	TRBD2*01	TRBJ2-7*01	TRBC2	GCCAGTAGTAGCGGAGAGACCCACTACGAGCAGTAC	ASSSGETHYEQY	12152	13	TRUE	T_CD8_memory	AATRWDSNYQLI.ASSSGETHYEQY	3	78	Clone78_3	others	others
6505815	Rhasody Seurat Demo	16989	1423	6.85738	CD103N	BloodCD103N	SampleTag10_hs	Blood	2	2	4674	15	TRAV27*01	TRAJ54*01	TRAC	GCAGGAGAAAAGGGAGCCCAGAAGCTGGTA	AGEKGAQKLV	1994	7	TRBV3-1*01	TRBD1*01	TRBJ2-7*01	TRBC2	GCCAGCAGCCAAGCAGGGCGGTACGAGCAGTAC	ASSQAGRYEQY	2680	8	TRUE	T_CD8_memory	AGEKGAQKLV.ASSQAGRYEQY	3	79	Clone79_3	others	others
2388903	Rhasody Seurat Demo	14059	1178	5.51248	CD103N	CancerCD103N	SampleTag08_hs	Cancer	0	0	2052	15	TRAV27*01	TRAJ54*01	TRAC	GCAGGAGAAAAGGGAGCCCAGAAGCTGGTA	AGEKGAQKLV	522	4	TRBV3-1*01	TRBD1*01	TRBJ2-7*01	TRBC2	GCCAGCAGCCAAGCAGGGCGGTACGAGCAGTAC	ASSQAGRYEQY	1530	11	TRUE	T_CD8_memory	AGEKGAQKLV.ASSQAGRYEQY	3	79	Clone79_3	others	others
9457200	Rhasody Seurat Demo	13736	1302	4.09144	CD103N	BloodCD103N	SampleTag10_hs	Blood	2	2	9788	18	TRAV27*01	TRAJ54*01	TRAC	GCAGGAGAAAAGGGAGCCCAGAAGCTGGTA	AGEKGAQKLV	3938	7	TRBV3-1*01	TRBD1*01	TRBJ2-7*01	TRBC2	GCCAGCAGCCAAGCAGGGCGGTACGAGCAGTAC	ASSQAGRYEQY	5850	11	TRUE	T_CD8_memory	AGEKGAQKLV.ASSQAGRYEQY	3	79	Clone79_3	others	others
13293330	Rhasody Seurat Demo	30662	2663	4.58874	CD103P	CancerCD103P	SampleTag08_hs	Cancer	8	8	12733	20	TRAV8-2*01	TRAJ9*01	TRAC	GTTGTGAGGATACTGGAGGCTTCAAAACTATC	VVRILEASKLS	1143	1	TRBV6-5*01	TRBD2*01	TRBJ2-7*01	TRBC2	GCCAGCAGTTACGGCGGGGCGGGCGAGCAGTAC	ASSYGGAGEQY	11590	19	TRUE	T_CD8_memory	VVRILEASKLS.ASSYGGAGEQY	28	8	Clone8_28	Clone8_28	others
11073036	Rhasody Seurat Demo	28039	2192	7.53593	CD103P	CancerCD103P	SampleTag08_hs	Cancer	1	1	32892	70	TRAV8-2*01	TRAJ9*01	TRAC	GTTGTGAGGATACTGGAGGCTTCAAAACTATC	VVRILEASKLS	6090	13	TRBV6-5*01	TRBD2*01	TRBJ2-7*01	TRBC2	GCCAGCAGTTACGGCGGGGCGGGCGAGCAGTAC	ASSYGGAGEQY	26802	57	TRUE	T_CD8_memory	VVRILEASKLS.ASSYGGAGEQY	28	8	Clone8_28	Clone8_28	others
4452142	Rhasody Seurat Demo	23981	1826	12.8769	CD103P	CancerCD103P	SampleTag08_hs	Cancer	1	1	10810	15	TRAV8-2*01	TRAJ9*01	TRAC	GTTGTGAGGATACTGGAGGCTTCAAAACTATC	VVRILEASKLS	3696	2	TRBV6-5*01	TRBD2*01	TRBJ2-7*01	TRBC2	GCCAGCAGTTACGGCGGGGCGGGCGAGCAGTAC	ASSYGGAGEQY	7114	13	TRUE	T_CD8_memory	VVRILEASKLS.ASSYGGAGEQY	28	8	Clone8_28	Clone8_28	others
11083453	Rhasody Seurat Demo	21806	2114	9.51573	CD103P	CancerCD103P	SampleTag08_hs	Cancer	1	1	13814	24	TRAV8-2*01	TRAJ9*01	TRAC	GTTGTGAGGATACTGGAGGCTTCAAAACTATC	VVRILEASKLS	9624	10	TRBV6-5*01	TRBD2*01	TRBJ2-7*01	TRBC2	GCCAGCAGTTACGGCGGGGCGGGCGAGCAGTAC	ASSYGGAGEQY	4190	14	TRUE	T_CD8_memory	VVRILEASKLS.ASSYGGAGEQY	28	8	Clone8_28	Clone8_28	others
3996338	Rhasody Seurat Demo	21474	1787	6.67784	CD103P	CancerCD103P	SampleTag08_hs	Cancer	1	1	14032	23	TRAV8-2*01	TRAJ9*01	TRAC	GTTGTGAGGATACTGGAGGCTTCAAAACTATC	VVRILEASKLS	3570	7	TRBV6-5*01	TRBD2*01	TRBJ2-7*01	TRBC2	GCCAGCAGTTACGGCGGGGCGGGCGAGCAGTAC	ASSYGGAGEQY	10462	16	TRUE	T_CD8_memory	VVRILEASKLS.ASSYGGAGEQY	28	8	Clone8_28	Clone8_28	others
8426537	Rhasody Seurat Demo	21231	1927	4.78075	CD103P	CancerCD103P	SampleTag08_hs	Cancer	1	1	2140	14	TRAV8-2*01	TRAJ9*01	TRAC	GTTGTGAGGATACTGGAGGCTTCAAAACTATC	VVRILEASKLS	1926	11	TRBV6-5*01	TRBD2*01	TRBJ2-7*01	TRBC2	GCCAGCAGTTACGGCGGGGCGGGCGAGCAGTAC	ASSYGGAGEQY	214	3	TRUE	T_CD8_memory	VVRILEASKLS.ASSYGGAGEQY	28	8	Clone8_28	Clone8_28	others
9733678	Rhasody Seurat Demo	21100	1574	8.72986	CD103P	CancerCD103P	SampleTag08_hs	Cancer	1	1	21947	37	TRAV8-2*01	TRAJ9*01	TRAC	GTTGTGAGGATACTGGAGGCTTCAAAACTATC	VVRILEASKLS	6229	9	TRBV6-5*01	TRBD2*01	TRBJ2-7*01	TRBC2	GCCAGCAGTTACGGCGGGGCGGGCGAGCAGTAC	ASSYGGAGEQY	15718	28	TRUE	T_CD8_memory	VVRILEASKLS.ASSYGGAGEQY	28	8	Clone8_28	Clone8_28	others
5779591	Rhasody Seurat Demo	20739	1450	3.69352	CD103P	CancerCD103P	SampleTag08_hs	Cancer	1	1	20340	23	TRAV8-2*01	TRAJ9*01	TRAC	GTTGTGAGGATACTGGAGGCTTCAAAACTATC	VVRILEASKLS	5497	7	TRBV6-5*01	TRBD2*01	TRBJ2-7*01	TRBC2	GCCAGCAGTTACGGCGGGGCGGGCGAGCAGTAC	ASSYGGAGEQY	14843	16	TRUE	T_CD8_memory	VVRILEASKLS.ASSYGGAGEQY	28	8	Clone8_28	Clone8_28	others
5045843	Rhasody Seurat Demo	19538	1577	6.22889	CD103P	CancerCD103P	SampleTag08_hs	Cancer	3	3	8787	15	TRAV8-2*01	TRAJ9*01	TRAC	GTTGTGAGGATACTGGAGGCTTCAAAACTATC	VVRILEASKLS	642	4	TRBV6-5*01	TRBD2*01	TRBJ2-7*01	TRBC2	GCCAGCAGTTACGGCGGGGCGGGCGAGCAGTAC	ASSYGGAGEQY	8145	11	TRUE	T_CD8_memory	VVRILEASKLS.ASSYGGAGEQY	28	8	Clone8_28	Clone8_28	others
151336	Rhasody Seurat Demo	19494	1722	15.0764	CD103P	CancerCD103P	SampleTag08_hs	Cancer	1	1	16030	20	TRAV8-2*01	TRAJ9*01	TRAC	GTTGTGAGGATACTGGAGGCTTCAAAACTATC	VVRILEASKLS	4175	5	TRBV6-5*01	TRBD2*01	TRBJ2-7*01	TRBC2	GCCAGCAGTTACGGCGGGGCGGGCGAGCAGTAC	ASSYGGAGEQY	11855	15	TRUE	T_CD8_memory	VVRILEASKLS.ASSYGGAGEQY	28	8	Clone8_28	Clone8_28	others
4601495	Rhasody Seurat Demo	18564	1650	5.70998	CD103P	CancerCD103P	SampleTag08_hs	Cancer	1	1	12829	23	TRAV8-2*01	TRAJ9*01	TRAC	GTTGTGAGGATACTGGAGGCTTCAAAACTATC	VVRILEASKLS	3226	9	TRBV6-5*01	TRBD2*01	TRBJ2-7*01	TRBC2	GCCAGCAGTTACGGCGGGGCGGGCGAGCAGTAC	ASSYGGAGEQY	9603	14	TRUE	T_CD8_memory	VVRILEASKLS.ASSYGGAGEQY	28	8	Clone8_28	Clone8_28	others
6196276	Rhasody Seurat Demo	18423	1866	9.94952	CD103P	CancerCD103P	SampleTag08_hs	Cancer	1	1	9660	23	TRAV8-2*01	TRAJ9*01	TRAC	GTTGTGAGGATACTGGAGGCTTCAAAACTATC	VVRILEASKLS	5580	7	TRBV6-5*01	TRBD2*01	TRBJ2-7*01	TRBC2	GCCAGCAGTTACGGCGGGGCGGGCGAGCAGTAC	ASSYGGAGEQY	4080	16	TRUE	T_CD8_memory	VVRILEASKLS.ASSYGGAGEQY	28	8	Clone8_28	Clone8_28	others
12694697	Rhasody Seurat Demo	17569	1716	9.44846	CD103P	CancerCD103P	SampleTag08_hs	Cancer	8	8	12327	15	TRAV8-2*01	TRAJ9*01	TRAC	GTTGTGAGGATACTGGAGGCTTCAAAACTATC	VVRILEASKLS	6348	7	TRBV6-5*01	TRBD2*01	TRBJ2-7*01	TRBC2	GCCAGCAGTTACGGCGGGGCGGGCGAGCAGTAC	ASSYGGAGEQY	5979	8	TRUE	T_CD8_memory	VVRILEASKLS.ASSYGGAGEQY	28	8	Clone8_28	Clone8_28	others
11369542	Rhasody Seurat Demo	17319	1364	6.12622	CD103P	CancerCD103P	SampleTag08_hs	Cancer	1	1	35667	45	TRAV8-2*01	TRAJ9*01	TRAC	GTTGTGAGGATACTGGAGGCTTCAAAACTATC	VVRILEASKLS	9724	10	TRBV6-5*01	TRBD2*01	TRBJ2-7*01	TRBC2	GCCAGCAGTTACGGCGGGGCGGGCGAGCAGTAC	ASSYGGAGEQY	25943	35	TRUE	T_CD8_memory	VVRILEASKLS.ASSYGGAGEQY	28	8	Clone8_28	Clone8_28	others
13720381	Rhasody Seurat Demo	17268	1764	8.39124	CD103P	CancerCD103P	SampleTag08_hs	Cancer	1	1	12581	22	TRAV8-2*01	TRAJ9*01	TRAC	GTTGTGAGGATACTGGAGGCTTCAAAACTATC	VVRILEASKLS	261	2	TRBV6-5*01	TRBD2*01	TRBJ2-7*01	TRBC2	GCCAGCAGTTACGGCGGGGCGGGCGAGCAGTAC	ASSYGGAGEQY	12320	20	TRUE	T_CD8_memory	VVRILEASKLS.ASSYGGAGEQY	28	8	Clone8_28	Clone8_28	others
2218392	Rhasody Seurat Demo	16824	1542	4.95126	CD103P	CancerCD103P	SampleTag08_hs	Cancer	1	1	6117	13	TRAV8-2*01	TRAJ9*01	TRAC	GTTGTGAGGATACTGGAGGCTTCAAAACTATC	VVRILEASKLS	1239	5	TRBV6-5*01	TRBD2*01	TRBJ2-7*01	TRBC2	GCCAGCAGTTACGGCGGGGCGGGCGAGCAGTAC	ASSYGGAGEQY	4878	8	TRUE	T_CD8_naive	VVRILEASKLS.ASSYGGAGEQY	28	8	Clone8_28	Clone8_28	others
7398983	Rhasody Seurat Demo	16637	1448	5.29543	CD103P	CancerCD103P	SampleTag08_hs	Cancer	1	1	6505	9	TRAV8-2*01	TRAJ9*01	TRAC	GTTGTGAGGATACTGGAGGCTTCAAAACTATC	VVRILEASKLS	5687	5	TRBV6-5*01	TRBD2*01	TRBJ2-7*01	TRBC2	GCCAGCAGTTACGGCGGGGCGGGCGAGCAGTAC	ASSYGGAGEQY	818	4	TRUE	T_CD8_memory	VVRILEASKLS.ASSYGGAGEQY	28	8	Clone8_28	Clone8_28	others
3275163	Rhasody Seurat Demo	15677	1437	7.1506	CD103P	CancerCD103P	SampleTag08_hs	Cancer	1	1	3595	11	TRAV8-2*01	TRAJ9*01	TRAC	GTTGTGAGGATACTGGAGGCTTCAAAACTATC	VVRILEASKLS	2321	4	TRBV6-5*01	TRBD2*01	TRBJ2-7*01	TRBC2	GCCAGCAGTTACGGCGGGGCGGGCGAGCAGTAC	ASSYGGAGEQY	1274	7	TRUE	T_CD8_memory	VVRILEASKLS.ASSYGGAGEQY	28	8	Clone8_28	Clone8_28	others
13594830	Rhasody Seurat Demo	15031	1585	6.46664	CD103P	CancerCD103P	SampleTag08_hs	Cancer	1	1	26289	32	TRAV8-2*01	TRAJ9*01	TRAC	GTTGTGAGGATACTGGAGGCTTCAAAACTATC	VVRILEASKLS	7258	5	TRBV6-5*01	TRBD2*01	TRBJ2-7*01	TRBC2	GCCAGCAGTTACGGCGGGGCGGGCGAGCAGTAC	ASSYGGAGEQY	19031	27	TRUE	T_CD8_memory	VVRILEASKLS.ASSYGGAGEQY	28	8	Clone8_28	Clone8_28	others
13438939	Rhasody Seurat Demo	14783	1348	5.53338	CD103N	CancerCD103N	SampleTag08_hs	Cancer	1	1	7078	8	TRAV8-2*01	TRAJ9*01	TRAC	GTTGTGAGGATACTGGAGGCTTCAAAACTATC	VVRILEASKLS	3360	3	TRBV6-5*01	TRBD2*01	TRBJ2-7*01	TRBC2	GCCAGCAGTTACGGCGGGGCGGGCGAGCAGTAC	ASSYGGAGEQY	3718	5	TRUE	T_CD8_memory	VVRILEASKLS.ASSYGGAGEQY	28	8	Clone8_28	Clone8_28	others
12852139	Rhasody Seurat Demo	14217	1509	3.52395	CD103P	CancerCD103P	SampleTag08_hs	Cancer	1	1	5121	13	TRAV8-2*01	TRAJ9*01	TRAC	GTTGTGAGGATACTGGAGGCTTCAAAACTATC	VVRILEASKLS	247	3	TRBV6-5*01	TRBD2*01	TRBJ2-7*01	TRBC2	GCCAGCAGTTACGGCGGGGCGGGCGAGCAGTAC	ASSYGGAGEQY	4874	10	TRUE	T_CD8_memory	VVRILEASKLS.ASSYGGAGEQY	28	8	Clone8_28	Clone8_28	others
6199353	Rhasody Seurat Demo	13323	1098	6.5826	CD103P	CancerCD103P	SampleTag08_hs	Cancer	1	1	20599	35	TRAV8-2*01	TRAJ9*01	TRAC	GTTGTGAGGATACTGGAGGCTTCAAAACTATC	VVRILEASKLS	6517	9	TRBV6-5*01	TRBD2*01	TRBJ2-7*01	TRBC2	GCCAGCAGTTACGGCGGGGCGGGCGAGCAGTAC	ASSYGGAGEQY	14082	26	TRUE	T_CD8_naive	VVRILEASKLS.ASSYGGAGEQY	28	8	Clone8_28	Clone8_28	others
5181368	Rhasody Seurat Demo	13052	1262	8.59638	CD103P	CancerCD103P	SampleTag08_hs	Cancer	1	1	10608	19	TRAV8-2*01	TRAJ9*01	TRAC	GTTGTGAGGATACTGGAGGCTTCAAAACTATC	VVRILEASKLS	7213	7	TRBV6-5*01	TRBD2*01	TRBJ2-7*01	TRBC2	GCCAGCAGTTACGGCGGGGCGGGCGAGCAGTAC	ASSYGGAGEQY	3395	12	TRUE	T_CD8_memory	VVRILEASKLS.ASSYGGAGEQY	28	8	Clone8_28	Clone8_28	others
602946	Rhasody Seurat Demo	12536	1232	7.47447	CD103N	CancerCD103N	SampleTag08_hs	Cancer	1	1	9035	12	TRAV8-2*01	TRAJ9*01	TRAC	GTTGTGAGGATACTGGAGGCTTCAAAACTATC	VVRILEASKLS	2325	3	TRBV6-5*01	TRBD2*01	TRBJ2-7*01	TRBC2	GCCAGCAGTTACGGCGGGGCGGGCGAGCAGTAC	ASSYGGAGEQY	6710	9	TRUE	T_CD8_memory	VVRILEASKLS.ASSYGGAGEQY	28	8	Clone8_28	Clone8_28	others
2819722	Rhasody Seurat Demo	11629	1030	6.44079	CD103P	CancerCD103P	SampleTag08_hs	Cancer	1	1	11946	17	TRAV8-2*01	TRAJ9*01	TRAC	GTTGTGAGGATACTGGAGGCTTCAAAACTATC	VVRILEASKLS	7805	3	TRBV6-5*01	TRBD2*01	TRBJ2-7*01	TRBC2	GCCAGCAGTTACGGCGGGGCGGGCGAGCAGTAC	ASSYGGAGEQY	4141	14	TRUE	T_CD8_memory	VVRILEASKLS.ASSYGGAGEQY	28	8	Clone8_28	Clone8_28	others
11065003	Rhasody Seurat Demo	6963	910	6.21858	CD103N	CancerCD103N	SampleTag08_hs	Cancer	1	1	22626	12	TRAV8-2*01	TRAJ9*01	TRAC	GTTGTGAGGATACTGGAGGCTTCAAAACTATC	VVRILEASKLS	6752	5	TRBV6-5*01	TRBD2*01	TRBJ2-7*01	TRBC2	GCCAGCAGTTACGGCGGGGCGGGCGAGCAGTAC	ASSYGGAGEQY	15874	7	TRUE	T_CD8_memory	VVRILEASKLS.ASSYGGAGEQY	28	8	Clone8_28	Clone8_28	others
10333827	Rhasody Seurat Demo	20811	1434	8.25044	CD103N	ParacancerCD103N	SampleTag07_hs	Paracancer	0	0	10788	24	TRAV16*01	TRAJ37*02	TRAC	GCTCTAATTAATAGGCCTAGCAACACAGGCAAACTAATC	ALINRPSNTGKLI	3368	5	TRBV7-8*01	TRBD1*01	TRBJ2-7*01	TRBC2	GCCAGCAGCTTACTGGACAGGGGTTCCTACGAGCAGTAC	ASSLLDRGSYEQY	7420	19	TRUE	T_CD8_memory	ALINRPSNTGKLI.ASSLLDRGSYEQY	3	80	Clone80_3	others	others
11801942	Rhasody Seurat Demo	18125	1590	5.72138	CD103P	CancerCD103P	SampleTag08_hs	Cancer	0	0	9549	10	TRAV16*01	TRAJ37*02	TRAC	GCTCTAATTAATAGGCCTAGCAACACAGGCAAACTAATC	ALINRPSNTGKLI	9202	5	TRBV7-8*01	TRBD1*01	TRBJ2-7*01	TRBC2	GCCAGCAGCTTACTGGACAGGGGTTCCTACGAGCAGTAC	ASSLLDRGSYEQY	347	5	TRUE	T_CD8_memory	ALINRPSNTGKLI.ASSLLDRGSYEQY	3	80	Clone80_3	others	others
3401542	Rhasody Seurat Demo	11698	838	9.06993	CD103N	BloodCD103N	SampleTag10_hs	Blood	0	0	15009	15	TRAV16*01	TRAJ37*02	TRAC	GCTCTAATTAATAGGCCTAGCAACACAGGCAAACTAATC	ALINRPSNTGKLI	1508	3	TRBV7-8*01	TRBD1*01	TRBJ2-7*01	TRBC2	GCCAGCAGCTTACTGGACAGGGGTTCCTACGAGCAGTAC	ASSLLDRGSYEQY	13501	12	TRUE	T_CD8_memory	ALINRPSNTGKLI.ASSLLDRGSYEQY	3	80	Clone80_3	others	others
3119312	Rhasody Seurat Demo	19058	1814	4.43908	CD103P	CancerCD103P	SampleTag08_hs	Cancer	1	1	4483	11	TRAV16*01	TRAJ35*01	TRAC	GCTCTTCTCCGTATAGGCTTTGGGAATGTGCTGCAT	ALLRIGFGNVLH	1426	6	TRBV9*01	TRBD1*01	TRBJ1-6*02	TRBC1	GCCAGTTAGGGGCGGGTTAATTCACCCCTCCAC	AS*GRVNSPLH	3057	5	TRUE	T_CD8_memory	ALLRIGFGNVLH.AS*GRVNSPLH	3	81	Clone81_3	others	others
908174	Rhasody Seurat Demo	9635	969	7.29632	CD103P	CancerCD103P	SampleTag08_hs	Cancer	1	1	6015	12	TRAV16*01	TRAJ35*01	TRAC	GCTCTTCTCCGTATAGGCTTTGGGAATGTGCTGCAT	ALLRIGFGNVLH	5240	8	TRBV9*01	TRBD1*01	TRBJ1-6*02	TRBC1	GCCAGTTAGGGGCGGGTTAATTCACCCCTCCAC	AS*GRVNSPLH	775	4	TRUE	T_CD8_memory	ALLRIGFGNVLH.AS*GRVNSPLH	3	81	Clone81_3	others	others
8711462	Rhasody Seurat Demo	12090	1124	7.77502	CD103P	ParacancerCD103P	SampleTag07_hs	Paracancer	0	0	9061	15	TRAV19*01	TRAJ35*01	TRAC	GCTCTGAGAGTCGATAGGCTTTGGGAATGTGCTGCAT	ALRVDRLWECAA	2398	1	TRBV29-1*01		TRBJ2-2*01	TRBC2	AGCGTTGAGGCCGGGGAGCTGTTT	SVEAGELF	6663	14	TRUE	T_CD8_memory	ALRVDRLWECAA.SVEAGELF	3	82	Clone82_3	others	others
13136670	Rhasody Seurat Demo	11279	1215	10.2935	CD103N	ParacancerCD103N	SampleTag07_hs	Paracancer	0	0	22667	24	TRAV19*01	TRAJ35*01	TRAC	GCTCTGAGAGTCGATAGGCTTTGGGAATGTGCTGCAT	ALRVDRLWECAA	25	2	TRBV29-1*01		TRBJ2-2*01	TRBC2	AGCGTTGAGGCCGGGGAGCTGTTT	SVEAGELF	22642	22	TRUE	T_CD8_memory	ALRVDRLWECAA.SVEAGELF	3	82	Clone82_3	others	others
3699147	Rhasody Seurat Demo	9650	920	15.658	CD103P	ParacancerCD103P	SampleTag07_hs	Paracancer	0	0	11312	13	TRAV19*01	TRAJ35*01	TRAC	GCTCTGAGAGTCGATAGGCTTTGGGAATGTGCTGCAT	ALRVDRLWECAA	763	1	TRBV29-1*01		TRBJ2-2*01	TRBC2	AGCGTTGAGGCCGGGGAGCTGTTT	SVEAGELF	10549	12	TRUE	T_CD8_memory	ALRVDRLWECAA.SVEAGELF	3	82	Clone82_3	others	others
9298650	Rhasody Seurat Demo	29890	2139	7.1897	CD103N	BloodCD103N	SampleTag10_hs	Blood	2	2	1243	2	TRGV9*01	TRGJ1*02	TRGC1-TRGC2	GCCTTGTGGGAGGTGCGTTATTATAAGAAACTC	ALWEVRYYKKL	925	1	TRDV1*01	TRDD3*01	TRDJ1*01	TRDC	GCTCTTGGGGAACAGGGTTCCAAAAGCTTTCGTTACTGGGGGATACTGTATCGTTACACCGATAAACTCATC	ALGEQGSKSFRYWGILYRYTDKLI	318	1	TRUE	T_CD8_memory	ALWEVRYYKKL.ALGEQGSKSFRYWGILYRYTDKLI	3	83	Clone83_3	others	others
4577375	Rhasody Seurat Demo	13983	1062	10.3769	CD103N	BloodCD103N	SampleTag10_hs	Blood	2	2	4787	8	TRGV9*01	TRGJ1*02	TRGC1-TRGC2	GCCTTGTGGGAGGTGCGTTATTATAAGAAACTC	ALWEVRYYKKL	2588	2	TRDV1*01	TRDD3*01	TRDJ1*01	TRDC	GCTCTTGGGGAACAGGGTTCCAAAAGCTTTCGTTACTGGGGGATACTGTATCGTTACACCGATAAACTCATC	ALGEQGSKSFRYWGILYRYTDKLI	2199	6	TRUE	T_CD8_naive	ALWEVRYYKKL.ALGEQGSKSFRYWGILYRYTDKLI	3	83	Clone83_3	others	others
7827132	Rhasody Seurat Demo	10141	1058	8.06627	CD103N	BloodCD103N	SampleTag10_hs	Blood	5	5	1012	4	TRGV9*01	TRGJ1*02	TRGC1-TRGC2	GCCTTGTGGGAGGTGCGTTATTATAAGAAACTC	ALWEVRYYKKL	139	2	TRDV1*01	TRDD3*01	TRDJ1*01	TRDC	GCTCTTGGGGAACAGGGTTCCAAAAGCTTTCGTTACTGGGGGATACTGTATCGTTACACCGATAAACTCATC	ALGEQGSKSFRYWGILYRYTDKLI	873	2	TRUE	T_CD8_naive	ALWEVRYYKKL.ALGEQGSKSFRYWGILYRYTDKLI	3	83	Clone83_3	others	others
2084742	Rhasody Seurat Demo	13987	1447	10.9101	CD103P	CancerCD103P	SampleTag08_hs	Cancer	1	1	15340	14	TRGV9*01	TRGJ1*01	TRGC1-TRGC2	GCCTTGTGGCTTTATTATAAGAAACTC	ALWLYYKKL	1929	2	TRDV1*01	TRDD3*01	TRDJ1*01	TRDC	GCTCTTGGGGCCTTAGGTCGGAAGGGATACACTATCACCGATAAACTCATC	ALGALGRKGYTITDKLI	13411	12	TRUE	T_CD8_naive	ALWLYYKKL.ALGALGRKGYTITDKLI	3	84	Clone84_3	others	others
2814023	Rhasody Seurat Demo	8579	922	7.33186	CD103P	CancerCD103P	SampleTag08_hs	Cancer	3	3	1290	3	TRGV9*01	TRGJ1*01		GCCTTGTGGCTTTATTATAAGAAACTC	ALWLYYKKL	13	1	TRDV1*01	TRDD3*01	TRDJ1*01	TRDC	GCTCTTGGGGCCTTAGGTCGGAAGGGATACACTATCACCGATAAACTCATC	ALGALGRKGYTITDKLI	1277	2	TRUE	T_CD8_memory	ALWLYYKKL.ALGALGRKGYTITDKLI	3	84	Clone84_3	others	others
450822	Rhasody Seurat Demo	16447	1591	4.51146	CD103N	CancerCD103N	SampleTag08_hs	Cancer	1	1	12457	36	TRAV12-3*01	TRAJ30*01	TRAC	GCCACTACCCCGGATGACAAGATCATC	ATTPDDKII	2950	17	TRBV28*01	TRBD1*01	TRBJ1-2*01	TRBC1	GCCAGCAGTTCACCCGGACAGGGCTATGGCTACACC	ASSSPGQGYGYT	9507	19	TRUE	T_CD8_memory	ATTPDDKII.ASSSPGQGYGYT	3	85	Clone85_3	others	others
10187175	Rhasody Seurat Demo	9138	1028	5.95316	CD103N	CancerCD103N	SampleTag08_hs	Cancer	1	1	35166	23	TRAV12-3*01	TRAJ30*01	TRAC	GCCACTACCCCGGATGACAAGATCATC	ATTPDDKII	26567	11	TRBV28*01	TRBD1*01	TRBJ1-2*01	TRBC1	GCCAGCAGTTCACCCGGACAGGGCTATGGCTACACC	ASSSPGQGYGYT	8599	12	TRUE	T_CD8_naive	ATTPDDKII.ASSSPGQGYGYT	3	85	Clone85_3	others	others
10799309	Rhasody Seurat Demo	14844	1429	7.69334	CD103N	BloodCD103N	SampleTag10_hs	Blood	2	2	31332	27	TRAV17*01	TRAJ45*01	TRAC	GCTACGGTACCGGGGTCAGGAGGAGGTGCTGACGGACTCACC	ATVPGSGGGADGLT	20847	13	TRBV20-1*01	TRBD2*01	TRBJ2-1*01	TRBC2	AGTGCTAGAGCGATACTAGGGTACGGTGAGCAGTTC	SARAILGYGEQF	10485	14	TRUE	T_CD8_memory	ATVPGSGGGADGLT.SARAILGYGEQF	3	86	Clone86_3	others	others
2365118	Rhasody Seurat Demo	7112	821	9.8144	CD103N	BloodCD103N	SampleTag10_hs	Blood	5	5	9083	10	TRAV17*01	TRAJ45*01	TRAC	GCTACGGTACCGGGGTCAGGAGGAGGTGCTGACGGACTCACC	ATVPGSGGGADGLT	5781	2	TRBV20-1*01	TRBD2*01	TRBJ2-1*01	TRBC2	AGTGCTAGAGCGATACTAGGGTACGGTGAGCAGTTC	SARAILGYGEQF	3302	8	TRUE	T_CD8_naive	ATVPGSGGGADGLT.SARAILGYGEQF	3	86	Clone86_3	others	others
7384771	Rhasody Seurat Demo	49779	3006	9.16852	CD103P	CancerCD103P	SampleTag08_hs	Cancer	8	8	52128	66	TRAV13-2*01	TRAJ43*01	TRAC	GCAGAGTTCTCGAATGACATGCGC	AEFSNDMR	38369	31	TRBV4-1*01	TRBD1*01	TRBJ2-1*01	TRBC2	GCCAGCAGCCCGTCGGACACTTACAATGAGCAGTTC	ASSPSDTYNEQF	13759	35	TRUE	T_CD8_memory	AEFSNDMR.ASSPSDTYNEQF	27	9	Clone9_27	Clone9_27	others
5460911	Rhasody Seurat Demo	31566	2477	8.11633	CD103P	CancerCD103P	SampleTag08_hs	Cancer	1	1	15571	19	TRAV13-2*01	TRAJ43*01	TRAC	GCAGAGTTCTCGAATGACATGCGC	AEFSNDMR	12873	10	TRBV4-1*01	TRBD1*01	TRBJ2-1*01	TRBC2	GCCAGCAGCCCGTCGGACACTTACAATGAGCAGTTC	ASSPSDTYNEQF	2698	9	TRUE	T_CD8_memory	AEFSNDMR.ASSPSDTYNEQF	27	9	Clone9_27	Clone9_27	others
1799447	Rhasody Seurat Demo	30888	2370	7.65993	CD103P	CancerCD103P	SampleTag08_hs	Cancer	8	8	45843	63	TRAV13-2*01	TRAJ43*01	TRAC	GCAGAGTTCTCGAATGACATGCGC	AEFSNDMR	38059	31	TRBV4-1*01	TRBD1*01	TRBJ2-1*01	TRBC2	GCCAGCAGCCCGTCGGACACTTACAATGAGCAGTTC	ASSPSDTYNEQF	7784	32	TRUE	T_CD8_memory	AEFSNDMR.ASSPSDTYNEQF	27	9	Clone9_27	Clone9_27	others
7097567	Rhasody Seurat Demo	28409	2397	10.6375	CD103P	CancerCD103P	SampleTag08_hs	Cancer	1	1	2296	9	TRAV13-2*01	TRAJ43*01	TRAC	GCAGAGTTCTCGAATGACATGCGC	AEFSNDMR	557	1	TRBV4-1*01	TRBD1*01	TRBJ2-1*01	TRBC2	GCCAGCAGCCCGTCGGACACTTACAATGAGCAGTTC	ASSPSDTYNEQF	1739	8	TRUE	T_CD8_memory	AEFSNDMR.ASSPSDTYNEQF	27	9	Clone9_27	Clone9_27	others
5902944	Rhasody Seurat Demo	27704	1845	7.79671	CD103P	CancerCD103P	SampleTag08_hs	Cancer	1	1	11904	29	TRAV13-2*01	TRAJ43*01	TRAC	GCAGAGTTCTCGAATGACATGCGC	AEFSNDMR	5685	8	TRBV4-1*01	TRBD1*01	TRBJ2-1*01	TRBC2	GCCAGCAGCCCGTCGGACACTTACAATGAGCAGTTC	ASSPSDTYNEQF	6219	21	TRUE	T_CD8_memory	AEFSNDMR.ASSPSDTYNEQF	27	9	Clone9_27	Clone9_27	others
5754298	Rhasody Seurat Demo	26889	2203	8.23013	CD103P	CancerCD103P	SampleTag08_hs	Cancer	1	1	18436	34	TRAV13-2*01	TRAJ43*01	TRAC	GCAGAGTTCTCGAATGACATGCGC	AEFSNDMR	15269	17	TRBV4-1*01	TRBD1*01	TRBJ2-1*01	TRBC2	GCCAGCAGCCCGTCGGACACTTACAATGAGCAGTTC	ASSPSDTYNEQF	3167	17	TRUE	T_CD8_memory	AEFSNDMR.ASSPSDTYNEQF	27	9	Clone9_27	Clone9_27	others
2373191	Rhasody Seurat Demo	24910	1902	5.7487	CD103P	CancerCD103P	SampleTag08_hs	Cancer	1	1	6858	24	TRAV13-2*01	TRAJ43*01	TRAC	GCAGAGTTCTCGAATGACATGCGC	AEFSNDMR	2113	12	TRBV4-1*01	TRBD1*01	TRBJ2-1*01	TRBC2	GCCAGCAGCCCGTCGGACACTTACAATGAGCAGTTC	ASSPSDTYNEQF	4745	12	TRUE	T_CD8_memory	AEFSNDMR.ASSPSDTYNEQF	27	9	Clone9_27	Clone9_27	others
5608005	Rhasody Seurat Demo	23704	1722	5.35353	CD103P	CancerCD103P	SampleTag08_hs	Cancer	1	1	13826	20	TRAV13-2*01	TRAJ43*01	TRAC	GCAGAGTTCTCGAATGACATGCGC	AEFSNDMR	11071	10	TRBV4-1*01	TRBD1*01	TRBJ2-1*01	TRBC2	GCCAGCAGCCCGTCGGACACTTACAATGAGCAGTTC	ASSPSDTYNEQF	2755	10	TRUE	T_CD8_memory	AEFSNDMR.ASSPSDTYNEQF	27	9	Clone9_27	Clone9_27	others
2373525	Rhasody Seurat Demo	23086	1981	8.19977	CD103P	CancerCD103P	SampleTag08_hs	Cancer	1	1	9255	12	TRAV13-2*01	TRAJ43*01	TRAC	GCAGAGTTCTCGAATGACATGCGC	AEFSNDMR	4119	2	TRBV4-1*01	TRBD1*01	TRBJ2-1*01	TRBC2	GCCAGCAGCCCGTCGGACACTTACAATGAGCAGTTC	ASSPSDTYNEQF	5136	10	TRUE	T_CD8_memory	AEFSNDMR.ASSPSDTYNEQF	27	9	Clone9_27	Clone9_27	others
3400411	Rhasody Seurat Demo	22251	1859	6.86261	CD103P	CancerCD103P	SampleTag08_hs	Cancer	1	1	65560	76	TRAV13-2*01	TRAJ43*01	TRAC	GCAGAGTTCTCGAATGACATGCGC	AEFSNDMR	61087	45	TRBV4-1*01	TRBD1*01	TRBJ2-1*01	TRBC2	GCCAGCAGCCCGTCGGACACTTACAATGAGCAGTTC	ASSPSDTYNEQF	4473	31	TRUE	T_CD8_memory	AEFSNDMR.ASSPSDTYNEQF	27	9	Clone9_27	Clone9_27	others
12710051	Rhasody Seurat Demo	19776	2137	6.79106	CD103P	CancerCD103P	SampleTag08_hs	Cancer	1	1	32697	34	TRAV13-2*01	TRAJ43*01	TRAC	GCAGAGTTCTCGAATGACATGCGC	AEFSNDMR	29763	20	TRBV4-1*01	TRBD1*01	TRBJ2-1*01	TRBC2	GCCAGCAGCCCGTCGGACACTTACAATGAGCAGTTC	ASSPSDTYNEQF	2934	14	TRUE	T_CD8_memory	AEFSNDMR.ASSPSDTYNEQF	27	9	Clone9_27	Clone9_27	others
4008646	Rhasody Seurat Demo	19622	1738	5.33585	CD103P	CancerCD103P	SampleTag08_hs	Cancer	1	1	4416	14	TRAV13-2*01	TRAJ43*01	TRAC	GCAGAGTTCTCGAATGACATGCGC	AEFSNDMR	1753	4	TRBV4-1*01	TRBD1*01	TRBJ2-1*01	TRBC2	GCCAGCAGCCCGTCGGACACTTACAATGAGCAGTTC	ASSPSDTYNEQF	2663	10	TRUE	T_CD8_memory	AEFSNDMR.ASSPSDTYNEQF	27	9	Clone9_27	Clone9_27	others
9456460	Rhasody Seurat Demo	19526	1734	3.13428	CD103P	CancerCD103P	SampleTag08_hs	Cancer	1	1	7870	14	TRAV13-2*01	TRAJ43*01	TRAC	GCAGAGTTCTCGAATGACATGCGC	AEFSNDMR	5600	5	TRBV4-1*01	TRBD1*01	TRBJ2-1*01	TRBC2	GCCAGCAGCCCGTCGGACACTTACAATGAGCAGTTC	ASSPSDTYNEQF	2270	9	TRUE	T_CD8_memory	AEFSNDMR.ASSPSDTYNEQF	27	9	Clone9_27	Clone9_27	others
10916392	Rhasody Seurat Demo	17610	2088	9.18228	CD103P	CancerCD103P	SampleTag08_hs	Cancer	8	8	15956	40	TRAV13-2*01	TRAJ43*01	TRAC	GCAGAGTTCTCGAATGACATGCGC	AEFSNDMR	12896	19	TRBV4-1*01	TRBD1*01	TRBJ2-1*01	TRBC2	GCCAGCAGCCCGTCGGACACTTACAATGAGCAGTTC	ASSPSDTYNEQF	3060	21	TRUE	T_CD8_memory	AEFSNDMR.ASSPSDTYNEQF	27	9	Clone9_27	Clone9_27	others
2661154	Rhasody Seurat Demo	15360	1463	3.78906	CD103N	CancerCD103N	SampleTag08_hs	Cancer	1	1	10116	22	TRAV13-2*01	TRAJ43*01	TRAC	GCAGAGTTCTCGAATGACATGCGC	AEFSNDMR	4737	11	TRBV4-1*01	TRBD1*01	TRBJ2-1*01	TRBC2	GCCAGCAGCCCGTCGGACACTTACAATGAGCAGTTC	ASSPSDTYNEQF	5379	11	TRUE	T_CD8_memory	AEFSNDMR.ASSPSDTYNEQF	27	9	Clone9_27	Clone9_27	others
12829914	Rhasody Seurat Demo	14815	1453	4.93419	CD103P	CancerCD103P	SampleTag08_hs	Cancer	1	1	38912	40	TRAV13-2*01	TRAJ43*01	TRAC	GCAGAGTTCTCGAATGACATGCGC	AEFSNDMR	37090	29	TRBV4-1*01	TRBD1*01	TRBJ2-1*01	TRBC2	GCCAGCAGCCCGTCGGACACTTACAATGAGCAGTTC	ASSPSDTYNEQF	1822	11	TRUE	T_CD8_memory	AEFSNDMR.ASSPSDTYNEQF	27	9	Clone9_27	Clone9_27	others
9015180	Rhasody Seurat Demo	14621	1438	3.57705	CD103P	CancerCD103P	SampleTag08_hs	Cancer	1	1	19910	28	TRAV13-2*01	TRAJ43*01	TRAC	GCAGAGTTCTCGAATGACATGCGC	AEFSNDMR	19607	23	TRBV4-1*01	TRBD1*01	TRBJ2-1*01	TRBC2	GCCAGCAGCCCGTCGGACACTTACAATGAGCAGTTC	ASSPSDTYNEQF	303	5	TRUE	T_CD8_memory	AEFSNDMR.ASSPSDTYNEQF	27	9	Clone9_27	Clone9_27	others
12856715	Rhasody Seurat Demo	13899	1393	2.67645	CD103P	CancerCD103P	SampleTag08_hs	Cancer	1	1	9580	12	TRAV13-2*01	TRAJ43*01	TRAC	GCAGAGTTCTCGAATGACATGCGC	AEFSNDMR	9112	5	TRBV4-1*01	TRBD1*01	TRBJ2-1*01	TRBC2	GCCAGCAGCCCGTCGGACACTTACAATGAGCAGTTC	ASSPSDTYNEQF	468	7	TRUE	T_CD8_naive	AEFSNDMR.ASSPSDTYNEQF	27	9	Clone9_27	Clone9_27	others
13860885	Rhasody Seurat Demo	13377	1416	7.46057	CD103P	CancerCD103P	SampleTag08_hs	Cancer	1	1	18158	29	TRAV13-2*01	TRAJ43*01	TRAC	GCAGAGTTCTCGAATGACATGCGC	AEFSNDMR	12712	17	TRBV4-1*01	TRBD1*01	TRBJ2-1*01	TRBC2	GCCAGCAGCCCGTCGGACACTTACAATGAGCAGTTC	ASSPSDTYNEQF	5446	12	TRUE	T_CD8_memory	AEFSNDMR.ASSPSDTYNEQF	27	9	Clone9_27	Clone9_27	others
6646709	Rhasody Seurat Demo	13343	1164	7.4496	CD103P	CancerCD103P	SampleTag08_hs	Cancer	1	1	5236	20	TRAV13-2*01	TRAJ43*01	TRAC	GCAGAGTTCTCGAATGACATGCGC	AEFSNDMR	2861	7	TRBV4-1*01	TRBD1*01	TRBJ2-1*01	TRBC2	GCCAGCAGCCCGTCGGACACTTACAATGAGCAGTTC	ASSPSDTYNEQF	2375	13	TRUE	T_CD8_memory	AEFSNDMR.ASSPSDTYNEQF	27	9	Clone9_27	Clone9_27	others
11510793	Rhasody Seurat Demo	12344	1469	6.90214	CD103N	CancerCD103N	SampleTag08_hs	Cancer	1	1	11963	32	TRAV13-2*01	TRAJ43*01	TRAC	GCAGAGTTCTCGAATGACATGCGC	AEFSNDMR	6886	11	TRBV4-1*01	TRBD1*01	TRBJ2-1*01	TRBC2	GCCAGCAGCCCGTCGGACACTTACAATGAGCAGTTC	ASSPSDTYNEQF	5077	21	TRUE	T_CD8_memory	AEFSNDMR.ASSPSDTYNEQF	27	9	Clone9_27	Clone9_27	others
2100519	Rhasody Seurat Demo	9988	1047	4.22507	CD103N	CancerCD103N	SampleTag08_hs	Cancer	1	1	12028	16	TRAV13-2*01	TRAJ43*01	TRAC	GCAGAGTTCTCGAATGACATGCGC	AEFSNDMR	10860	4	TRBV4-1*01	TRBD1*01	TRBJ2-1*01	TRBC2	GCCAGCAGCCCGTCGGACACTTACAATGAGCAGTTC	ASSPSDTYNEQF	1168	12	TRUE	T_CD8_memory	AEFSNDMR.ASSPSDTYNEQF	27	9	Clone9_27	Clone9_27	others
5751975	Rhasody Seurat Demo	9783	1075	4.53849	CD103P	CancerCD103P	SampleTag08_hs	Cancer	1	1	34827	51	TRAV13-2*01	TRAJ43*01	TRAC	GCAGAGTTCTCGAATGACATGCGC	AEFSNDMR	23410	25	TRBV4-1*01	TRBD1*01	TRBJ2-1*01	TRBC2	GCCAGCAGCCCGTCGGACACTTACAATGAGCAGTTC	ASSPSDTYNEQF	11417	26	TRUE	T_CD8_naive	AEFSNDMR.ASSPSDTYNEQF	27	9	Clone9_27	Clone9_27	others
11815767	Rhasody Seurat Demo	9774	1249	5.77041	CD103P	CancerCD103P	SampleTag08_hs	Cancer	8	8	20740	30	TRAV13-2*01	TRAJ43*01	TRAC	GCAGAGTTCTCGAATGACATGCGC	AEFSNDMR	18747	20	TRBV4-1*01	TRBD1*01	TRBJ2-1*01	TRBC2	GCCAGCAGCCCGTCGGACACTTACAATGAGCAGTTC	ASSPSDTYNEQF	1993	10	TRUE	T_CD8_memory	AEFSNDMR.ASSPSDTYNEQF	27	9	Clone9_27	Clone9_27	others
11652895	Rhasody Seurat Demo	8312	1056	10.1299	CD103P	CancerCD103P	SampleTag08_hs	Cancer	1	1	8968	15	TRAV13-2*01	TRAJ43*01	TRAC	GCAGAGTTCTCGAATGACATGCGC	AEFSNDMR	8295	8	TRBV4-1*01	TRBD1*01	TRBJ2-1*01	TRBC2	GCCAGCAGCCCGTCGGACACTTACAATGAGCAGTTC	ASSPSDTYNEQF	673	7	TRUE	T_CD8_memory	AEFSNDMR.ASSPSDTYNEQF	27	9	Clone9_27	Clone9_27	others
9290913	Rhasody Seurat Demo	68826	3794	6.22875	CD103P	CancerCD103P	SampleTag08_hs	Cancer	1	1	7117	16	TRAV20*01	TRAJ49*01	TRAC	GCTGTGGGGGCACCGGTAACCAGTTCTAT	AVGAPVTSS	6005	8	TRBV12-4*01	TRBD1*01	TRBJ2-3*01	TRBC2	GCCAGCAGTACCTCCTTCGCCAAAGGGGACAGCCAACACAGATACGCAGTAT	ASSTSFAKGDSQHRYAV	1112	8	TRUE	T_CD8_memory	AVGAPVTSS.ASSTSFAKGDSQHRYAV	1	others	Cloneothers_1	others	others
4012469	Rhasody Seurat Demo	58421	3420	4.95712	CD103N	ParacancerCD103N	SampleTag07_hs	Paracancer	7	7	42056	43	TRAV36/DV7*01	TRAJ57*01	TRAC	GCTGCTTCAACTCAGGGCGGATCTGAAAAGCTGGTC	AASTQGGSEKLV	2661	5	TRBV28*01		TRBJ2-4*01	TRBC2	GCCAGCAGTTCCCGACAAGCCCAAGACGAAAACATTCAGTAC	ASSSRQAQDENIQY	39395	38	TRUE	T_CD8_memory	AASTQGGSEKLV.ASSSRQAQDENIQY	1	others	Cloneothers_1	others	others
3274461	Rhasody Seurat Demo	55433	3352	5.90082	CD103P	ParacancerCD103P	SampleTag07_hs	Paracancer	3	3	9521	8	TRAV26-1*01	TRAJ42*01	TRAC	ATCGTCAGAGTCGAAGTCGAAAGCCAAGGAAATCTCATC	IVRVEVESQGNLI	9518	6	TRBV5-1*01	TRBD1*01	TRBJ2-1*01	TRBC2	GCCAGCAGCTTAAGCCGGGACAGGGAGCAGTTC	ASSLSRDREQF	3	2	TRUE	T_CD8_naive	IVRVEVESQGNLI.ASSLSRDREQF	1	others	Cloneothers_1	others	others
12694342	Rhasody Seurat Demo	50398	2928	25.0625	CD103N	BloodCD103N	SampleTag10_hs	Blood	4	4	9184	42	TRAV9-2*01	TRAJ43*01	TRAC	GCTCTGAGTCGTTTGAATGACATGCGC	ALSRLNDMR	6071	24	TRBV4-2*01	TRBD1*01	TRBJ2-7*01	TRBC2	GCCAGCAGCCAAAGCGACAGGGAAACTTACGAGCAGTAC	ASSQSDRETYEQY	3113	18	TRUE	T_CD8_memory	ALSRLNDMR.ASSQSDRETYEQY	1	others	Cloneothers_1	others	others
7833228	Rhasody Seurat Demo	49361	2543	9.03547	CD103P	ParacancerCD103P	SampleTag07_hs	Paracancer	3	3	7775	20	TRAV19*01	TRAJ7*01	TRAC	GCTCTTAGGAGGGAACAACAGACTCGCT	ALRREQQTR	2222	3	TRBV7-9*03	TRBD1*01	TRBJ2-1*01	TRBC2	GCCAGCAGCCAGGGACACCTAAGCTCCTACAATGAGCAGTTC	ASSQGHLSSYNEQF	5553	17	TRUE	T_CD8_memory	ALRREQQTR.ASSQGHLSSYNEQF	1	others	Cloneothers_1	others	others
4300122	Rhasody Seurat Demo	47120	2747	5.00424	CD103N	BloodCD103N	SampleTag10_hs	Blood	0	0	8495	19	TRAV1-2*01	TRAJ33*01	TRAC	GCCGCTATGGATAGCAACTATCAGTTAATC	AAMDSNYQLI	2472	3	TRBV4-3*01	TRBD2*01	TRBJ2-2*01	TRBC2	GCCAGCAGCCAAGATCCGCGGGGAAACACCGGGGAGCTGTTT	ASSQDPRGNTGELF	6023	16	TRUE	T_CD8_memory	AAMDSNYQLI.ASSQDPRGNTGELF	1	others	Cloneothers_1	others	others
35424	Rhasody Seurat Demo	46018	3101	5.28054	CD103P	CancerCD103P	SampleTag08_hs	Cancer	1	1	4793	11	TRAV13-1*02	TRAJ45*01	TRAC	GCAGCAAGTACCTATTCAGGAGGAGGTGCTGACGGACTCACC	AASTYSGGGADGLT	2932	5	TRBV19*01		TRBJ2-1*01	TRBC2	GCCAGTAGTAGAGGGGCCTCGGATGAGCAGTTC	ASSRGASDEQF	1861	6	TRUE	T_CD8_memory	AASTYSGGGADGLT.ASSRGASDEQF	1	others	Cloneothers_1	others	others
7112858	Rhasody Seurat Demo	45874	2645	9.70048	CD103N	ParacancerCD103N	SampleTag07_hs	Paracancer	3	3	17520	30	TRAV16*01	TRAJ6*01	TRAC	GCTCTAGGCCCTTCATCAGGAGGAAGCTACATACCTACA	ALGPSSGGSYIPT	3489	10	TRBV7-9*03		TRBJ2-7*01	TRBC2	GCCAGCAGCCCAAGTTACGAGCAGTAC	ASSPSYEQY	14031	20	TRUE	T_CD8_memory	ALGPSSGGSYIPT.ASSPSYEQY	1	others	Cloneothers_1	others	others
2229180	Rhasody Seurat Demo	45481	3048	7.67793	CD103P	CancerCD103P	SampleTag08_hs	Cancer	1	1	27335	31	TRAV13-2*01	TRAJ43*01	TRAC	GCAGAGTTCTCGAATGACATGCGC	AEFSNDMR	24419	17	TRBV28*01	TRBD2*01	TRBJ2-1*01	TRBC2	GCCAGCAGTCGTTCTCGGGGGGTCCTTTACAATGAGCAGTTC	ASSRSRGVLYNEQF	2916	14	TRUE	T_CD8_memory	AEFSNDMR.ASSRSRGVLYNEQF	1	others	Cloneothers_1	others	others
1480321	Rhasody Seurat Demo	45324	2610	8.46571	CD103P	ParacancerCD103P	SampleTag07_hs	Paracancer	3	3	9700	21	TRAV29/DV5*01	TRAJ37*01	TRAC	GCAGCAACCGGCCCGGGCTCTGGCAACACAGGCAAACTAATC	AATGPGSGNTGKLI	8985	14	TRBV3-1*01		TRBJ1-5*01	TRBC1	GCCAGCAGCAGATCTGCGGCACAGCCCCAGCAT	ASSRSAAQPQH	715	7	TRUE	T_CD8_memory	AATGPGSGNTGKLI.ASSRSAAQPQH	1	others	Cloneothers_1	others	others
3269808	Rhasody Seurat Demo	44523	2654	10.8461	CD103P	ParacancerCD103P	SampleTag07_hs	Paracancer	7	7	271	7	TRAV12-2*02	TRAJ43*01	TRAC	GCCGTGGGTAACAATGACATGCGC	AVGNNDMR	225	2	TRBV27*01	TRBD1*01	TRBJ2-7*01	TRBC2	GCCAGCAGTCGGGAGACAGGGGCCTACGAGCAGTAC	ASSRETGAYEQY	46	5	TRUE	T_CD8_memory	AVGNNDMR.ASSRETGAYEQY	1	others	Cloneothers_1	others	others
9295572	Rhasody Seurat Demo	43720	2755	4.43275	CD103N	BloodCD103N	SampleTag10_hs	Blood	7	7	9877	14	TRAV38-1*01	TRAJ53*01	TRAC	GCTTTCATGAAGCAAGCCAAGAATAGTGGAGGTAGCAACTATAAACTGACA	AFMKQAKNSGGSNYKLT	824	2	TRBV7-9*03		TRBJ2-5*01	TRBC2	GCCAGCAGCCCCGACTGGAAAGAGACCCAGTAC	ASSPDWKETQY	9053	12	TRUE	T_CD8_memory	AFMKQAKNSGGSNYKLT.ASSPDWKETQY	1	others	Cloneothers_1	others	others
6054613	Rhasody Seurat Demo	43656	2924	8.10656	CD103P	CancerCD103P	SampleTag08_hs	Cancer	1	1	92134	100	TRAV13-2*01	TRAJ43*01	TRAC	GCAGAGTTCTCGAATGACATGCGC	AEFSNDMR	27748	22	TRBV28*01	TRBD2*01	TRBJ2-5*01	TRBC2	GCCAGCAGTCCGCTCGCGGGGGCCCAAGAGACCCAGTAC	ASSPLAGAQETQY	64386	78	TRUE	T_CD8_memory	AEFSNDMR.ASSPLAGAQETQY	1	others	Cloneothers_1	others	others
6366410	Rhasody Seurat Demo	42330	2842	5.87763	CD103N	CancerCD103N	SampleTag08_hs	Cancer	2	2	14013	23	TRAV17*01	TRAJ33*01	TRAC	GCTACGGTAGTAAGCAACTATCAGTTAATC	ATVVSNYQLI	6846	10	TRBV3-1*01	TRBD2*02	TRBJ2-1*01	TRBC2	GCCAGCAGCCCGCGTCCTAGCGGGAGGGCCGATGAGCAGTTC	ASSPRPSGRADEQF	7167	13	TRUE	T_CD8_memory	ATVVSNYQLI.ASSPRPSGRADEQF	1	others	Cloneothers_1	others	others
1640104	Rhasody Seurat Demo	41880	2698	6.78128	CD103P	CancerCD103P	SampleTag08_hs	Cancer	1	1	1303	8	TRGV9*01	TRGJ1*02	TRBC1	GCCTTGTGGGAGGTGCTTTATTATTATAAGAAACTC	ALWEVLYYYKKL	1057	2	TRDV1*01	TRDD3*01	TRDJ1*01	TRDC	GCTCCAACGGGGGGCCCTGGGGGAGCCGGAGGATTAAACTCATC	APTGGPGGAGGLNSS	246	6	TRUE	T_CD8_memory	ALWEVLYYYKKL.APTGGPGGAGGLNSS	1	others	Cloneothers_1	others	others
4899932	Rhasody Seurat Demo	41830	2521	23.684	CD103P	ParacancerCD103P	SampleTag07_hs	Paracancer	3	3	2645	6	TRGV9*01	TRGJ1*02	TRGC1-TRGC2	GCCTTAAAAAGAAACTC	ALKRNS	48	1	TRDV1*01	TRDD3*01	TRDJ1*01	TRDC	GCTCTTGGGGAACGTTTGATTGGGGGACCCACCGATAAACTCATC	ALGERLIGGPTDKLI	2597	5	TRUE	T_CD8_naive	ALKRNS.ALGERLIGGPTDKLI	1	others	Cloneothers_1	others	others
3992878	Rhasody Seurat Demo	41679	3140	9.25646	CD103P	CancerCD103P	SampleTag08_hs	Cancer	8	8	26639	39	TRAV12-2*01	TRAJ34*01	TRAC	GCCGTGAACGGGAGGGACACCGACAAGCTCATC	AVNGRDTDKLI	16153	22	TRBV7-9*03	TRBD1*01	TRBJ1-1*01	TRBC1	GCCAGCAGCTCCAGGGTAGGCGGTTTCGCCAATCCGCAGCTACGTGGAGCTTTC	ASSSRVGGFANPQLRGAF	10486	17	TRUE	T_CD8_memory	AVNGRDTDKLI.ASSSRVGGFANPQLRGAF	1	others	Cloneothers_1	others	others
2216119	Rhasody Seurat Demo	40736	2668	4.57335	CD103P	CancerCD103P	SampleTag08_hs	Cancer	1	1	5542	16	TRAV8-3*02	TRAJ20*01		GCTGTGGGCAGCCGTTCTAACGACTACAAGCTCAGC	AVGSRSNDYKLS	925	4	TRBV12-4*01	TRBD2*01	TRBJ2-7*01	TRBC2	GCCAGCCTCGGGGGACTAGCGGACTCCTACGAGCAGTAC	ASLGGLADSYEQY	4617	12	TRUE	T_CD8_memory	AVGSRSNDYKLS.ASLGGLADSYEQY	1	others	Cloneothers_1	others	others
181663	Rhasody Seurat Demo	39994	2583	5.66085	CD103P	CancerCD103P	SampleTag08_hs	Cancer	7	7	15268	31	TRAV26-1*01	TRAJ39*01	TRAC	ATTGCATAATGCAGGCAACATGCTCACC	LHNAGNMLT	5989	7	TRBV29-1*01	TRBD1*01	TRBJ1-2*01	TRBC1	AGCGTTGAAGAGCTGACAGGAGGTGGCTACACC	SVEELTGGGYT	9279	24	TRUE	T_CD8_naive	LHNAGNMLT.SVEELTGGGYT	1	others	Cloneothers_1	others	others
154757	Rhasody Seurat Demo	39938	2199	8.37047	CD103P	ParacancerCD103P	SampleTag07_hs	Paracancer	3	3	6004	17	TRAV12-2*01	TRAJ37*01	TRAC	GCCGTGAAAGAGGAGAGCTCTGGCAACACAGGCAAACTAATC	AVKEESSGNTGKLI	934	5	TRBV9*01	TRBD2*02	TRBJ2-3*01	TRBC2	GCCAGCAGCGCGCGGGAGACCACAGATACGCAGTAT	ASSARETTDTQY	5070	12	TRUE	T_CD8_memory	AVKEESSGNTGKLI.ASSARETTDTQY	1	others	Cloneothers_1	others	others
26896	Rhasody Seurat Demo	39880	2566	8.56319	CD103P	ParacancerCD103P	SampleTag07_hs	Paracancer	0	0	1202	10	TRAV13-2*01	TRAJ26*01	TRAC	GCAGACCTCGATAACTATGGTCAGAATTTTGTC	ADLDNYGQNFV	1041	4	TRBV19*01	TRBD1*01	TRBJ1-4*01	TRBC1	GGCAGTAGTTCCGGGACAGTCGGTGAAAAACTGTTT	GSSSGTVGEKLF	161	6	TRUE	T_CD8_memory	ADLDNYGQNFV.GSSSGTVGEKLF	1	others	Cloneothers_1	others	others
5609137	Rhasody Seurat Demo	39797	2663	11.1742	CD103P	CancerCD103P	SampleTag08_hs	Cancer	3	3	12099	13	TRAV12-2*01	TRAJ34*01	TRAC	GCCGTGAACGGGAGGGACACCGACAAGCTCATC	AVNGRDTDKLI	2165	4	TRBV27*01		TRBJ2-2*01	TRBC2	GCCAGCAGTTTATGGGCAGCACCGGGGAGCTGTTT	ASSLWAAPGSC	9934	9	TRUE	T_CD8_memory	AVNGRDTDKLI.ASSLWAAPGSC	1	others	Cloneothers_1	others	others
1193138	Rhasody Seurat Demo	38898	2771	7.77932	CD103N	CancerCD103N	SampleTag08_hs	Cancer	1	1	2238	7	TRAV27*01	TRAJ37*01	TRAC	GCAGGGAGGATCCCATGGCTCTGGCAACACAGGCAAACTAATC	AGRIPWLWQHRQTN	2231	4	TRBV4-1*01	TRBD1*01	TRBJ2-1*01	TRBC2	GCCAGCAGCCCGTCGGACACCTACAATGAGCAGTTC	ASSPSDTYNEQF	7	3	TRUE	T_CD8_naive	AGRIPWLWQHRQTN.ASSPSDTYNEQF	1	others	Cloneothers_1	others	others
5637974	Rhasody Seurat Demo	38485	2377	10.7496	CD103P	ParacancerCD103P	SampleTag07_hs	Paracancer	3	3	3078	8	TRAV1-2*01	TRAJ15*01	TRAC	GCTGTGAGGCCAGGCAGGAACTGCTCTGATC	AVRPGRNCSD	441	3	TRBV7-8*01	TRBD2*02	TRBJ2-7*01	TRBC2	GCCAGCAGCTTAGTAAGCGGGAGGGCCTACGAGCAGTAC	ASSLVSGRAYEQY	2637	5	TRUE	T_CD8_memory	AVRPGRNCSD.ASSLVSGRAYEQY	1	others	Cloneothers_1	others	others
13450804	Rhasody Seurat Demo	38470	2956	9.70367	CD103N	BloodCD103N	SampleTag10_hs	Blood	7	7	7762	12	TRAV8-2*01	TRAJ4*01	TRAC	GTTGTGAGTGATTGGGTTGGTGGCTACAATAAGCTGATT	VVSDWVGGYNKLI	4156	3	TRBV7-2*01	TRBD2*01	TRBJ2-3*01	TRBC2	GCCAGCAGCTTCCAAGTAGCGGGCGCCAGCACAGATACGCAGTAT	ASSFQVAGASTDTQY	3606	9	TRUE	T_CD8_naive	VVSDWVGGYNKLI.ASSFQVAGASTDTQY	1	others	Cloneothers_1	others	others
8726109	Rhasody Seurat Demo	38327	2417	9.09542	CD103N	CancerCD103N	SampleTag08_hs	Cancer	0	0	4436	10	TRAV8-1*01	TRAJ40*01	TRAC	GCCTTACGCGTTTGAAGGAACCTACAAATACATC	ALRV*RNLQIH	3187	6	TRBV2*01	TRBD2*01	TRBJ2-3*01	TRBC2	GCCAGCAGACAAGACGGGGGTGGCACAGATACGCAGTAT	ASRQDGGGTDTQY	1249	4	TRUE	T_CD8_memory	ALRV*RNLQIH.ASRQDGGGTDTQY	1	others	Cloneothers_1	others	others
6792965	Rhasody Seurat Demo	37966	2339	11.3259	CD103P	ParacancerCD103P	SampleTag07_hs	Paracancer	7	7	2865	3	TRGV3*01	TRGJ1*01	TRBC1	GCCACCTGGGACAGAGGAATTATTATAAGAAACTC	ATWDRGIIIRNS	9	1	TRDV1*01	TRDD2*01	TRDJ1*01	TRDC	GCTCTTGGGGAAATCTGGCCTTCCAACACCGATAAACTCATC	ALGEIWPSNTDKLI	2856	2	TRUE	T_CD8_memory	ATWDRGIIIRNS.ALGEIWPSNTDKLI	1	others	Cloneothers_1	others	others
11092265	Rhasody Seurat Demo	37703	2849	12.9751	CD103N	CancerCD103N	SampleTag08_hs	Cancer	1	1	13578	26	TRAV13-1*02	TRAJ24*02	TRAC	GCAGCACTTGACAGCTGGGGGAAATTGCAG	AALDSWGKLQ	5261	9	TRBV7-9*03		TRBJ1-5*01	TRBC1	GCCAGCAGCGAAGGACGGACCAATCAGCCCCAGCAT	ASSEGRTNQPQH	8317	17	TRUE	T_CD8_memory	AALDSWGKLQ.ASSEGRTNQPQH	1	others	Cloneothers_1	others	others
1929688	Rhasody Seurat Demo	37604	2386	11.3046	CD103P	CancerCD103P	SampleTag08_hs	Cancer	7	7	15033	21	TRGV8*01	TRGJ1*02	TRGC1-TRGC2	GCCACCTGGGATAGCGAGGGATTTTATTATAAGAAACTC	ATWDSEGFYYKKL	2732	8	TRDV1*01	TRDD3*01	TRDJ1*01	TRDC	GCTCTTGGGCCTCCCCCACCCCCTTTCCTACTAAGGCCTGGGGGATCCGCCGCTATGAGAAGTAGCACCGATAAACTCATC	ALGPPPPPFLLRPGGSAAMRSSTDKLI	12301	13	TRUE	T_CD8_naive	ATWDSEGFYYKKL.ALGPPPPPFLLRPGGSAAMRSSTDKLI	1	others	Cloneothers_1	others	others
6940089	Rhasody Seurat Demo	37439	2441	7.61772	CD103N	CancerCD103N	SampleTag08_hs	Cancer	0	0	2087	13	TRAV24*01	TRAJ49*01	TRAC	GCCTCTGACGGCAGCGGTAACCAGTTCTAT	ASDGSGNQFY	1929	6	TRBV28*01	TRBD2*01	TRBJ2-6*01	TRBC2	GCCAGCAGTTTCATCGGGGGATCTGGGGCCAACGTCCTGACT	ASSFIGGSGANVLT	158	7	TRUE	T_CD8_memory	ASDGSGNQFY.ASSFIGGSGANVLT	1	others	Cloneothers_1	others	others
7251076	Rhasody Seurat Demo	37430	2534	7.41117	CD103N	BloodCD103N	SampleTag10_hs	Blood	4	4	7193	16	TRAV12-1*01	TRAJ9*01	TRAC	GTGGTGAATACTGGAGGCTTCAAAACTATC	VVNTGGFKTI	6630	10	TRBV20-1*01		TRBJ2-7*01	TRBC2	AGTGCTTGGGACGGTATTAGCTCCTACGAGCAGTAC	SAWDGISSYEQY	563	6	TRUE	T_CD8_naive	VVNTGGFKTI.SAWDGISSYEQY	1	others	Cloneothers_1	others	others
1061472	Rhasody Seurat Demo	36737	2403	8.53908	CD103P	ParacancerCD103P	SampleTag07_hs	Paracancer	3	3	18223	19	TRGV10*02	TRGJ1*02	TRGC1-TRGC2	GCTGCGTGGGGCATTTTATTATAAGAAACTC	AAWGILL*ET	8145	9	TRDV3*01	TRDD3*01	TRDJ1*01	TRDC	GCCTTTCCTTGGACAGGGGATACTCTCACCGATAAACTCATC	LSLDRGYSHR*TH	10078	10	TRUE	T_CD8_naive	AAWGILL*ET.LSLDRGYSHR*TH	1	others	Cloneothers_1	others	others
31156	Rhasody Seurat Demo	36496	3006	4.14292	CD103P	CancerCD103P	SampleTag08_hs	Cancer	1	1	20073	31	TRAV1-1*01	TRAJ26*01	TRAC	GCTGTGGGTAACTATGGTCAGAATTTTGTC	CG*LWSEFC	10646	11	TRBV28*01	TRBD1*01	TRBJ2-4*01	TRBC2	GCCAGCAGTCCGAACCAAAGGGGTGGCATTCAGTAC	ASSPNQRGGIQY	9427	20	TRUE	T_CD8_memory	CG*LWSEFC.ASSPNQRGGIQY	1	others	Cloneothers_1	others	others
3838167	Rhasody Seurat Demo	35867	2717	9.15047	CD103P	CancerCD103P	SampleTag08_hs	Cancer	8	8	16326	21	TRAV26-1*01	TRAJ42*01	TRAC	ATCGGTCCTTATGGAGGAAGCCAAGGAAATCTCATC	IGPYGGSQGNLI	14307	11	TRBV5-8*01	TRBD1*01	TRBJ1-4*01	TRBC1	GCCAGCGGCCAGGGGTATACTAATGAAAAACTGTTT	ASGQGYTNEKLF	2019	10	TRUE	T_CD8_memory	IGPYGGSQGNLI.ASGQGYTNEKLF	1	others	Cloneothers_1	others	others
12835655	Rhasody Seurat Demo	35590	2450	4.08542	CD103P	CancerCD103P	SampleTag08_hs	Cancer	1	1	16678	18	TRAV1-2*01	TRAJ33*01	TRAC	GCCGCTATGGATAGCAACTATCAGTTAATC	AAMDSNYQLI	2238	6	TRBV6-2*01	TRBD1*01	TRBJ2-3*01	TRBC2	GCCAGCAGTTCACAGGGGGTTACAGATACGCAGTAT	ASSSQGVTDTQY	14440	12	TRUE	T_CD8_memory	AAMDSNYQLI.ASSSQGVTDTQY	1	others	Cloneothers_1	others	others
9759792	Rhasody Seurat Demo	35521	2395	10.3038	CD103P	ParacancerCD103P	SampleTag07_hs	Paracancer	7	7	4302	11	TRAV12-3*01	TRAJ30*01		GCCCCCGCCCCAGGGAGACAAGATCATC	APAPGRQDH	4218	9	TRBV7-3*01	TRBD1*01	TRBJ2-2*01	TRBC2	GCGAGCAGACCGGAGACTGGGGGCACCGGGGAGCTGTTT	ASRPETGGTGELF	84	2	TRUE	T_CD8_memory	APAPGRQDH.ASRPETGGTGELF	1	others	Cloneothers_1	others	others
3261369	Rhasody Seurat Demo	35302	2208	8.14401	CD103N	CancerCD103N	SampleTag08_hs	Cancer	0	0	10660	10	TRAV29/DV5*01	TRAJ28*01	TRAC	GCAGCAATCGGGGGGGCTGGGAGTTACCAACTCACT	AAIGGAGSYQLT	4131	4	TRBV7-3*01	TRBD1*01	TRBJ1-1*01	TRBC1	GCCAGCAGGGCCGACAGGGTAGCCCCCGAAGCTTTC	ASRADRVAPEAF	6529	6	TRUE	T_CD8_memory	AAIGGAGSYQLT.ASRADRVAPEAF	1	others	Cloneothers_1	others	others
11365331	Rhasody Seurat Demo	35011	2578	9.02573	CD103P	ParacancerCD103P	SampleTag07_hs	Paracancer	0	0	15996	26	TRAV13-1*02	TRAJ33*01	TRAC	GCAGCTTCCCGGTGGGATAGCAACTATCAGTTAATC	AASRWDSNYQLI	9622	11	TRBV10-3*01	TRBD2*02	TRBJ1-1*01	TRBC1	GCCGTCGTAGCAGGGGAGGGGGGATGAACACTGAAGCTTTC	AVVAGEGG*TLKLS	6374	15	TRUE	T_CD8_memory	AASRWDSNYQLI.AVVAGEGG*TLKLS	1	others	Cloneothers_1	others	others
3423061	Rhasody Seurat Demo	34681	2404	16.1356	CD103N	BloodCD103N	SampleTag10_hs	Blood	7	7	5037	11	TRAV12-1*01	TRAJ40*01	TRAC	GCCTCCTCGCCTTCAGGAACCTACAAATACATC	ASSPSGTYKYI	3288	6	TRBV7-9*03	TRBD1*01	TRBJ1-1*01	TRBC1	GCCAGCAGCTCCAGGGTAGGCGGTTTCGCCAATCCGCAGCTACGTGGAGCTTTC	ASSSRVGGFANPQLRGAF	1749	5	TRUE	T_CD8_naive	ASSPSGTYKYI.ASSSRVGGFANPQLRGAF	1	others	Cloneothers_1	others	others
7245389	Rhasody Seurat Demo	34372	2182	23.3708	CD103P	CancerCD103P	SampleTag08_hs	Cancer	1	1	5148	9	TRAV12-2*03	TRAJ34*01	TRAC	GCCGTGAACGGGAGGGACACCGACAAGCTCATC	AVNGRDTDKLI	5138	6	TRBV6-1*01	TRBD1*01	TRBJ1-2*01	TRBC1	GCCAGCAATGACGGGAATGGGGACCACACC	ASNDGNGDHT	10	3	TRUE	T_CD8_naive	AVNGRDTDKLI.ASNDGNGDHT	1	others	Cloneothers_1	others	others
2078296	Rhasody Seurat Demo	33749	1300	6.26982	CD103N	ParacancerCD103N	SampleTag07_hs	Paracancer	0	0	979	8	TRAV8-3*02	TRAJ54*01		AGGTCCGGGAGCCCAGTAGCGGGTA	RSGSPVAG	294	1	TRBV12-4*01		TRBJ1-1*01	TRBC1	GCCAGCAGTTTCGGTCCGCACACTGAAGCTTTC	ASSFGPHTEAF	685	7	TRUE	T_CD8_memory	RSGSPVAG.ASSFGPHTEAF	1	others	Cloneothers_1	others	others
11212437	Rhasody Seurat Demo	33511	2341	7.43636	CD103N	BloodCD103N	SampleTag10_hs	Blood	0	0	4936	13	TRAV3*01	TRAJ37*02		GCTGTGAGCTTCGGCTCTAGCAACACAGGCAAACTAAATC	AVSFGSSNTGKLN	2177	3	TRBV5-6*01		TRBJ2-7*01	TRBC2	GCCAGCAGCTTGGCTTCATGGGCGGCCGAGCAGTAC	ASSLASWAAEQY	2759	10	TRUE	T_CD8_memory	AVSFGSSNTGKLN.ASSLASWAAEQY	1	others	Cloneothers_1	others	others
1045695	Rhasody Seurat Demo	33091	2361	10.4258	CD103N	CancerCD103N	SampleTag08_hs	Cancer	8	8	21156	30	TRAV9-2*01	TRAJ3*01	TRAC	GCTCTCATGAAAATC	ALMKI	51	5	TRBV10-3*01		TRBJ2-3*01	TRBC2	GCCATCAGGCCCTCGGACCCAGATACGCAGTAT	AIRPSDPDTQY	21105	25	TRUE	T_CD8_naive	ALMKI.AIRPSDPDTQY	1	others	Cloneothers_1	others	others
5622208	Rhasody Seurat Demo	32920	1841	9.113	CD103P	CancerCD103P	SampleTag08_hs	Cancer	3	3	11902	16	TRAV1-2*01	TRAJ15*01	TRAC	GCTGTGAGAGAAGAGGCAGGAACTGCTCTGATC	AVREEAGTALI	990	7	TRBV5-4*01	TRBD2*01	TRBJ2-3*01	TRBC2	GCCAGCAGCTGGGACGTACTAGCGGAGAGCACAGATACGCAGTAT	ASSWDVLAESTDTQY	10912	9	TRUE	T_CD8_memory	AVREEAGTALI.ASSWDVLAESTDTQY	1	others	Cloneothers_1	others	others
2533251	Rhasody Seurat Demo	32320	2285	7.15037	CD103N	CancerCD103N	SampleTag08_hs	Cancer	0	0	19029	22	TRAV3*01	TRAJ20*01	TRAC	GCTGTGAGAGACATGCCTGACGACTACAAGCTCAGC	AVRDMPDDYKLS	1146	9	TRBV28*01	TRBD2*01	TRBJ1-5*01	TRBC1	GCCAGCAGCGCTCCGGAGGGGACTCGACAGCCCCAGCAT	ASSAPEGTRQPQH	17883	13	TRUE	T_CD8_memory	AVRDMPDDYKLS.ASSAPEGTRQPQH	1	others	Cloneothers_1	others	others
10352736	Rhasody Seurat Demo	32123	2280	10.1858	CD103P	CancerCD103P	SampleTag08_hs	Cancer	0	0	5398	9	TRAV14/DV4*01	TRAJ17*01	TRAC	GCAATGAGAGCTGCAGGCAACAAGCTAACT	AMRAAGNKLT	1135	1	TRBV12-3*01	TRBD1*01	TRBJ2-7*01	TRBC2	GCCAGCAGTTTTGGGGGAGAAGGGGCTCGAGAGCAGTAC	ASSFGGEGAREQY	4263	8	TRUE	T_CD8_memory	AMRAAGNKLT.ASSFGGEGAREQY	1	others	Cloneothers_1	others	others
9755181	Rhasody Seurat Demo	32023	2243	5.67092	CD103N	BloodCD103N	SampleTag10_hs	Blood	0	0	3958	11	TRAV14/DV4*01	TRAJ17*01	TRAC	GCAATGAGAGAGATAACTGCAGGCAACAAGCTAACT	AMREITAGNKLT	3669	4	TRBV28*01		TRBJ1-3*01	TRBC1	GCCAGCAGCTCCTCTGGAAACACCATATAT	ASSSSGNTIY	289	7	TRUE	T_CD8_memory	AMREITAGNKLT.ASSSSGNTIY	1	others	Cloneothers_1	others	others
7985289	Rhasody Seurat Demo	32016	2336	7.50562	CD103P	CancerCD103P	SampleTag08_hs	Cancer	1	1	39223	44	TRAV13-2*01	TRAJ43*01	TRAC	GCAGAGTTCTCGAATGACATGCGC	AEFSNDMR	39214	39	TRBV10-1*01	TRBD2*02	TRBJ2-5*01	TRBC2	GCCAGCAGTGAGAATCGTGCGGGAGCTGGGCGGAGACCCAGTAC	ASSENRAGAGRRPST	9	5	TRUE	T_CD8_naive	AEFSNDMR.ASSENRAGAGRRPST	1	others	Cloneothers_1	others	others
10192184	Rhasody Seurat Demo	31581	2019	7.56784	CD103P	CancerCD103P	SampleTag08_hs	Cancer	1	1	29319	40	TRAV24*01	TRAJ47*02	TRAC	GCCTTTATCGACCGTGGAATATGGAAACAAGCTGGTC	AFIDRGIWKQAG	4109	2	TRBV28*01	TRBD2*01	TRBJ2-1*01	TRBC2	GCCAGCAATGGGGGGGGGGTCTACAATGAGCAGTTC	ASNGGGVYNEQF	25210	38	TRUE	T_CD8_memory	AFIDRGIWKQAG.ASNGGGVYNEQF	1	others	Cloneothers_1	others	others
8580524	Rhasody Seurat Demo	31471	2134	10.095	CD103P	ParacancerCD103P	SampleTag07_hs	Paracancer	3	3	34393	25	TRAV17*01	TRAJ56*01	TRAC	GCTACGGACCCTCTCTCCGTGCTCCTGGAGCCAATAGTAAGCTGACA	ATDPLSVLLEPIVS*	11320	4	TRBV28*01	TRBD1*01	TRBJ2-7*01	TRBC2	GCCAGCAGTCTGGGACAAGGGTCACTCTACGAGCAGTAC	ASSLGQGSLYEQY	23073	21	TRUE	T_CD8_memory	ATDPLSVLLEPIVS*.ASSLGQGSLYEQY	1	others	Cloneothers_1	others	others
8855129	Rhasody Seurat Demo	31215	2175	10.4277	CD103N	CancerCD103N	SampleTag08_hs	Cancer	0	0	5864	8	TRAV35*01	TRAJ42*01	TRAC	GCTGTACACATAGGAGGAGGAAGCCAAGGAAATCTCATC	AVHIGGGSQGNLI	1337	3	TRBV5-1*01	TRBD2*02	TRBJ2-1*01	TRBC2	GCCAGCTCTATAAGCGGGACGACTTCCTACAATGAGCAGTTC	ASSISGTTSYNEQF	4527	5	TRUE	T_CD8_memory	AVHIGGGSQGNLI.ASSISGTTSYNEQF	1	others	Cloneothers_1	others	others
8440762	Rhasody Seurat Demo	31007	2295	4.35063	CD103P	CancerCD103P	SampleTag08_hs	Cancer	1	1	8351	12	TRAV38-2/DV8*01	TRAJ39*01	TRAC	GCTCATAATAATGCAGGCAACATGCTCACC	AHNNAGNMLT	4602	6	TRBV12-3*01	TRBD1*01	TRBJ1-5*01	TRBC1	GCCAGCAGTTTTGGGCAGGGGAATCAGCCCCAGCAT	ASSFGQGNQPQH	3749	6	TRUE	T_CD8_memory	AHNNAGNMLT.ASSFGQGNQPQH	1	others	Cloneothers_1	others	others
7703064	Rhasody Seurat Demo	30978	2162	6.78223	CD103P	CancerCD103P	SampleTag08_hs	Cancer	1	1	1670	9	TRAV35*01	TRAJ26*01	TRAC	GCTGGCCTTATAGACCAGAATTTTGTC	AGLIDQNFV	757	2	TRBV4-1*01	TRBD2*01	TRBJ2-7*01	TRBC2	GCCAGCAGCCCGAACCTTAGCGGGCGGCTCGAGCAGTAC	ASSPNLSGRLEQY	913	7	TRUE	T_CD8_memory	AGLIDQNFV.ASSPNLSGRLEQY	1	others	Cloneothers_1	others	others
3701804	Rhasody Seurat Demo	30841	2206	8.0153	CD103P	CancerCD103P	SampleTag08_hs	Cancer	1	1	18087	18	TRAV8-2*01	TRAJ9*01	TRAC	GTTGTGAGGGTACTGGAGGCTCCAAAAATATC	VVRVLEAPKIS	3481	2	TRBV6-5*01	TRBD2*01	TRBJ2-7*01	TRBC2	GCCAGCAGTTACGGCGGGGCGGGCGAGCAGTAC	ASSYGGAGEQY	14606	16	TRUE	T_CD8_memory	VVRVLEAPKIS.ASSYGGAGEQY	1	others	Cloneothers_1	others	others
1036048	Rhasody Seurat Demo	30811	2358	7.40969	CD103N	BloodCD103N	SampleTag10_hs	Blood	2	2	18432	22	TRAV8-6*02	TRAJ10*01	TRAC	GCTGTGAGGATTTCGGGAGGAGGAAACAAACTCACC	AVRISGGGNKLT	9218	13	TRBV4-1*01		TRBJ2-3*01	TRBC2	GCCAGCAGCCAAGGACAAGGAAAGAGAATCACAGATACGCAGTAT	ASSQGQGKRITDTQY	9214	9	TRUE	T_CD8_memory	AVRISGGGNKLT.ASSQGQGKRITDTQY	1	others	Cloneothers_1	others	others
9885018	Rhasody Seurat Demo	30758	2253	5.11737	CD103N	CancerCD103N	SampleTag08_hs	Cancer	1	1	35556	40	TRAV30*01	TRAJ9*01	TRAC	GGCACTGATTATACTGGAGGCTTCAAAACTATC	GTDYTGGFKTI	1851	3	TRBV28*01	TRBD1*01	TRBJ2-7*01	TRBC2	GCCAGCAGTTCGGGAAGGGGGCGCAGGGGGGAGCAGTAC	ASSSGRGRRGEQY	33705	37	TRUE	T_CD8_memory	GTDYTGGFKTI.ASSSGRGRRGEQY	1	others	Cloneothers_1	others	others
12698516	Rhasody Seurat Demo	30745	2435	8.93479	CD103P	CancerCD103P	SampleTag08_hs	Cancer	1	1	13397	26	TRAV12-2*01	TRAJ34*01	TRAC	GCCGTGAACGGGAGGGACACCGACAAGCTCATC	AVNGRDTDKLI	3921	13	TRBV14*01	TRBD2*01	TRBJ2-3*01	TRBC2	GCCAGCAGCCGAGCGACTAGCGTACTCACAGATACGCAGTAT	ASSRATSVLTDTQY	9476	13	TRUE	T_CD8_memory	AVNGRDTDKLI.ASSRATSVLTDTQY	1	others	Cloneothers_1	others	others
8438053	Rhasody Seurat Demo	30741	2113	9.39787	CD103N	BloodCD103N	SampleTag10_hs	Blood	4	4	7400	11	TRAV13-1*02	TRAJ24*01	TRAC	GCAGCAAGTAAGGTGACAGCTGGGGGAAATTCCAG	AASKVTAGGNS	4477	5	TRBV7-3*01	TRBD2*01	TRBJ2-3*01	TRBC2	GCCAGCAGCTTAACCGGGACTAATGCAGATACGCAGTAT	ASSLTGTNADTQY	2923	6	TRUE	T_CD8_naive	AASKVTAGGNS.ASSLTGTNADTQY	1	others	Cloneothers_1	others	others
5167891	Rhasody Seurat Demo	30716	2301	5.90572	CD103N	CancerCD103N	SampleTag08_hs	Cancer	0	0	6499	8	TRAV12-2*02	TRAJ21*01	TRAC	GCCTTCTCCAACAAATTTTAC	AFSNKFY	949	3	TRBV28*01	TRBD2*01	TRBJ1-2*01	TRBC2	GCCAGCAGCTTAAGGGACTTCGGCTATGGCTACACC	ASSLRDFGYGYT	5550	5	TRUE	T_CD8_memory	AFSNKFY.ASSLRDFGYGYT	1	others	Cloneothers_1	others	others
6210086	Rhasody Seurat Demo	30659	2336	4.72944	CD103P	ParacancerCD103P	SampleTag07_hs	Paracancer	7	7	9883	16	TRAV29/DV5*01	TRAJ44*01	TRAC	GCAGCAAGCGCGTCGGGAACCGGCACTGCCAGTAAACTCACC	AASASGTGTASKLT	6226	8	TRBV18*01	TRBD1*01	TRBJ1-2*01	TRBC1	GCCAGCTCACCGACAGCTTCTAACTATGGCTACACC	PAHRQLLTMATP	3657	8	TRUE	T_CD8_memory	AASASGTGTASKLT.PAHRQLLTMATP	1	others	Cloneothers_1	others	others
9901874	Rhasody Seurat Demo	30650	2125	13.9739	CD103P	ParacancerCD103P	SampleTag07_hs	Paracancer	7	7	8345	16	TRAV21*01	TRDJ1*01		GCTGTGAGGCTCCCCTTGCTTAGGACCGACTGGGGGACCCCCTGGGGAACTCATC	AVRLPLLRTDWGTPWGTH	919	3	TRBV2*01	TRBD2*01	TRBJ2-3*01	TRBC2	GCCAGCCTCGGACTAGCCTACTCTAGCACAGATACGCAGTAT	ASLGLAYSSTDTQY	7426	13	TRUE	T_CD8_memory	AVRLPLLRTDWGTPWGTH.ASLGLAYSSTDTQY	1	others	Cloneothers_1	others	others
625981	Rhasody Seurat Demo	30168	1802	17.671	CD103P	ParacancerCD103P	SampleTag07_hs	Paracancer	3	3	5665	16	TRAV29/DV5*01	TRAJ12*01	TRAC	GCAGCAATGGATAGCAGCTATAAATTGATC	AAMDSSYKLI	4470	6	TRBV3-1*01	TRBD2*02	TRBJ2-1*01	TRBC2	GCCAGCAGCCCAGCGGGAGGGGGGTTGTATGAGCAGTTC	ASSPAGGGLYEQF	1195	10	TRUE	T_CD8_memory	AAMDSSYKLI.ASSPAGGGLYEQF	1	others	Cloneothers_1	others	others
4893382	Rhasody Seurat Demo	29989	1958	7.39271	CD103P	CancerCD103P	SampleTag08_hs	Cancer	3	3	6179	7	TRAV26-1*01	TRAJ42*01	TRAC	ATCGTCAGAGTCGAAGTCGAAAGCCAAGGAAATCTCATC	IVRVEVESQGNLI	6173	6	TRBV7-6*01		TRBJ2-2*01	TRBC2	GCCAGCAGCTTAGATTTCAGCACCGGGGAGCTGTCT	ASSLDFSTGELS	6	1	TRUE	T_CD8_memory	IVRVEVESQGNLI.ASSLDFSTGELS	1	others	Cloneothers_1	others	others
7256485	Rhasody Seurat Demo	29926	2111	5.60716	CD103N	CancerCD103N	SampleTag08_hs	Cancer	1	1	9735	20	TRAV12-2*01	TRAJ21*01	TRAC	GCCGCCTACAACTTCAACAAATTTTAC	AAYNFNKFY	4253	8	TRBV20-1*01	TRBD2*02	TRBJ2-1*01	TRBC2	AGTGCCCCCCATTGGGGTGGCGGGAGTCGGGCCTACAATGAGCAGTTC	SAPHWGGGSRAYNEQF	5482	12	TRUE	T_CD8_memory	AAYNFNKFY.SAPHWGGGSRAYNEQF	1	others	Cloneothers_1	others	others
1633959	Rhasody Seurat Demo	29815	2180	9.45162	CD103N	BloodCD103N	SampleTag10_hs	Blood	4	4	3282	7	TRAV5*01	TRAJ49*01	TRAC	CCTAAGGGGTAACCAGTTCTAT	PKG*PVL	35	1	TRBV7-8*01		TRBJ2-7*01	TRBC2	GCCAGCAGCGGAACCTCCTACGAGCAGTAC	ASSGTSYEQY	3247	6	TRUE	T_CD8_naive	PKG*PVL.ASSGTSYEQY	1	others	Cloneothers_1	others	others
12414428	Rhasody Seurat Demo	29781	2445	6.67875	CD103N	BloodCD103N	SampleTag10_hs	Blood	4	4	6086	8	TRAV13-1*02	TRAJ39*01	TRAC	GCAGCAGGCAACATGCTCACC	AAGNMLT	1179	5	TRBV15*02	TRBD2*01	TRBJ1-2*01	TRBC1	GCCACCAGCAGTGACCAGGACTGGTCGGGCTACACC	ATSSDQDWSGYT	4907	3	TRUE	T_CD8_memory	AAGNMLT.ATSSDQDWSGYT	1	others	Cloneothers_1	others	others
10027056	Rhasody Seurat Demo	29756	2445	11.9236	CD103P	CancerCD103P	SampleTag08_hs	Cancer	1	1	26699	21	TRAV9-2*01	TRAJ5*01	TRAC	GCTCTGAAGGAAACGGGCAGGAGAGCACTTACT	ALKETGRRALT	2725	4	TRBV28*01	TRBD1*01	TRBJ2-7*01	TRBC2	GCCAGCAGTCGGACAGGGGAGGGCGAGCAGTAC	ASSRTGEGEQY	23974	17	TRUE	T_CD8_memory	ALKETGRRALT.ASSRTGEGEQY	1	others	Cloneothers_1	others	others
11084992	Rhasody Seurat Demo	29371	2097	10.541	CD103N	BloodCD103N	SampleTag10_hs	Blood	7	7	14945	15	TRAV13-2*01	TRAJ20*01	TRAC	GCAGAGAGCGGCCTCGACTACAAGCTCAGC	AESGLDYKLS	7398	7	TRBV6-5*01	TRBD1*01	TRBJ1-2*01	TRBC1	GCCAGCAGTTTTGACAGGGGAAATGGCTACACC	ASSFDRGNGYT	7547	8	TRUE	T_CD8_memory	AESGLDYKLS.ASSFDRGNGYT	1	others	Cloneothers_1	others	others
7407448	Rhasody Seurat Demo	29260	1829	8.68079	CD103P	ParacancerCD103P	SampleTag07_hs	Paracancer	7	7	4461	11	TRAV3*01	TRAJ36*01	TRAC	GCTGTGTGGAGTGGGGCAATCAACCTCTTC	AVWSGAINLF	47	2	TRBV27*01	TRBD1*01	TRBJ2-7*01	TRBC2	GCCAGCAGTGGGGGGACACCCTACGAGCAGTAC	ASSGGTPYEQY	4414	9	TRUE	T_CD8_memory	AVWSGAINLF.ASSGGTPYEQY	1	others	Cloneothers_1	others	others
1643576	Rhasody Seurat Demo	29227	1810	6.35029	CD103N	ParacancerCD103N	SampleTag07_hs	Paracancer	0	0	14348	15	TRAV14/DV4*02	TRAJ21*01	TRAC	GCAATGAGAGAGGAATTCAACTTCAACAAATTTTAC	AMREEFNFNKFY	3666	3	TRBV6-2*01	TRBD1*01	TRBJ2-1*01	TRBC2	GCCAGCAGTTACGGGACAGGGGTTCGAAATGAGCAGTTC	ASSYGTGVRNEQF	10682	12	TRUE	T_CD8_memory	AMREEFNFNKFY.ASSYGTGVRNEQF	1	others	Cloneothers_1	others	others
2227224	Rhasody Seurat Demo	29027	1822	11.0242	CD103N	BloodCD103N	SampleTag10_hs	Blood	7	7	9106	13	TRAV30*01	TRAJ20*01	TRAC	GGCACAGAGAGACGGGACGACTACAAGCTCAGC	GTERRDDYKLS	508	5	TRBV28*01	TRBD1*01	TRBJ2-6*01	TRBC2	GCCAGCAGTCACGGACAATCTGGGGCCAACGTCCTGACT	ASSHGQSGANVLT	8598	8	TRUE	T_CD8_memory	GTERRDDYKLS.ASSHGQSGANVLT	1	others	Cloneothers_1	others	others
5920974	Rhasody Seurat Demo	29012	1505	8.19316	CD103N	CancerCD103N	SampleTag08_hs	Cancer	1	1	8876	23	TRAV24*01	TRAJ48*01	TRAC	GCCTCAACTTTTGGAAATGAGAAATTAACC	ASTFGNEKLT	4770	7	TRBV3-1*01	TRBD1*01	TRBJ1-1*01	TRBC1	GCCAGCAGCGTTGGACAGTTGAACACTGAAGCTTTC	ASSVGQLNTEAF	4106	16	TRUE	T_CD8_memory	ASTFGNEKLT.ASSVGQLNTEAF	1	others	Cloneothers_1	others	others
19268	Rhasody Seurat Demo	28916	1974	11.4712	CD103N	BloodCD103N	SampleTag10_hs	Blood	4	4	3353	8	TRAV8-3*01	TRAJ58*01	TRAC	GCTGTGGGTGCATGGACCAGTGGCTCTAGGTTGACC	AVGAWTSGSRLT	1257	4	TRBV12-4*01	TRBD1*01	TRBJ2-1*01	TRBC2	GCCAGCAGTCCCGGAGTGGGGGACAATGAGCAGTTC	ASSPGVGDNEQF	2096	4	TRUE	T_CD8_memory	AVGAWTSGSRLT.ASSPGVGDNEQF	1	others	Cloneothers_1	others	others
2240290	Rhasody Seurat Demo	28876	2065	8.07591	CD103N	BloodCD103N	SampleTag10_hs	Blood	4	4	4756	8	TRAV34*01	TRAJ37*01	TRAC	GGAGCAGATCCCCATGGCTCTGGCAACACAGGCAAACTAATC	GADPHGSGNTGKLI	4744	6	TRBV10-3*01		TRBJ2-3*01	TRBC2	GCCATCAGGCCCTCGGACCCAGATACGCAGTTC	AIRPSDPDTQF	12	2	TRUE	T_CD8_memory	GADPHGSGNTGKLI.AIRPSDPDTQF	1	others	Cloneothers_1	others	others
1188185	Rhasody Seurat Demo	28842	2218	8.0681	CD103P	ParacancerCD103P	SampleTag07_hs	Paracancer	3	3	16714	22	TRAV21*02	TRAJ17*01	TRAC	GCTCCTGACCCGGCAACGATCAAAGCTGCAGGCAACAAGCTAACT	APDPATIKAAGNKLT	6716	14	TRBV4-3*01	TRBD2*01	TRBJ2-1*01	TRBC2	GCCAGCAGCCAAGATTGGGGGGATTGGTGGGATGAGCAGTTC	ASSQDWGDWWDEQF	9998	8	TRUE	T_CD8_memory	APDPATIKAAGNKLT.ASSQDWGDWWDEQF	1	others	Cloneothers_1	others	others
7843254	Rhasody Seurat Demo	28590	1967	9.41238	CD103N	BloodCD103N	SampleTag10_hs	Blood	2	2	10285	14	TRAV6*01	TRAJ42*01	TRAC	GCTCTAGGGGGCGGAAGCCAAGGAAATCTCATC	ALGGGSQGNLI	350	2	TRBV28*01		TRBJ1-6*01	TRBC1	GCCAGCTGCCTCTCGCCTGGTCGGGCCCTCCAC	ASCLSPGRALH	9935	12	TRUE	T_CD8_memory	ALGGGSQGNLI.ASCLSPGRALH	1	others	Cloneothers_1	others	others
9031345	Rhasody Seurat Demo	28451	2383	3.52887	CD103P	CancerCD103P	SampleTag08_hs	Cancer	0	0	258	3	TRAV41*01	TRAJ45*01	TRAC	GCTGTCAGTGGGGCCTCAGGAGGAGGTGCTGACGGACTCACC	AVSGASGGGADGLT	205	1	TRBV7-8*01	TRBD2*01	TRBJ2-4*01	TRBC2	GCCAGCAGCTTATTAGGGTCCCGGGGTATTCAGTAC	ASSLLGSRGIQY	53	2	TRUE	T_CD8_memory	AVSGASGGGADGLT.ASSLLGSRGIQY	1	others	Cloneothers_1	others	others
7552135	Rhasody Seurat Demo	28429	1963	18.2279	CD103P	CancerCD103P	SampleTag08_hs	Cancer	7	7	13804	20	TRAV29/DV5*01	TRAJ42*01	TRAC	GCAGCAAGGGACGATTATGGAGGAAGCCAAGGAAATCTCATC	AARDDYGGSQGNLI	9488	12	TRBV7-9*03	TRBD1*01	TRBJ1-1*01	TRBC1	GCCAGCAGCTCCAGGGTAGGCGGTTTTCGCCAATCCGCAGCTACGTGGAGCTTTC	QQLQGRRFSPIRSYVELS	4316	8	TRUE	T_CD8_memory	AARDDYGGSQGNLI.QQLQGRRFSPIRSYVELS	1	others	Cloneothers_1	others	others
4721352	Rhasody Seurat Demo	28315	1943	10.0583	CD103N	BloodCD103N	SampleTag10_hs	Blood	5	5	18039	15	TRAV27*01	TRAJ36*01	TRAC	GCGGGGTTCACTGGGGCAAACAACCTCTTC	AGFTGANNLF	4624	4	TRBV28*01		TRBJ1-1*01	TRBC1	GCCAGCAGTTTCACGGTGAGAAACACTGAAGCTTTC	ASSFTVRNTEAF	13415	11	TRUE	T_CD8_memory	AGFTGANNLF.ASSFTVRNTEAF	1	others	Cloneothers_1	others	others
1949569	Rhasody Seurat Demo	28288	2025	7.96097	CD103N	CancerCD103N	SampleTag08_hs	Cancer	1	1	27329	32	TRAV8-2*01	TRAJ12*01	TRAC	GTTGTGAGTGATCCCCTGGATAGCAGCTATAAATTGATC	VVSDPLDSSYKLI	4925	10	TRBV6-1*01		TRBJ2-3*01	TRBC2	GCCAGCAGTCACACAGATACGCAGTAT	ASSHTDTQY	22404	22	TRUE	T_CD8_memory	VVSDPLDSSYKLI.ASSHTDTQY	1	others	Cloneothers_1	others	others
6647878	Rhasody Seurat Demo	28275	2203	10.7975	CD103N	BloodCD103N	SampleTag10_hs	Blood	4	4	9389	6	TRAV12-1*01	TRAJ49*01	TRAC	GTGGTGAGGACCCTTTCACTCGGTAACCAGTTCTAT	VVRTLSLGNQFY	4739	2	TRBV6-5*01	TRBD2*01	TRBJ2-7*01	TRBC2	GCCAGCAGTACGACCCGGGGAAGAGTCGAGCAGTAC	ASSTTRGRVEQY	4650	4	TRUE	T_CD8_memory	VVRTLSLGNQFY.ASSTTRGRVEQY	1	others	Cloneothers_1	others	others
11516562	Rhasody Seurat Demo	28264	2391	18.9074	CD103P	CancerCD103P	SampleTag08_hs	Cancer	1	1	10111	13	TRAV14/DV4*02	TRAJ53*01	TRAC	GCTATGAGAGAGGAGACGGGCAGTGGAGGTAGCAACTATAAACTGACA	AMREETGSGGSNYKLT	125	3	TRBV20-1*01	TRBD1*01	TRBJ1-1*01	TRBC1	AGTGCTAGAGATCTAACAGGGTCGGCTGAAGCTTTC	SARDLTGSAEAF	9986	10	TRUE	T_CD8_memory	AMREETGSGGSNYKLT.SARDLTGSAEAF	1	others	Cloneothers_1	others	others
5488947	Rhasody Seurat Demo	28233	2130	12.7581	CD103P	CancerCD103P	SampleTag08_hs	Cancer	3	3	4828	18	TRAV9-2*01	TRAJ49*01	TRAC	GCTCTGAAAGGGGCCGGTAACCAGTTCTAT	ALKGAGNQFY	2051	3	TRBV2*01	TRBD2*01	TRBJ2-3*01	TRBC2	GCCAGCAGTCCCCCGGGACTAGCGAAAGAATTAACTAGCACAGATACGCAGTAT	ASSPPGLAKELTSTDTQY	2777	15	TRUE	T_CD8_memory	ALKGAGNQFY.ASSPPGLAKELTSTDTQY	1	others	Cloneothers_1	others	others
9454881	Rhasody Seurat Demo	27936	1812	7.61741	CD103N	ParacancerCD103N	SampleTag07_hs	Paracancer	0	0	7434	9	TRAV17*01	TRAJ48*01	TRAC	GCTACCCCCAATAACTTTGGAAATGAGAAATTAACC	ATPNNFGNEKLT	7421	6	TRBV5-1*01	TRBD2*01	TRBJ2-1*01	TRBC2	GGCAGCAGCCTGGGGACTAGCAATGAGCAGTTC	GSSLGTSNEQF	13	3	TRUE	T_CD8_naive	ATPNNFGNEKLT.GSSLGTSNEQF	1	others	Cloneothers_1	others	others
12241207	Rhasody Seurat Demo	27928	2476	6.36995	CD103P	CancerCD103P	SampleTag08_hs	Cancer	1	1	12942	29	TRAV6*01	TRAJ44*01	TRAC	GCTCTAGTCACCGGCACTGCCAGTAAACTCACC	ALVTGTASKLT	1066	6	TRBV20-1*01	TRBD1*01	TRBJ1-2*01	TRBC1	AGTGCCAGAAGACAGGGAAACTATGGCTACACC	SARRQGNYGYT	11876	23	TRUE	T_CD8_memory	ALVTGTASKLT.SARRQGNYGYT	1	others	Cloneothers_1	others	others
7374746	Rhasody Seurat Demo	27836	1979	8.43512	CD103N	BloodCD103N	SampleTag10_hs	Blood	4	4	4480	4	TRAV8-1*01	TRAJ24*01	TRAC	GCCGTGAGTGACAGCTGGGGGAAATTCCAG	AVSDSWGKFQ	4337	2	TRBV27*01	TRBD2*01	TRBJ1-5*01	TRBC1	GCCAGCAGCCCCCGGGGTGAATCTCAGCCCCAGCAT	ASSPRGESQPQH	143	2	TRUE	T_CD8_memory	AVSDSWGKFQ.ASSPRGESQPQH	1	others	Cloneothers_1	others	others
9456007	Rhasody Seurat Demo	27753	1921	9.09091	CD103N	BloodCD103N	SampleTag10_hs	Blood	2	2	4101	14	TRAV26-1*01	TRAJ23*01	TRAC	ATCGTCAAGGATAACCAGGGAGGAAAGCTTATC	IVKDNQGGKLI	1188	3	TRBV7-2*01		TRBJ1-5*01	TRBC1	GCCAGCAGCGACGGTAGCAATCAGCCCCAGCAT	ASSDGSNQPQH	2913	11	TRUE	T_CD8_memory	IVKDNQGGKLI.ASSDGSNQPQH	1	others	Cloneothers_1	others	others
1628614	Rhasody Seurat Demo	27698	1900	6.26399	CD103N	CancerCD103N	SampleTag08_hs	Cancer	0	0	13709	19	TRAV9-2*01	TRAJ21*01	TRAC	GCTCTGAGTGAGGACAACTTCAACAAATTTTAC	ALSEDNFNKFY	1700	1	TRBV27*01	TRBD2*02	TRBJ1-5*01	TRBC1	GCCAGCAGTTTAACCGGGAAACATCAGCCCCAGCAT	ASSLTGKHQPQH	12009	18	TRUE	T_CD8_memory	ALSEDNFNKFY.ASSLTGKHQPQH	1	others	Cloneothers_1	others	others
5182138	Rhasody Seurat Demo	27673	1761	15.3868	CD103P	ParacancerCD103P	SampleTag07_hs	Paracancer	3	3	7315	9	TRAV9-2*01	TRAJ42*01	TRAC	GCTCTGGCTTGGGGAAGCCAAGGAAATCTCATC	ALAWGSQGNLI	648	3	TRBV7-9*03	TRBD1*01	TRBJ1-3*01	TRBC1	GCCAGCAGCTTCCCCGGGACAGCAAACACCATATAT	ASSFPGTANTIY	6667	6	TRUE	T_CD8_memory	ALAWGSQGNLI.ASSFPGTANTIY	1	others	Cloneothers_1	others	others
3981379	Rhasody Seurat Demo	27664	1854	8.50564	CD103P	CancerCD103P	SampleTag08_hs	Cancer	0	0	19369	24	TRAV13-1*02	TRAJ37*02	TRAC	GCAGCAAAACGAGGCTCTAGCAACACAGGCAAACTAATC	AAKRGSSNTGKLI	6896	11	TRBV6-5*01	TRBD2*01	TRBJ2-7*01	TRBC2	GCCAGCAGTTACGGCGGGGCGGGCGAGCAGTAC	ASSYGGAGEQY	12473	13	TRUE	T_CD8_memory	AAKRGSSNTGKLI.ASSYGGAGEQY	1	others	Cloneothers_1	others	others
2964178	Rhasody Seurat Demo	27652	1909	15.5757	CD103N	ParacancerCD103N	SampleTag07_hs	Paracancer	7	7	9527	8	TRAV29/DV5*01	TRAJ42*01	TRAC	GCAGCAAGGGACGATTATGGAGGAAGCCAAGGAAATCTCATC	AARDDYGGSQGNLI	6551	3	TRBV28*01	TRBD1*01	TRBJ2-2*01	TRBC2	GCCAGCACCAGGGGGAGATGGGCCGGGGAGCTGTTT	ASTRGRWAGELF	2976	5	TRUE	T_CD8_memory	AARDDYGGSQGNLI.ASTRGRWAGELF	1	others	Cloneothers_1	others	others
4584216	Rhasody Seurat Demo	27337	2060	7.8904	CD103N	CancerCD103N	SampleTag08_hs	Cancer	1	1	8087	14	TRAV13-1*02	TRAJ17*01	TRAC	GCAGCAAGTATAAGCTGCAGGCAACAAGCTAACT	AASISCRQQAN	1509	4	TRBV3-1*01	TRBD2*02	TRBJ2-2*01		GCCAGCGGCGAGGCTAGCGGGAGTGCCCCCACCGGGGAGCTGGTT	ASGEASGSAPTGELV	6578	10	TRUE	T_CD8_memory	AASISCRQQAN.ASGEASGSAPTGELV	1	others	Cloneothers_1	others	others
3276352	Rhasody Seurat Demo	27157	2122	8.37721	CD103P	CancerCD103P	SampleTag08_hs	Cancer	8	8	19591	20	TRAV17*01	TRAJ61*01	TRAC	CGGGTTAATAGGAAACTGACA	G**ETD	331	4	TRBV10-2*01	TRBD2*02	TRBJ2-7*01	TRBC2	GCCATCGTGACTAGCGGGAACGAGCAGTAC	AIVTSGNEQY	19260	16	TRUE	T_CD8_memory	G**ETD.AIVTSGNEQY	1	others	Cloneothers_1	others	others
3264021	Rhasody Seurat Demo	27023	2068	9.18847	CD103P	CancerCD103P	SampleTag08_hs	Cancer	7	7	3845	15	TRAV13-1*01	TRAJ45*01		GCAGCAAGTACCTATTCAGGAGGAGGTGCTGACGG	AASTYSGGGADG	7	2	TRBV4-2*01	TRBD1*01	TRBJ2-5*01	TRBC2	GCCAGCAGCCAAGAACAGGGGCGCACCCAAGAGACCCAGTAC	ASSQEQGRTQETQY	3838	13	TRUE	T_CD8_memory	AASTYSGGGADG.ASSQEQGRTQETQY	1	others	Cloneothers_1	others	others
2214609	Rhasody Seurat Demo	27005	2248	6.37289	CD103P	CancerCD103P	SampleTag08_hs	Cancer	1	1	2946	16	TRAV12-2*01	TRAJ34*01	TRAC	GCCGTGAACGGGAGGGACACCGACAAGCTCATC	AVNGRDTDKLI	2131	7	TRBV18*01	TRBD1*01	TRBJ1-6*02	TRBC1	GCCAGCTCACCGACGCAGCACAGGGGGCGGAATTCACCCCTCCAC	ASSPTQHRGRNSPLH	815	9	TRUE	T_CD8_memory	AVNGRDTDKLI.ASSPTQHRGRNSPLH	1	others	Cloneothers_1	others	others
11806145	Rhasody Seurat Demo	26966	2222	10.6134	CD103N	CancerCD103N	SampleTag08_hs	Cancer	7	7	12630	18	TRAV8-6*01	TRAJ29*01	TRAC	GCTGTGAGTGAGGGATTCAGGAAACACACCTCTTGTC	AVSEGFRKHTSC	12619	13	TRBV10-2*01	TRBD2*01	TRBJ2-7*01	TRBC2	GCCAGCAGTTACGGCGGGGCGGGCGAGCAGTAC	ASSYGGAGEQY	11	5	TRUE	T_CD8_naive	AVSEGFRKHTSC.ASSYGGAGEQY	1	others	Cloneothers_1	others	others
1354759	Rhasody Seurat Demo	26916	1690	10.0684	CD103N	CancerCD103N	SampleTag08_hs	Cancer	0	0	5587	15	TRAV13-1*02	TRAJ44*01	TRAC	GCAGCAAGTATCACCGGCACTGCCAGTAAACTCACC	AASITGTASKLT	2660	8	TRBV20-1*01	TRBD1*01	TRBJ2-7*01	TRBC2	AGTGCCACCTCGACAGGGTCGTACGAGCAGTAC	SATSTGSYEQY	2927	7	TRUE	T_CD8_naive	AASITGTASKLT.SATSTGSYEQY	1	others	Cloneothers_1	others	others
8849283	Rhasody Seurat Demo	26580	1813	11.7344	CD103P	ParacancerCD103P	SampleTag07_hs	Paracancer	3	3	976	5	TRAV8-2*01	TRAJ44*01	TRAC	GTTGTGAGCCCGAGGGCCGGCACTGCCAGTAAACTCACC	VVSPRAGTASKLT	969	2	TRBV20-1*01	TRBD1*01	TRBJ2-7*01	TRBC2	TGTACTAGGGCAGGGGGGACCTACGAGCAGTAC	CTRAGGTYEQY	7	3	TRUE	T_CD8_memory	VVSPRAGTASKLT.CTRAGGTYEQY	1	others	Cloneothers_1	others	others
3423380	Rhasody Seurat Demo	26569	1860	10.0757	CD103N	BloodCD103N	SampleTag10_hs	Blood	3	3	3332	7	TRAV13-1*02	TRAJ44*01	TRAC	GCATCTAATACCGGCACTGCCAGTAAACTCACC	ASNTGTASKLT	1396	2	TRBV28*01	TRBD1*01	TRBJ1-5*01	TRBC1	GCCAGCAGTCCTTACGGGACACCGAATCAGCCCCAGCAT	ASSPYGTPNQPQH	1936	5	TRUE	T_CD8_memory	ASNTGTASKLT.ASSPYGTPNQPQH	1	others	Cloneothers_1	others	others
6662798	Rhasody Seurat Demo	26552	1961	8.43628	CD103P	CancerCD103P	SampleTag08_hs	Cancer	7	7	12177	17	TRAV22*01	TRAJ23*01	TRAC	GCTGTGGCCCTCGCATCGATTTATAACCAGGGAGGAAAGCTTATC	AVALASIYNQGGKLI	3535	5	TRBV12-4*01		TRBJ2-2*01	TRBC2	GCCAGCAGCACCCCGCGGCTAGGTCCTACCAATCGGGAGCTGTTT	ASSTPRLGPTNRELF	8642	12	TRUE	T_CD8_memory	AVALASIYNQGGKLI.ASSTPRLGPTNRELF	1	others	Cloneothers_1	others	others
12989962	Rhasody Seurat Demo	26528	2180	9.58233	CD103N	CancerCD103N	SampleTag08_hs	Cancer	1	1	5844	10	TRAV22*01	TRAJ24*02	TRAC	GCTGTGGAGCAAAGAACTGACAGCTGGGGGAAATTGCAG	AVEQRTDSWGKLQ	5327	6	TRBV5-4*01	TRBD2*01	TRBJ2-1*01	TRBC2	GCCAGCAGTCCCGGGACTAGCGGGCCATCCTACAATGAGCAGTTC	ASSPGTSGPSYNEQF	517	4	TRUE	T_CD8_memory	AVEQRTDSWGKLQ.ASSPGTSGPSYNEQF	1	others	Cloneothers_1	others	others
13435405	Rhasody Seurat Demo	26424	2150	9.47623	CD103N	BloodCD103N	SampleTag10_hs	Blood	2	2	9510	12	TRAV12-1*01	TRAJ47*02	TRAC	GTGGTCCATCCGATGGAATATGGAAACAAGCTGGTC	VVHPMEYGNKLV	6387	6	TRBV5-5*01	TRBD2*02	TRBJ2-1*01	TRBC2	GCCAGCAGCCCGGAGGGGCTAGATCCCGATGAGCAGTTC	ASSPEGLDPDEQF	3123	6	TRUE	T_CD8_naive	VVHPMEYGNKLV.ASSPEGLDPDEQF	1	others	Cloneothers_1	others	others
3116249	Rhasody Seurat Demo	26039	2034	6.54787	CD103P	CancerCD103P	SampleTag08_hs	Cancer	1	1	19442	22	TRAV22*01	TRAJ24*02	TRAC	GCTGTGGAGCAAAGAACTGACAGCTGGGGGAAATTGCAG	AVEQRTDSWGKLQ	2310	4	TRBV4-1*01		TRBJ2-7*01	TRBC2	GCCAGCAGCCAAGATCGTACGGGTGGCTCCTACGAGCAGTAC	ASSQDRTGGSYEQY	17132	18	TRUE	T_CD8_memory	AVEQRTDSWGKLQ.ASSQDRTGGSYEQY	1	others	Cloneothers_1	others	others
7397846	Rhasody Seurat Demo	25998	1899	9.68921	CD103N	BloodCD103N	SampleTag10_hs	Blood	5	5	18482	21	TRAV8-1*01	TRAJ20*01		GCCGTGACCGGCTGCTACAAGCCCAGC	AVTGCYKPS	3153	5	TRBV10-1*01		TRBJ2-5*01	TRBC2	GCCAGCAGTGAGCTTAGCCTTCTCCCAAGAGACCCAGTAC	ASSELSLLPRDPV	15329	16	TRUE	T_CD8_memory	AVTGCYKPS.ASSELSLLPRDPV	1	others	Cloneothers_1	others	others
4147265	Rhasody Seurat Demo	25985	1800	8.15086	CD103P	ParacancerCD103P	SampleTag07_hs	Paracancer	0	0	3922	12	TRAV8-1*01	TRAJ9*01	TRAC	GCTGTGGGCCTGACTGGAGGCTTCAAAACTATC	AVGLTGGFKTI	3714	6	TRBV9*01	TRBD1*01	TRBJ2-7*01	TRBC2	GCCAGCAGCGTACAGGGGACATACCTACGAGCAGTAC	ASSVQGTYLRAV	208	6	TRUE	T_CD8_memory	AVGLTGGFKTI.ASSVQGTYLRAV	1	others	Cloneothers_1	others	others
1191581	Rhasody Seurat Demo	25883	1953	4.90283	CD103P	CancerCD103P	SampleTag08_hs	Cancer	0	0	2613	6	TRAV12-2*01	TRAJ8*01	TRAC	GCCGTGATCCCATGAACACAGGCTTTCAGAAACTTGTA	AVIP*TQAFRNL	2610	5	TRBV28*01	TRBD1*01	TRBJ2-7*01	TRBC2	GCCAGCAGTCTGGGACAAGGGTCACTCTACGAGCAGTAC	ASSLGQGSLYEQY	3	1	TRUE	T_CD8_memory	AVIP*TQAFRNL.ASSLGQGSLYEQY	1	others	Cloneothers_1	others	others
6520722	Rhasody Seurat Demo	25813	1841	6.91899	CD103N	BloodCD103N	SampleTag10_hs	Blood	4	4	2506	9	TRAV38-2/DV8*01	TRAJ58*01	TRAC	GCTTATAGGAGGATGGGGACCAGTGGCTCTAGGTTGACC	AYRRMGTSGSRLT	2384	3	TRBV12-3*01	TRBD1*01	TRBJ1-2*01	TRBC1	GCCAGCAGTCACCGGGACAGGGGCTATGGCTACACC	ASSHRDRGYGYT	122	6	TRUE	T_CD8_naive	AYRRMGTSGSRLT.ASSHRDRGYGYT	1	others	Cloneothers_1	others	others
1484242	Rhasody Seurat Demo	25615	1823	11.4972	CD103N	ParacancerCD103N	SampleTag07_hs	Paracancer	0	0	14294	13	TRAV29/DV5*01	TRAJ44*01	TRAC	GCAGCAAGCCCGGATACCGGCACTGCCAGTAAACTCACC	AASPDTGTASKLT	3347	6	TRBV28*01	TRBD1*01	TRBJ2-1*01	TRBC2	GCCAGCAGTTTCGGCAGGGGGTATCACAATGAGCAGTTC	ASSFGRGYHNEQF	10947	7	TRUE	T_CD8_memory	AASPDTGTASKLT.ASSFGRGYHNEQF	1	others	Cloneothers_1	others	others
3257924	Rhasody Seurat Demo	25524	1886	9.41859	CD103N	CancerCD103N	SampleTag08_hs	Cancer	0	0	17581	23	TRAV17*01	TRAJ9*01	TRAC	GGAGGCTTCAAAACTATC	GGFKTI	12693	12	TRBV5-1*01	TRBD2*01	TRBJ2-2*01	TRBC2	GCCAGCAGCTTGGAGTCTGGACTAGACGGGGAGCTGTTT	ASSLESGLDGELF	4888	11	TRUE	T_CD8_naive	GGFKTI.ASSLESGLDGELF	1	others	Cloneothers_1	others	others
3695327	Rhasody Seurat Demo	25444	1877	9.25169	CD103N	CancerCD103N	SampleTag08_hs	Cancer	1	1	23003	33	TRAV12-2*01	TRAJ34*01	TRAC	GCCGTGAACGGGAGGGACACCGACAAGCTCATC	AVNGRDTDKLI	8506	8	TRBV25-1*01	TRBD1*01	TRBJ2-7*01	TRBC2	GCCAGCGAAAGGGGGGACGACAGTTCCGAGCAGTAC	ASERGDDSSEQY	14497	25	TRUE	T_CD8_naive	AVNGRDTDKLI.ASERGDDSSEQY	1	others	Cloneothers_1	others	others
1658563	Rhasody Seurat Demo	25437	1641	8.60164	CD103N	ParacancerCD103N	SampleTag07_hs	Paracancer	0	0	19743	18	TRAV13-2*01	TRAJ10*01	TRAC	GCAGAGAACCCCATCACGGGAGGAGGAAACAAACTCACC	AENPITGGGNKLT	13915	7	TRBV7-2*01	TRBD1*01	TRBJ1-5*01	TRBC1	GCCAGCAGCTTAGACGGGACAGGGGGTCAGCCCCAGCAT	ASSLDGTGGQPQH	5828	11	TRUE	T_CD8_memory	AENPITGGGNKLT.ASSLDGTGGQPQH	1	others	Cloneothers_1	others	others
1197345	Rhasody Seurat Demo	25015	1992	5.03298	CD103P	CancerCD103P	SampleTag08_hs	Cancer	8	8	903	4	TRAV36/DV7*01	TRAJ28*01	TRAC	GCTGCCCCTGGAGCTGGGAGTTACCAACTCACT	AAPGAGSYQLT	702	2	TRBV20-1*01		TRBJ1-6*01	TRBC1	AGTGCTACGGAACACCATTCACCCCTCCAC	SATEHHSPLH	201	2	TRUE	T_CD8_memory	AAPGAGSYQLT.SATEHHSPLH	1	others	Cloneothers_1	others	others
10324242	Rhasody Seurat Demo	24906	1972	5.84598	CD103P	CancerCD103P	SampleTag08_hs	Cancer	1	1	39959	47	TRAV3*01	TRAJ32*02	TRAC	GCTGTGATCCCCAGGGGGTGGTGCTACAAACAAGCTCATC	AVIPRGWCYKQAH	1734	6	TRBV28*01	TRBD1*01	TRBJ2-4*01	TRBC2	GCCAGCAGTCCGAACCAAAGGGGTGGCATTCAGTAC	ASSPNQRGGIQY	38225	41	TRUE	T_CD8_memory	AVIPRGWCYKQAH.ASSPNQRGGIQY	1	others	Cloneothers_1	others	others
3707954	Rhasody Seurat Demo	24853	2043	5.27502	CD103P	CancerCD103P	SampleTag08_hs	Cancer	1	1	2750	15	TRAV1-1*01	TRAJ11*01		GCTGGAGGATACAGCACCCTTACC	LEDTAPLP	227	7	TRBV24-1*01		TRBJ2-3*01	TRBC2	GCCACCAGTGTTCCTGGGGAATCTGAAACGCAGTAT	ATSVPGESETQY	2523	8	TRUE	T_CD8_memory	LEDTAPLP.ATSVPGESETQY	1	others	Cloneothers_1	others	others
10029339	Rhasody Seurat Demo	24616	946	4.37927	CD103P	ParacancerCD103P	SampleTag07_hs	Paracancer	0	0	4182	10	TRAV8-6*01	TRAJ9*01	TRAC	GCTGTGAGTGATGGACGCGAAGAGGCTTCAAAACTATC	CE*WTRRGFKTI	1903	4	TRBV6-2*01	TRBD1*01	TRBJ2-1*01	TRBC2	GCCAGCAGTTACGGGACAGGGGTTCGAAATGAGCAGTTC	ASSYGTGVRNEQF	2279	6	TRUE	T_CD8_memory	CE*WTRRGFKTI.ASSYGTGVRNEQF	1	others	Cloneothers_1	others	others
22687	Rhasody Seurat Demo	24572	1912	9.66547	CD103N	BloodCD103N	SampleTag10_hs	Blood	7	7	5977	18	TRAV29/DV5*01	TRAJ42*01		GCAGCAAGGGACGATTATGGAGGAAGCCAAGGAAATCTCATC	AARDDYGGSQGNLI	19	2	TRBV24-1*01	TRBD1*01	TRBJ2-1*01	TRBC2	GCCACCAGTGATCCACAGGGAACGGCCCGTTATGAGCAGTTC	ATSDPQGTARYEQF	5958	16	TRUE	T_CD8_memory	AARDDYGGSQGNLI.ATSDPQGTARYEQF	1	others	Cloneothers_1	others	others
10503233	Rhasody Seurat Demo	24427	1920	3.95464	CD103N	BloodCD103N	SampleTag10_hs	Blood	4	4	7846	12	TRAV4*01	TRAJ20*01	TRAC	CCCCGTTCTAACGACTACAAGCTCAGC	PRSNDYKLS	2964	3	TRBV6-1*01	TRBD1*01	TRBJ2-7*01	TRBC2	GCCAGCAGTGAATGGGGGACAGGCTACGAGCAGTAC	ASSEWGTGYEQY	4882	9	TRUE	T_CD8_naive	PRSNDYKLS.ASSEWGTGYEQY	1	others	Cloneothers_1	others	others
12847893	Rhasody Seurat Demo	24364	1814	10.7248	CD103P	CancerCD103P	SampleTag08_hs	Cancer	7	7	26805	17	TRAV3*01	TRAJ36*01		GCTGTGTGGAGTGGGGCAAACAACCTCTTC	AVWSGANNLF	39	1	TRBV5-1*01	TRBD1*01	TRBJ1-1*01	TRBC1	GCCAGCGCCTCACAGGGGGCGGCTGAAGCTTTC	ASASQGAAEAF	26766	16	TRUE	T_CD8_memory	AVWSGANNLF.ASASQGAAEAF	1	others	Cloneothers_1	others	others
9444571	Rhasody Seurat Demo	24334	1898	8.53949	CD103P	CancerCD103P	SampleTag08_hs	Cancer	1	1	17672	26	TRAV17*01	TRAJ39*01	TRAC	GCTACGGCCCCTGGAGCAGGCAACATGCTCACC	ATAPGAGNMLT	9287	9	TRBV7-9*03	TRBD2*02	TRBJ2-5*01	TRBC2	GCCAGCGAGTTGGCGGGAGGTCAAGAGACCCAGTAC	ASELAGGQETQY	8385	17	TRUE	T_CD8_memory	ATAPGAGNMLT.ASELAGGQETQY	1	others	Cloneothers_1	others	others
12264586	Rhasody Seurat Demo	24250	1982	7.80619	CD103P	CancerCD103P	SampleTag08_hs	Cancer	0	0	19782	29	TRAV21*01	TRAJ4*01	TRAC	GCTCCTTTGGCCGGGGCCAATAAGCTGATT	APLAGANKLI	11650	15	TRBV4-3*01	TRBD2*02	TRBJ2-3*01	TRBC2	GCCAGCAGCCAAGCCGAAGCGGGAGGGCCTCCAGATACGCAGTAT	ASSQAEAGGPPDTQY	8132	14	TRUE	T_CD8_memory	APLAGANKLI.ASSQAEAGGPPDTQY	1	others	Cloneothers_1	others	others
8410457	Rhasody Seurat Demo	24125	1980	6.03523	CD103P	CancerCD103P	SampleTag08_hs	Cancer	1	1	11672	28	TRAV17*01	TRAJ26*01	TRAC	GCTACCAAAAACTATGGTCAGAATTTTGTC	ATKNYGQNFV	2431	7	TRBV6-5*01	TRBD2*01	TRBJ2-7*01	TRBC2	GCCAGCAGTTACGGCGGGGCGGGCGAGCAGTAC	ASSYGGAGEQY	9241	21	TRUE	T_CD8_naive	ATKNYGQNFV.ASSYGGAGEQY	1	others	Cloneothers_1	others	others
8727244	Rhasody Seurat Demo	24072	1944	7.81406	CD103P	CancerCD103P	SampleTag08_hs	Cancer	4	4	2537	22	TRAV12-2*01	TRAJ34*01	TRAC	GCCGTGAACGGGAGGGACACCGACAAGCTCATC	AVNGRDTDKLI	1849	4	TRBV23-1*01	TRBD1*01	TRBJ1-1*01		GCCAGCAGAACTGGGGCTTACGATGGGACACTGAAGCTTTC	ASRTGAYDGTLKLS	688	18	TRUE	T_CD8_memory	AVNGRDTDKLI.ASRTGAYDGTLKLS	1	others	Cloneothers_1	others	others
10346160	Rhasody Seurat Demo	24050	2144	8.8316	CD103N	CancerCD103N	SampleTag08_hs	Cancer	8	8	24717	15	TRAV1-1*01	TRAJ11*01	TRAC	GCTGGAGGATACAGCACCCTCACC	AGGYSTLT	24714	14	TRBV6-6*04	TRBD1*01	TRBJ2-7*01	TRBC2	GCCAGCAGTCGGGACAGGGTAGTGCAGTAC	ASSRDRVVQY	3	1	TRUE	T_CD8_memory	AGGYSTLT.ASSRDRVVQY	1	others	Cloneothers_1	others	others
9732529	Rhasody Seurat Demo	24021	1999	3.63016	CD103N	CancerCD103N	SampleTag08_hs	Cancer	1	1	14542	26	TRAV12-1*01	TRAJ20*01	TRAC	GTGGTGAACCCAAGCGACTACAAGCTCAGC	VVNPSDYKLS	5549	11	TRBV28*01	TRBD1*01	TRBJ2-1*01		GCCAGCAATGGAGGGGGGTCTACAATGAGGAGTTC	ASNGGGSTMRSS	8993	15	TRUE	T_CD8_naive	VVNPSDYKLS.ASNGGGSTMRSS	1	others	Cloneothers_1	others	others
4879495	Rhasody Seurat Demo	24009	1831	5.45629	CD103N	CancerCD103N	SampleTag08_hs	Cancer	0	0	40200	33	TRAV23/DV6*01	TRAJ40*01	TRAC	GCACCTAATAAAGACCTACAAATACATC	APNKDLQIH	6140	8	TRBV27*01	TRBD1*01	TRBJ2-7*01	TRBC2	GCCAGCACCTCAGGACAGGGGGCTTACGAGCAGTAC	ASTSGQGAYEQY	34060	25	TRUE	T_CD8_memory	APNKDLQIH.ASTSGQGAYEQY	1	others	Cloneothers_1	others	others
10800788	Rhasody Seurat Demo	24002	2099	9.11174	CD103P	ParacancerCD103P	SampleTag07_hs	Paracancer	0	0	5593	13	TRAV26-1*01	TRAJ42*01	TRAC	ATCGTCAGAGTCGAAGTCGAAAGCCAAGGAAATCTCATC	IVRVEVESQGNLI	3461	6	TRBV9*01	TRBD1*01	TRBJ1-2*01	TRBC1	GCCAGCAGACAGGGTGGGAGCTATGGCCACACC	ASRQGGSYGHT	2132	7	TRUE	T_CD8_memory	IVRVEVESQGNLI.ASRQGGSYGHT	1	others	Cloneothers_1	others	others
3261777	Rhasody Seurat Demo	23982	2040	5.19556	CD103P	CancerCD103P	SampleTag08_hs	Cancer	8	8	3463	8	TRAV12-2*01	TRAJ34*01	TRAC	GCCGTGAACGGGAGGGACACCGACAAGCTCATC	AVNGRDTDKLI	3453	4	TRBV21-1*01	TRBD2*01	TRBJ1-2*01	TRBC1	GCCGGCGTACGGGGATGGTATGGCTACACC	AGVRGWYGYT	10	4	TRUE	T_CD8_memory	AVNGRDTDKLI.AGVRGWYGYT	1	others	Cloneothers_1	others	others
8710744	Rhasody Seurat Demo	23887	1457	10.4618	CD103P	ParacancerCD103P	SampleTag07_hs	Paracancer	3	3	5879	6	TRAV26-2*01	TRAJ33*01	TRAC	ATCCTGAGACCCACCCCGGATAGCAACTATCAGTTAATC	ILRPTPDSNYQLI	324	4	TRBV21-1*01	TRBD2*01	TRBJ2-7*01	TRBC2	GCCAGCAGGGACGGGACTAGCTCGCCTAAAGAGCTCCTACGAGCAGTAC	ASRDGTSSPKELLRAV	5555	2	TRUE	T_CD8_memory	ILRPTPDSNYQLI.ASRDGTSSPKELLRAV	1	others	Cloneothers_1	others	others
1188511	Rhasody Seurat Demo	23869	1733	8.28271	CD103N	BloodCD103N	SampleTag10_hs	Blood	4	4	16191	19	TRAV2*01	TRAJ24*01	TRAC	GCTGTGGTGCCAACTGACAGCTGGGGGAAATTCCAG	AVVPTDSWGKFQ	3698	7	TRBV11-2*01	TRBD1*01	TRBJ2-5*01	TRBC2	GCCAGCAGCCAGGGGGGGGCTGCTGGGGAGACCCAGTAC	ASSQGGAAGETQY	12493	12	TRUE	T_CD8_naive	AVVPTDSWGKFQ.ASSQGGAAGETQY	1	others	Cloneothers_1	others	others
3125415	Rhasody Seurat Demo	23808	2145	5.48975	CD103P	CancerCD103P	SampleTag08_hs	Cancer	1	1	8287	16	TRAV16*01	TRAJ35*01	TRAC	GCTCTTCTCCGTATAGGCTTTGGGAATGTGCTGCAT	ALLRIGFGNVLH	3449	6	TRBV20-1*01	TRBD2*02	TRBJ2-1*01	TRBC2	AGTGCCACACCCCCGGGACTAGCGGGAGGCGGGCAGTTC	SATPPGLAGGGQF	4838	10	TRUE	T_CD8_naive	ALLRIGFGNVLH.SATPPGLAGGGQF	1	others	Cloneothers_1	others	others
3695664	Rhasody Seurat Demo	23736	1845	12.816	CD103N	BloodCD103N	SampleTag10_hs	Blood	2	2	8466	17	TRAV12-2*01	TRAJ48*01	TRAC	GCCGTATATGCCGAGATATCTAACTTTGGAAATGAGAAATTAACC	AVYAEISNFGNEKLT	2583	5	TRBV12-3*01	TRBD1*01	TRBJ2-7*01	TRBC2	GCCAGCAGTTTTGGGGGAGAAGGGGCTCGAGAGCAGTAC	ASSFGGEGAREQY	5883	12	TRUE	T_CD8_memory	AVYAEISNFGNEKLT.ASSFGGEGAREQY	1	others	Cloneothers_1	others	others
11975871	Rhasody Seurat Demo	23693	1925	13.8184	CD103P	CancerCD103P	SampleTag08_hs	Cancer	0	0	4867	13	TRAV5*01	TRAJ5*01	TRAC	GCAGAGAACGTGGACACGGGCAGGAGAGCACTTACT	AENVDTGRRALT	1235	4	TRBV5-5*01		TRBJ1-5*01	TRBC1	GCCAGCAGCTTGATACAGAGCTATAGCAATCAGCCCCAGCAT	ASSLIQSYSNQPQH	3632	9	TRUE	T_CD8_memory	AENVDTGRRALT.ASSLIQSYSNQPQH	1	others	Cloneothers_1	others	others
13880523	Rhasody Seurat Demo	23624	1996	7.19607	CD103N	BloodCD103N	SampleTag10_hs	Blood	2	2	24130	31	TRAV25*01	TRAJ21*01	TRAC	GCAGGGCTACTATACAACTTCAACAAATTTTAC	AGLLYNFNKFY	11904	14	TRBV11-2*01	TRBD1*01	TRBJ2-3*01	TRBC2	GCCAGCAGCTTAGGACTAAAGGGGGATACGCAGTAT	ASSLGLKGDTQY	12226	17	TRUE	T_CD8_memory	AGLLYNFNKFY.ASSLGLKGDTQY	1	others	Cloneothers_1	others	others
597190	Rhasody Seurat Demo	23450	1614	3.03198	CD103P	ParacancerCD103P	SampleTag07_hs	Paracancer	3	3	14023	27	TRAV24*01	TRAJ54*01	TRAC	GCCTTTCTTCAGGGAGCCCAGAAGCTGGTA	LSSGSPEAG	8215	11	TRBV2*01	TRBD2*01	TRBJ2-3*01	TRBC2	GCCAGCCTCGGACTAGCCTACTCTAGCACAGATACGCAGTAT	ASLGLAYSSTDTQY	5808	16	TRUE	T_CD8_memory	LSSGSPEAG.ASLGLAYSSTDTQY	1	others	Cloneothers_1	others	others
8569033	Rhasody Seurat Demo	23333	1875	8.71298	CD103P	CancerCD103P	SampleTag08_hs	Cancer	1	1	22507	20	TRAV12-1*01	TRAJ20*01	TRAC	GTGGTGAACCCAAGCGCTACAGGCTCAGC	VVNPSATGSA	14274	6	TRBV28*01	TRBD2*01	TRBJ2-1*01	TRBC2	GCCAGCAATGGGGGGGGGGTCTACAATGAGCAGTTC	ASNGGGVYNEQF	8233	14	TRUE	T_CD8_memory	VVNPSATGSA.ASNGGGVYNEQF	1	others	Cloneothers_1	others	others
4163378	Rhasody Seurat Demo	23263	1607	8.58445	CD103N	ParacancerCD103N	SampleTag07_hs	Paracancer	3	3	2737	17	TRAV13-1*02	TRAJ35*01	TRAC	GCAGCAAGTCGACCAGCTTTGGGAATGTGCTGCAT	AASRPALGMCC	1752	7	TRBV20-1*01	TRBD2*02	TRBJ1-5*01	TRBC1	AGTGCGAGAGGTCCAGGAGGCTTAAGTCGGCCCCAGCAT	SARGPGGLSRPQH	985	10	TRUE	T_CD8_memory	AASRPALGMCC.SARGPGGLSRPQH	1	others	Cloneothers_1	others	others
6511149	Rhasody Seurat Demo	23230	1886	6.60783	CD103N	BloodCD103N	SampleTag10_hs	Blood	0	0	611	8	TRAV22*01	TRAJ36*01	TRAC	GCTGTGGGAACTGGGGCAAACAACCTCTTC	AVGTGANNLF	271	2	TRBV6-5*01	TRBD2*01	TRBJ2-7*01	TRBC2	GCCTCCAGGGGGGGTGGGTACGAGCAGTAC	ASRGGGYEQY	340	6	TRUE	T_CD8_memory	AVGTGANNLF.ASRGGGYEQY	1	others	Cloneothers_1	others	others
9900743	Rhasody Seurat Demo	23187	2161	8.79803	CD103P	CancerCD103P	SampleTag08_hs	Cancer	8	8	20777	19	TRAV29/DV5*01	TRAJ54*01	TRAC	GCAGCAAGCGAGGGGGGGGGAGCCCAGAAGCTGGTA	SKRGGGSPEAG	13082	9	TRBV10-3*01		TRBJ2-3*01	TRBC2	GCCATCAGGCCCTCGGACCCAGATACGCAGTAT	AIRPSDPDTQY	7695	10	TRUE	T_CD8_memory	SKRGGGSPEAG.AIRPSDPDTQY	1	others	Cloneothers_1	others	others
9299773	Rhasody Seurat Demo	23168	1429	9.92317	CD103N	ParacancerCD103N	SampleTag07_hs	Paracancer	0	0	3155	2	TRAV21*01	TRAJ58*01	TRAC	GCTGTTCCAGCGGAAGAAACCAGTGGCTCTAGGTTGACC	AVPAEETSGSRLT	3151	1	TRBV20-1*01	TRBD1*01	TRBJ2-5*01	TRBC2	AGTACTAGAGGCAGGGCTCACCAAGAGACCCAGTAC	STRGRAHQETQY	4	1	TRUE	T_CD8_memory	AVPAEETSGSRLT.STRGRAHQETQY	1	others	Cloneothers_1	others	others
2365463	Rhasody Seurat Demo	23162	1783	9.28245	CD103N	CancerCD103N	SampleTag08_hs	Cancer	0	0	10068	18	TRAV8-3*01	TRAJ44*01	TRAC	GCTGCGGTGACCGGCACTGCCAGTAAACTCACC	AAVTGTASKLT	3911	4	TRBV6-1*01		TRBJ2-7*01	TRBC2	GCCAGCAGGCACACGCTCTACGAGCAGTAC	ASRHTLYEQY	6157	14	TRUE	T_CD8_memory	AAVTGTASKLT.ASRHTLYEQY	1	others	Cloneothers_1	others	others
6960077	Rhasody Seurat Demo	23113	1688	14.2085	CD103P	ParacancerCD103P	SampleTag07_hs	Paracancer	0	0	27910	36	TRAV1-1*01	TRAJ22*01	TRAC	GCTGTCCAGAGGGGTTCTGCAAGGCAACTGACC	AVQRGSARQLT	20736	20	TRBV12-3*01	TRBD1*01	TRBJ2-7*01	TRBC2	GCCAGCAGTACCTCGACAGGAGAGCAGTAC	ASSTSTGEQY	7174	16	TRUE	T_CD8_memory	AVQRGSARQLT.ASSTSTGEQY	1	others	Cloneothers_1	others	others
13423558	Rhasody Seurat Demo	23001	2092	8.09965	CD103N	CancerCD103N	SampleTag08_hs	Cancer	4	4	12379	4	TRAV1-1*01	TRAJ29*01	TRAC	GCTGTGAGGGGTCGAGGGGGAAACACACCTCTTGTC	AVRGRGGNTPLV	12362	3	TRBV28*01	TRBD2*02	TRBJ1-2*01	TRBC1	GCCAGCACAGGAGGCTATGGCTACACC	ASTGGYGYT	17	1	TRUE	T_CD8_naive	AVRGRGGNTPLV.ASTGGYGYT	1	others	Cloneothers_1	others	others
9883414	Rhasody Seurat Demo	22934	1694	8.55062	CD103P	ParacancerCD103P	SampleTag07_hs	Paracancer	3	3	1730	4	TRAV26-1*01	TRAJ42*01	TRAC	ATCGTCAGAGTCGAAGTCGAAAGCCAAGGAAATCTCATC	IVRVEVESQGNLI	430	1	TRBV9*01	TRBD1*01	TRBJ1-2*01	TRBC1	GCCAGCAGACAGGGTGGGAGCTATGGCTACACC	QQTGWELWLH	1300	3	TRUE	T_CD8_memory	IVRVEVESQGNLI.QQTGWELWLH	1	others	Cloneothers_1	others	others
9596552	Rhasody Seurat Demo	22816	1851	3.53699	CD103P	CancerCD103P	SampleTag08_hs	Cancer	1	1	24010	38	TRAV8-1*01	TRAJ33*01	TRAC	GCCGTGAATGCGCGACGCTATAGCAACTATCAGTTAATC	AVNARRYSNYQLI	4493	8	TRBV7-8*01	TRBD2*01	TRBJ2-2*01	TRBC2	GCCAGCAGCCCGCGGACTCAATCGAACACCGGGGAGCTGTTT	ASSPRTQSNTGELF	19517	30	TRUE	T_CD8_memory	AVNARRYSNYQLI.ASSPRTQSNTGELF	1	others	Cloneothers_1	others	others
8143199	Rhasody Seurat Demo	22789	1918	8.30225	CD103N	CancerCD103N	SampleTag08_hs	Cancer	0	0	21858	19	TRAV23/DV6*01	TRAJ48*01	TRAC	GGGGGGTCTAACTTTGGAAATGAGAAATTAACC	GGSNFGNEKLT	5721	5	TRBV5-6*01	TRBD1*01	TRBJ2-2*01	TRBC2	GCCAGCAGCCTTCGACAGGGCCACACCGGGGAGCTGTTT	ASSLRQGHTGELF	16137	14	TRUE	T_CD8_memory	GGSNFGNEKLT.ASSLRQGHTGELF	1	others	Cloneothers_1	others	others
7090990	Rhasody Seurat Demo	22693	1574	11.7173	CD103N	CancerCD103N	SampleTag08_hs	Cancer	0	0	2803	6	TRAV38-2/DV8*01	TRAJ42*01	TRAC	GCTTATAGGAGCGCGGAGGTATGGAGGAAGCCAAGGAAATCTCATC	AYRSAEVWRKPRKSH	2579	4	TRBV20-1*01		TRBJ2-5*01	TRBC2	AGTGCTAGAGATCGACTTCAAGAGACCCAGTAC	SARDRLQETQY	224	2	TRUE	T_CD8_memory	AYRSAEVWRKPRKSH.SARDRLQETQY	1	others	Cloneothers_1	others	others
2238041	Rhasody Seurat Demo	22639	1874	5.65838	CD103N	BloodCD103N	SampleTag10_hs	Blood	4	4	87	2	TRAV3*01	TRAJ21*01		GCTGTGAGAGACCGGGGCTACTTCAACAAATTTTAC	AVRDRGYFNKFY	51	1	TRBV4-3*01		TRBJ2-7*01	TRBC2	GCCAAGAGGCAAGATCTTAACAGCCAAACCTACGAGCAGTAC	AKRQDLNSQTYEQY	36	1	TRUE	T_CD8_naive	AVRDRGYFNKFY.AKRQDLNSQTYEQY	1	others	Cloneothers_1	others	others
7405869	Rhasody Seurat Demo	22604	1780	11.0733	CD103P	ParacancerCD103P	SampleTag07_hs	Paracancer	3	3	52280	59	TRAV12-2*01	TRAJ43*01	TRAC	GCCGTGAAGCTGGGGAGGAATAACAATGACATGCGC	AVKLGRNNNDMR	2584	7	TRBV28*01	TRBD1*01	TRBJ2-5*01	TRBC2	GCCAGCAGTCTCCACGCGGGACAGGGGAGGAGGCAAGAGACCCAGTAC	ASSLHAGQGRRQETQY	49696	52	TRUE	T_CD8_memory	AVKLGRNNNDMR.ASSLHAGQGRRQETQY	1	others	Cloneothers_1	others	others
6347555	Rhasody Seurat Demo	22422	1694	15.7212	CD103N	BloodCD103N	SampleTag10_hs	Blood	4	4	212	2	TRAV23/DV6*01	TRAJ28*01	TRAC	GCAGCAAGCAACTCTGGGGCTGGGAGTTACCAACTCACT	AASNSGAGSYQLT	68	1	TRBV7-9*01	TRBD2*02	TRBJ1-1*01		GCCAGTAGTGAGGGCACTGAAGCTTTC	ASSEGTEAF	144	1	TRUE	T_CD8_naive	AASNSGAGSYQLT.ASSEGTEAF	1	others	Cloneothers_1	others	others
6789209	Rhasody Seurat Demo	22340	1866	7.41271	CD103N	BloodCD103N	SampleTag10_hs	Blood	2	2	10602	10	TRGV9*01	TRGJP*01		GCCTTGTGGGAGGTGCGAGAGTTGGGCAAAAAAATCAAGGTA	ALWEVRELGKKIKV	853	3	TRDV2*03	TRDD3*01	TRDJ1*01	TRDC	GCCTGTGACACACTGGGGGATACGGGGTACACCGATAAACTCATC	ACDTLGDTGYTDKLI	9749	7	TRUE	T_CD8_memory	ALWEVRELGKKIKV.ACDTLGDTGYTDKLI	1	others	Cloneothers_1	others	others
4736341	Rhasody Seurat Demo	22321	1931	10.3042	CD103P	CancerCD103P	SampleTag08_hs	Cancer	1	1	8350	9	TRAV1-1*01	TRAJ34*01	TRAC	GCTGTGACCCTATCTTATAACACCGACAAGCTCATC	AVTLSYNTDKLI	3111	2	TRBV10-3*01		TRBJ2-3*01	TRBC2	GCCATCAGGCCCTCGGACCCAGATACGCAGTAT	AIRPSDPDTQY	5239	7	TRUE	T_CD8_memory	AVTLSYNTDKLI.AIRPSDPDTQY	1	others	Cloneothers_1	others	others
7824029	Rhasody Seurat Demo	22272	1895	9.49623	CD103N	CancerCD103N	SampleTag08_hs	Cancer	1	1	10942	26	TRAV41*01	TRAJ43*01	TRAC	GCTGTCAACAATGACATGCGC	AVNNDMR	5924	16	TRBV9*01	TRBD2*02	TRBJ2-2*01	TRBC2	GCCAGCAGCGAGGCTAGCGGGAGTCCCCCCACCGGGGAGCTGTTT	ASSEASGSPPTGELF	5018	10	TRUE	T_CD8_naive	AVNNDMR.ASSEASGSPPTGELF	1	others	Cloneothers_1	others	others
1794467	Rhasody Seurat Demo	22252	1744	8.17904	CD103N	BloodCD103N	SampleTag10_hs	Blood	4	4	29839	35	TRAV12-3*01	TRAJ23*01	TRAC	GCAATGAGCCCCAACCCCGTTTATAACCAGGGAGGAAAGCTTATC	AMSPNPVYNQGGKLI	14943	18	TRBV2*01	TRBD1*01	TRBJ1-2*01	TRBC1	GCCAGTAAAGGGACAGGGGGTGGCTACACC	ASKGTGGGYT	14896	17	TRUE	T_CD8_memory	AMSPNPVYNQGGKLI.ASKGTGGGYT	1	others	Cloneothers_1	others	others
7245383	Rhasody Seurat Demo	22249	1718	4.70583	CD103P	CancerCD103P	SampleTag08_hs	Cancer	1	1	18480	22	TRAV8-3*01	TRAJ36*01	TRAC	GCTGTGGGTGCAGGGGCAAACAACCTCTTC	AVGAGANNLF	3977	7	TRBV25-1*01		TRBJ2-7*01	TRBC2	GCCAGCGAGGCCGCCTCCTACGAGCAGTAC	ASEAASYEQY	14503	15	TRUE	T_CD8_memory	AVGAGANNLF.ASEAASYEQY	1	others	Cloneothers_1	others	others
2367746	Rhasody Seurat Demo	22235	1352	3.96672	CD103N	BloodCD103N	SampleTag10_hs	Blood	4	4	1965	7	TRAV8-1*01	TRAJ36*01	TRAC	GCCGTGATCGACCGAACTGGGGCAAACAACCTCTTC	AVIDRTGANNLF	1804	4	TRBV3-1*01	TRBD1*01	TRBJ2-3*01	TRBC2	GCCAGCAGCCAGAACAGGGGTTTGAGCACAGATACGCAGTAT	ASSQNRGLSTDTQY	161	3	TRUE	T_CD8_memory	AVIDRTGANNLF.ASSQNRGLSTDTQY	1	others	Cloneothers_1	others	others
3982915	Rhasody Seurat Demo	22229	1377	3.67988	CD103P	CancerCD103P	SampleTag08_hs	Cancer	1	1	18495	33	TRAV8-3*01	TRAJ39*01	TRAC	GCTGTGGGTTATAATAATGCAGGCAACATGCTCACC	AVGYNNAGNMLT	1971	7	TRBV7-9*03	TRBD1*01	TRBJ2-7*01	TRBC2	GCCAGCAGCTTCGGGACGCCCCACGAGCAGTAC	ASSFGTPHEQY	16524	26	TRUE	T_CD8_memory	AVGYNNAGNMLT.ASSFGTPHEQY	1	others	Cloneothers_1	others	others
25404	Rhasody Seurat Demo	22205	1631	9.13758	CD103N	ParacancerCD103N	SampleTag07_hs	Paracancer	0	0	5322	7	TRAV13-2*01	TRAJ48*01	TRAC	GCAGAGACGTTCGACTTTGGAAATGAGAAATTAACC	AETFDFGNEKLT	3788	4	TRBV4-1*01	TRBD1*01	TRBJ1-2*01	TRBC1	GCCAGCAGCTCTCTTACAGGGGACGTCTATGGCTACACC	ASSSLTGDVYGYT	1534	3	TRUE	T_CD8_naive	AETFDFGNEKLT.ASSSLTGDVYGYT	1	others	Cloneothers_1	others	others
2227644	Rhasody Seurat Demo	22193	1640	6.85351	CD103N	BloodCD103N	SampleTag10_hs	Blood	4	4	4954	14	TRAV9-2*01	TRAJ15*01	TRAC	GCTCTGAGTAAGGCAGGAACTGCTCTGATC	ALSKAGTALI	122	3	TRBV6-5*01	TRBD2*01	TRBJ2-2*01	TRBC2	GCCAGCAGGCTGGAGGGACTGCACACCGGGGAGCTGTTT	ASRLEGLHTGELF	4832	11	TRUE	T_CD8_naive	ALSKAGTALI.ASRLEGLHTGELF	1	others	Cloneothers_1	others	others
1799070	Rhasody Seurat Demo	22104	1877	18.0872	CD103P	CancerCD103P	SampleTag08_hs	Cancer	8	8	31656	31	TRAV38-2/DV8*01	TRAJ30*01	TRAC	GCTTATCCCGATGACAAGATCATC	AYPDDKII	2580	1	TRBV10-3*01		TRBJ2-3*01	TRBC2	GCCATCAGGCCCTCGGACCCAGATACGCAGTAT	AIRPSDPDTQY	29076	30	TRUE	T_CD8_memory	AYPDDKII.AIRPSDPDTQY	1	others	Cloneothers_1	others	others
9762520	Rhasody Seurat Demo	22104	1513	8.55501	CD103N	ParacancerCD103N	SampleTag07_hs	Paracancer	3	3	2026	4	TRAV6*01	TRAJ24*02	TRAC	GCTCCAGAAGAAGCTGGGGGAAATTGCAG	APEEAGGNC	8	1	TRBV5-4*01	TRBD2*01	TRBJ2-3*01	TRBC2	GCCAGCAGCTGGGACGTACTAGCGGAGAGCACAGATACGCAGTAT	ASSWDVLAESTDTQY	2018	3	TRUE	T_CD8_memory	APEEAGGNC.ASSWDVLAESTDTQY	1	others	Cloneothers_1	others	others
8417370	Rhasody Seurat Demo	22086	1615	6.75088	CD103N	CancerCD103N	SampleTag08_hs	Cancer	1	1	5885	12	TRAV8-3*01	TRAJ5*01	TRAC	GCTGTGGGTACGGGCAGGAGAGCACTTACT	AVGTGRRALT	1931	3	TRBV24-1*01	TRBD1*01	TRBJ2-5*01	TRBC2	GCCACCAGTGATTCACGAGGCCAGGGAGAGACCCAGTAC	HQ*FTRPGRDPV	3954	9	TRUE	T_CD8_memory	AVGTGRRALT.HQ*FTRPGRDPV	1	others	Cloneothers_1	others	others
2223394	Rhasody Seurat Demo	22073	1919	2.89494	CD103P	CancerCD103P	SampleTag08_hs	Cancer	1	1	17768	17	TRAV13-2*01	TRAJ49*01	TRAC	GCAGAGAATCGACCGGTAACCAGTTCTAT	AENRPVTSS	12944	7	TRBV27*01	TRBD1*01	TRBJ2-5*01	TRBC2	GCCAGCAGTCGTCCGGGACAGCAAGAGACCCAGTAC	ASSRPGQQETQY	4824	10	TRUE	T_CD8_memory	AENRPVTSS.ASSRPGQQETQY	1	others	Cloneothers_1	others	others
10347703	Rhasody Seurat Demo	22046	1690	5.1075	CD103N	ParacancerCD103N	SampleTag07_hs	Paracancer	0	0	4472	7	TRAV12-1*01	TRAJ45*01	TRAC	GTGGTGCCGGGAGGAGGTGCTGACGGACTCACC	VVPGGGADGLT	4456	5	TRBV29-1*01	TRBD2*01	TRBJ2-5*01	TRBC2	AGCGTTGACGGGGGATTCTTTGAGACCCAGTAC	SVDGGFFETQY	16	2	TRUE	T_CD8_memory	VVPGGGADGLT.SVDGGFFETQY	1	others	Cloneothers_1	others	others
13727626	Rhasody Seurat Demo	22037	1707	3.85261	CD103N	ParacancerCD103N	SampleTag07_hs	Paracancer	0	0	1262	2	TRAV2*01	TRAJ15*01	TRAC	CGCAACCAGGCAGGAACTGCTCTGATC	RNQAGTALI	1178	1	TRBV5-1*01		TRBJ1-1*01	TRBC1	GCCAGCAGCTTGGATCCACTCATGAACACTGAAGCTTTC	ASSLDPLMNTEAF	84	1	TRUE	T_CD8_memory	RNQAGTALI.ASSLDPLMNTEAF	1	others	Cloneothers_1	others	others
7845560	Rhasody Seurat Demo	21979	1584	6.60176	CD103P	ParacancerCD103P	SampleTag07_hs	Paracancer	3	3	21933	16	TRAV12-3*01	TRAJ33*01	TRAC	GCAATGATCTCATGGATAGCAACTATCAGTTAATC	AMISWIATIS*S	2210	3	TRBV9*01	TRBD2*01	TRBJ2-4*01	TRBC2	GCCAGCAGACCCGGGACAGCACGCACAGATACGCAGTATTTTGGCCCAGGCACCCGGCTGACAGTGCTCGGTAAGCGGGGGCTCCCGCTGAAGCCCCGGAACTGGGGAGGGGGCGCCCCGGGACGCCGGGGGCGTCGCAGGGCCAGTTTCTGTGCCGCGTCTCGGGGCTGTGAGCCAAAAACATTCAGTAC	ASRPGTARTDTQYFGPGTRLTVLGKRGLPLKPRNWGGGAPGRRGRRRASFCAASRGCEPKTFST	19723	13	TRUE	T_CD8_memory	AMISWIATIS*S.ASRPGTARTDTQYFGPGTRLTVLGKRGLPLKPRNWGGGAPGRRGRRRASFCAASRGCEPKTFST	1	others	Cloneothers_1	others	others
3120388	Rhasody Seurat Demo	21960	1684	13.643	CD103P	ParacancerCD103P	SampleTag07_hs	Paracancer	3	3	6763	13	TRAV38-2/DV8*01	TRDJ1*01		GCTTATACGTGGTGGGGACGAGCGGGGCACCGATAAACTCATC	AYTWWGRAGHR*TH	2587	4	TRBV12-4*01		TRBJ1-1*01	TRBC1	GCCAGCAGTTTCGGTCCGCACACTGAAGCTTTC	ASSFGPHTEAF	4176	9	TRUE	T_CD8_naive	AYTWWGRAGHR*TH.ASSFGPHTEAF	1	others	Cloneothers_1	others	others
10061570	Rhasody Seurat Demo	21915	1770	6.56628	CD103N	BloodCD103N	SampleTag10_hs	Blood	4	4	3845	10	TRAV4*01	TRAJ45*01	TRAC	CTCGTGGGTGACATGTATTCAGGAGGAGGTGCTGACGGACTCACC	LVGDMYSGGGADGLT	2887	7	TRBV2*01	TRBD1*01	TRBJ2-7*01	TRBC2	GCCAGCAGTGACTCGCCCCCCTACGAGCAGTAC	ASSDSPPYEQY	958	3	TRUE	T_CD8_naive	LVGDMYSGGGADGLT.ASSDSPPYEQY	1	others	Cloneothers_1	others	others
13598618	Rhasody Seurat Demo	21816	1731	13.8889	CD103N	CancerCD103N	SampleTag08_hs	Cancer	0	0	6180	10	TRAV23/DV6*01	TRAJ27*01	TRAC	GCAGCATGGGACCAATGCAGGCAAATCAACC	AAWDQCRQIN	6063	7	TRBV2*01	TRBD1*01	TRBJ1-6*01	TRBC1	GCCAGCAGTCCCGGACAGGGGGCTTATAATTCACCCCTCCAC	ASSPGQGAYNSPLH	117	3	TRUE	T_CD8_naive	AAWDQCRQIN.ASSPGQGAYNSPLH	1	others	Cloneothers_1	others	others
2521041	Rhasody Seurat Demo	21752	1743	6.22471	CD103P	CancerCD103P	SampleTag08_hs	Cancer	0	0	8057	17	TRAV5*01	TRAJ6*01	TRAC	GCAGAGAACGGAGGAAGCTACATACCTACA	AENGGSYIPT	8052	14	TRBV6-5*01	TRBD2*01	TRBJ2-7*01	TRBC2	CCCAGCAGTTGCGGCGGGGCGGGCGAGCAGTAC	PSSCGGAGEQY	5	3	TRUE	T_CD8_memory	AENGGSYIPT.PSSCGGAGEQY	1	others	Cloneothers_1	others	others
12263519	Rhasody Seurat Demo	21675	1979	8.88581	CD103P	ParacancerCD103P	SampleTag07_hs	Paracancer	0	0	2403	13	TRAV20*01	TRAJ26*01	TRAC	GCTGTGCAGGCACGGGGTCAGAATTTTGTC	AVQARGQNFV	954	4	TRBV20-1*01	TRBD1*01	TRBJ1-5*01	TRBC1	AGTGCGGCGTCAGGGTATGATCAGCCCCAGCAT	SAASGYDQPQH	1449	9	TRUE	T_CD8_naive	AVQARGQNFV.SAASGYDQPQH	1	others	Cloneothers_1	others	others
4015509	Rhasody Seurat Demo	21666	1385	4.28321	CD103N	ParacancerCD103N	SampleTag07_hs	Paracancer	0	0	4148	10	TRAV21*02	TRAJ29*01	TRAC	GCTGCTCGGGGCGCCTCAGGAAACACACCTCTTGTC	AARGASGNTPLV	141	2	TRBV28*01	TRBD1*01	TRBJ1-2*01	TRBC1	GCCAGCCTCGTGGGGGGACAGGGAAAAGGCTACACC	ASLVGGQGKGYT	4007	8	TRUE	T_CD8_memory	AARGASGNTPLV.ASLVGGQGKGYT	1	others	Cloneothers_1	others	others
8709141	Rhasody Seurat Demo	21655	1973	8.64465	CD103N	BloodCD103N	SampleTag10_hs	Blood	4	4	22279	11	TRAV17*01	TRAJ6*01	TRAC	GCTACGGACGGGGGAAGCTACATACCTACA	ATDGGSYIPT	12	1	TRBV15*02	TRBD2*01	TRBJ2-3*01	TRBC2	GCCACCGACGGGGGGGCGGGGGATACGCAGTAT	ATDGGAGDTQY	22267	10	TRUE	T_CD8_naive	ATDGGSYIPT.ATDGGAGDTQY	1	others	Cloneothers_1	others	others
4426440	Rhasody Seurat Demo	21617	1533	11.3476	CD103N	CancerCD103N	SampleTag08_hs	Cancer	1	1	22274	32	TRAV23/DV6*01	TRAJ42*01	TRAC	GCAGCAACTCTCGGAGGAAGCCAAGGAAATCTCATC	AATLGGSQGNLI	7879	8	TRBV5-1*01	TRBD2*01	TRBJ2-2*01	TRBC2	GCCAGCAGTCGAGCGGGGTTCACCGGGGAGCTGTTT	ASSRAGFTGELF	14395	24	TRUE	T_CD8_memory	AATLGGSQGNLI.ASSRAGFTGELF	1	others	Cloneothers_1	others	others
6508084	Rhasody Seurat Demo	21600	1794	3.84259	CD103P	CancerCD103P	SampleTag08_hs	Cancer	1	1	8194	15	TRAV13-1*02	TRAJ27*01	TRAC	GCACCCTCGGAAGGCACCAATGCAGGCAAATCAACC	APSEGTNAGKST	2041	10	TRBV6-5*01		TRBJ2-3*01	TRBC2	GCCAGCAGTTATGGCACAGATACGCAGTAT	ASSYGTDTQY	6153	5	TRUE	T_CD8_naive	APSEGTNAGKST.ASSYGTDTQY	1	others	Cloneothers_1	others	others
6344487	Rhasody Seurat Demo	21568	2030	7.16339	CD103P	CancerCD103P	SampleTag08_hs	Cancer	1	1	13331	12	TRAV8-3*01	TRAJ36*01	TRAC	GCTGTGGGTGCAGGGGCAAACACCCCCTGC	AVGAGANTPC	47	4	TRBV25-1*01		TRBJ2-7*01	TRBC2	GCCAGCGAGGCCGCCTCCTACGAGCAGTAC	ASEAASYEQY	13284	8	TRUE	T_CD8_memory	AVGAGANTPC.ASEAASYEQY	1	others	Cloneothers_1	others	others
8705285	Rhasody Seurat Demo	21565	1597	4.77162	CD103N	ParacancerCD103N	SampleTag07_hs	Paracancer	0	0	11393	11	TRAV12-1*01	TRAJ13*02	TRAC	GTGGTGAACAGGAAAGGTTACCAGAAAGTTACC	VVNRKGYQKVT	9881	6	TRBV24-1*01	TRBD2*01	TRBJ2-3*01	TRBC2	GCCACCAGTGCTCCTCGACTAGCGGACCGCACAGATACGCAGTAT	ATSAPRLADRTDTQY	1512	5	TRUE	T_CD8_naive	VVNRKGYQKVT.ATSAPRLADRTDTQY	1	others	Cloneothers_1	others	others
7674654	Rhasody Seurat Demo	21448	1501	11.6048	CD103P	CancerCD103P	SampleTag08_hs	Cancer	7	7	297	7	TRGV3*01	TRGJ1*02	TRGC1-TRGC2	GCCACCTGGGACAGGATTATTATAAGAAACTC	PPGTGLL*ET	102	6	TRDV3*01	TRDD3*01	TRDJ1*01	TRDC	GCCTTTCCTTGGACAGGGGATACTCTCACCGATAAACTCATC	AFPWTGDTLTDKLI	195	1	TRUE	T_CD8_memory	PPGTGLL*ET.AFPWTGDTLTDKLI	1	others	Cloneothers_1	others	others
11069618	Rhasody Seurat Demo	21445	2060	8.23502	CD103N	BloodCD103N	SampleTag10_hs	Blood	4	4	5502	10	TRAV4*01	TRAJ36*01	TRAC	CTCGTGGGGGACCCCGGGGCAAACAACCTCTTC	LVGDPGANNLF	2523	3	TRBV20-1*01	TRBD2*01	TRBJ2-3*01	TRBC2	AGCGCCACAAGACCCTGGGGGGGCACAGATACGCAGTAT	SATRPWGGTDTQY	2979	7	TRUE	T_CD8_memory	LVGDPGANNLF.SATRPWGGTDTQY	1	others	Cloneothers_1	others	others
6516549	Rhasody Seurat Demo	21416	1848	12.1451	CD103N	CancerCD103N	SampleTag08_hs	Cancer	6	6	16339	20	TRAV12-3*01	TRAJ53*01	TRAC	GCAATGACCAGAGGTAGCAACTATAAACTGACA	AMTRGSNYKLT	16083	16	TRBV11-3*04		TRBJ2-7*01	TRBC2	GCCAGCAGCTCTAAGACGGGTAGCTATTCATCTCCCTACGAGCAGTAC	ASSSKTGSYSSPYEQY	256	4	TRUE	T_CD8_memory	AMTRGSNYKLT.ASSSKTGSYSSPYEQY	1	others	Cloneothers_1	others	others
4447919	Rhasody Seurat Demo	21411	1685	20.1112	CD103P	ParacancerCD103P	SampleTag07_hs	Paracancer	7	7	9458	14	TRAV29/DV5*01	TRAJ42*01	TRAC	GCAGCAAGGGACGATTATGGAGGAAGCCAAGGAAATCTCATC	AARDDYGGSQGNLI	5497	4	TRBV27*01	TRBD2*02	TRBJ2-1*01	TRBC2	GCCACGGGGGCGATTGACAGGGGATACTAGCGGGAGGACACGGAAGATGAGCAGTTC	PRGRLTGDTSGRTRKMSSS	3961	10	TRUE	T_CD8_memory	AARDDYGGSQGNLI.PRGRLTGDTSGRTRKMSSS	1	others	Cloneothers_1	others	others
9899910	Rhasody Seurat Demo	21386	1824	4.02132	CD103P	CancerCD103P	SampleTag08_hs	Cancer	1	1	10346	9	TRAV13-1*02	TRAJ5*01	TRAC	GCAGCAAGTAAACGAGGACACGGGCAGGAGAGCACTTACT	AASKRGHGQESTY	9152	6	TRBV27*01	TRBD1*01	TRBJ1-5*01	TRBC1	GCCAGCAGGACGAGGGGTTTAGCAATCAGCCCCAGCAT	ASRTRGLAISPS	1194	3	TRUE	T_CD8_memory	AASKRGHGQESTY.ASRTRGLAISPS	1	others	Cloneothers_1	others	others
12541536	Rhasody Seurat Demo	21361	1952	8.58574	CD103P	CancerCD103P	SampleTag08_hs	Cancer	1	1	8330	17	TRAV12-1*01	TRAJ20*01	TRAC	GTGGTGAACCCAAGCGACTACAAGCTCAGC	VVNPSDYKLS	3086	5	TRBV28*01	TRBD2*01	TRBJ2-1*01	TRBC2	GCCAGCAATGGGGGGGGGGTCTCAATGAGCAGTTC	ASNGGGVSMSSS	5244	12	TRUE	T_CD8_naive	VVNPSDYKLS.ASNGGGVSMSSS	1	others	Cloneothers_1	others	others
1038027	Rhasody Seurat Demo	21328	1575	11.3935	CD103N	BloodCD103N	SampleTag10_hs	Blood	4	4	20272	14	TRAV12-1*01	TRAJ45*01	TRAC	GTTGACTCAGGAGGAGGTGCTGACGGACTCACC	VDSGGGADGLT	9979	6	TRBV20-1*01		TRBJ2-3*01	TRBC2	AGTGCTAGAGATCTCTACAAAAGTAGCACAGATACGCAGTAT	SARDLYKSSTDTQY	10293	8	TRUE	T_CD8_naive	VDSGGGADGLT.SARDLYKSSTDTQY	1	others	Cloneothers_1	others	others
1780306	Rhasody Seurat Demo	21282	1710	6.78038	CD103P	CancerCD103P	SampleTag08_hs	Cancer	3	3	8192	14	TRAV27*01	TRAJ8*01	TRAC	GCAGGAGGGAGGACAGGCTTTCAGAAACTTGTA	AGGRTGFQKLV	5422	5	TRBV7-9*03	TRBD1*01	TRBJ1-3*01	TRBC1	GCCAGCAGCTTCCCCGGGACAGCAAACACCATATAT	ASSFPGTANTIY	2770	9	TRUE	T_CD8_memory	AGGRTGFQKLV.ASSFPGTANTIY	1	others	Cloneothers_1	others	others
3118920	Rhasody Seurat Demo	21221	1499	15.4941	CD103N	ParacancerCD103N	SampleTag07_hs	Paracancer	3	3	5578	15	TRAV21*01	TRAJ39*01	TRAC	GCTGTGAGATTAGGGAATGCAGGCAACATGCTCACC	AVRLGNAGNMLT	3300	2	TRBV12-4*01	TRBD1*01	TRBJ2-5*01	TRBC2	GCCAGCAGTTTAGCAGGGGCAAAGGAGACCCAGTAC	ASSLAGAKETQY	2278	13	TRUE	T_CD8_memory	AVRLGNAGNMLT.ASSLAGAKETQY	1	others	Cloneothers_1	others	others
5463236	Rhasody Seurat Demo	21220	1458	10.0566	CD103N	BloodCD103N	SampleTag10_hs	Blood	2	2	16719	19	TRAV1-2*01	TRAJ33*01	TRAC	TCCGCGATGGATAGCAACTATCAGTTAATC	SAMDSNYQLI	2577	6	TRBV6-2*01		TRBJ2-6*01	TRBC2	GCCAGCAGTTACGACGGATCTGGGGCCAACGTCCTGACT	ASSYDGSGANVLT	14142	13	TRUE	T_CD8_memory	SAMDSNYQLI.ASSYDGSGANVLT	1	others	Cloneothers_1	others	others
10765875	Rhasody Seurat Demo	21152	2122	5.55976	CD103P	CancerCD103P	SampleTag08_hs	Cancer	2	2	10611	17	TRAV27*01	TRAJ33*01	TRAC	GCAGGAGTTAGACGGGATAGCAACTATCAGTTAATC	AGVRRDSNYQLI	2310	4	TRBV6-6*01	TRBD1*01	TRBJ2-7*01	TRBC2	GCCAGTAATCCGGGACAGGAGGTATACGAGCAGTAC	ASNPGQEVYEQY	8301	13	TRUE	T_CD8_memory	AGVRRDSNYQLI.ASNPGQEVYEQY	1	others	Cloneothers_1	others	others
8847452	Rhasody Seurat Demo	21147	1462	6.4359	CD103P	ParacancerCD103P	SampleTag07_hs	Paracancer	0	0	26836	20	TRAV12-3*01	TRAJ46*01	TRAC	GCAATGAGCGAGCGGGGGTGAAAAGCAGCGGAGACAAGCTGACT	AMSERG*KAAETS*L	13021	12	TRBV9*01		TRBJ1-3*01	TRBC1	GCCAGCAGCGTAGAAGGATCGTCCTACTCTGGAAACACCATATAT	ASSVEGSSYSGNTIY	13815	8	TRUE	T_CD8_memory	AMSERG*KAAETS*L.ASSVEGSSYSGNTIY	1	others	Cloneothers_1	others	others
11832249	Rhasody Seurat Demo	21147	1402	21.4309	CD103N	ParacancerCD103N	SampleTag07_hs	Paracancer	3	3	1074	4	TRGV4*01	TRGJP1*01	TRGC1-TRGC2	GCCACCTGGGATATGGGGACCACTGGTTGGTTCAAGATA	ATWDMGTTGWFKI	30	1	TRDV1*01	TRDD3*01	TRDJ1*01	TRDC	GCTCTTGGGGAAGGTTTACGGCTGGGGCGCTGGGTGTACACCGATAAACTCATC	ALGEGLRLGRWVYTDKLI	1044	3	TRUE	T_CD8_memory	ATWDMGTTGWFKI.ALGEGLRLGRWVYTDKLI	1	others	Cloneothers_1	others	others
1658547	Rhasody Seurat Demo	21115	1693	7.58702	CD103P	CancerCD103P	SampleTag08_hs	Cancer	1	1	5769	7	TRAV12-2*01	TRAJ15*01	TRAC	GCCGCCGATAACCAGGCAGGAACTGCTCTGATC	AADNQAGTALI	3956	4	TRBV6-4*01	TRBD1*01	TRBJ1-1*01	TRBC1	GCCAGCAGTGACTCGAAATGTGAGGGGACACTGAAGCTTTC	ASSDSKCEGTLKLS	1813	3	TRUE	T_CD8_memory	AADNQAGTALI.ASSDSKCEGTLKLS	1	others	Cloneothers_1	others	others
9000999	Rhasody Seurat Demo	21107	1627	4.4914	CD103N	ParacancerCD103N	SampleTag07_hs	Paracancer	0	0	6999	10	TRAV14/DV4*01	TRAJ3*01	TRAC	GCAATGAGAGAGGGCCAAAGTGCTTCCAAGATAATC	AMREGQSASKII	2106	5	TRBV24-1*01	TRBD2*01	TRBJ2-4*01	TRBC2	GCCACCAGTGATGGGACTAGCGGCACAGATACGCAGTATTTTGGCCCAGGCACCCGGCTGACAGTGCTCGGTAAGCGGGGGCTCCCGCTGAAGCCCCGGAACTGGGGAGGGGGCGCCCCGGGACGCCGGGGGCGTCGCAGGGCCAGTTTCTGTGCCGCGTCTCGGGGCTGTGAGCCAAAAACATTCAGTAC	ATSDGTSGTDTQYFGPGTRLTVLGKRGLPLKPRNWGGGAPGRRGRRRASFCAASRGCEPKTFST	4893	5	TRUE	T_CD8_memory	AMREGQSASKII.ATSDGTSGTDTQYFGPGTRLTVLGKRGLPLKPRNWGGGAPGRRGRRRASFCAASRGCEPKTFST	1	others	Cloneothers_1	others	others
7689249	Rhasody Seurat Demo	21106	1634	6.30153	CD103N	ParacancerCD103N	SampleTag07_hs	Paracancer	0	0	11521	16	TRAV8-2*01	TRAJ9*01	TRAC	GTTGTGAGTAGAGGCTTCAAAACTATC	VVSRGFKTI	236	4	TRBV7-3*01	TRBD1*01	TRBJ2-5*01	TRBC2	GCCAGCAGCTTAACGGCAGGACAACAAGAGACCCAGTAC	QQLNGRTTRDPV	11285	12	TRUE	T_CD8_memory	VVSRGFKTI.QQLNGRTTRDPV	1	others	Cloneothers_1	others	others
4302798	Rhasody Seurat Demo	21079	1754	5.11409	CD103P	CancerCD103P	SampleTag08_hs	Cancer	0	0	9291	11	TRAV14/DV4*02	TRAJ39*01	TRAC	GCAATCAGACTCGGAGGCAACATGCTCACC	AIRLGGNMLT	2893	4	TRBV27*01	TRBD1*01	TRBJ1-5*01	TRBC1	GCCAGCAGTTTAACTCAAGGACAGAGTAATCAGCCCCAGCAT	ASSLTQGQSNQPQH	6398	7	TRUE	T_CD8_memory	AIRLGGNMLT.ASSLTQGQSNQPQH	1	others	Cloneothers_1	others	others
11804632	Rhasody Seurat Demo	21023	1734	8.48119	CD103N	ParacancerCD103N	SampleTag07_hs	Paracancer	3	3	12344	14	TRAV22*01	TRAJ24*02	TRAC	GCTGTGGAGCAAAGAACTGACAGCTGGGGGAAATTGCAG	AVEQRTDSWGKLQ	10516	7	TRBV9*01	TRBD1*01	TRBJ1-2*01	TRBC1	GCCAGCAGACAGGGTGGGAGCTATGGCTACACC	ASRQGGSYGYT	1828	7	TRUE	T_CD8_naive	AVEQRTDSWGKLQ.ASRQGGSYGYT	1	others	Cloneothers_1	others	others
7372886	Rhasody Seurat Demo	20899	1563	12.3307	CD103N	BloodCD103N	SampleTag10_hs	Blood	2	2	1234	6	TRAV20*01	TRAJ10*01	TRAC	GCTGTGCAGCTGGGGGTACTCACGGGAGGAGGAAACAAACTCACC	AVQLGVLTGGGNKLT	101	1	TRBV28*01	TRBD2*02	TRBJ2-1*01	TRBC2	GCCAGCAGTGAGATTAGCGGGAGCGCAAACAATGAGCAGTTC	ASSEISGSANNEQF	1133	5	TRUE	T_CD8_memory	AVQLGVLTGGGNKLT.ASSEISGSANNEQF	1	others	Cloneothers_1	others	others
182106	Rhasody Seurat Demo	20898	1496	12.3935	CD103N	BloodCD103N	SampleTag10_hs	Blood	2	2	13909	20	TRAV9-2*01	TRAJ48*01	TRAC	GCTCTGAGTGCTATGTTTGGAAATGAGAAATTAACC	ALSAMFGNEKLT	383	2	TRBV2*01	TRBD2*02	TRBJ2-3*01	TRBC2	GCCAGCAGTGAAAGCGCGGGAGTCACGGATACGCAGTAT	ASSESAGVTDTQY	13526	18	TRUE	T_CD8_memory	ALSAMFGNEKLT.ASSESAGVTDTQY	1	others	Cloneothers_1	others	others
619799	Rhasody Seurat Demo	20774	1352	14.1186	CD103N	BloodCD103N	SampleTag10_hs	Blood	2	2	4187	9	TRAV3*01	TRAJ16*01	TRAC	GCTGTGAGAGATCCCACCCGGAGGGAGCTGCTC	AVRDPTRRELL	1704	2	TRBV6-5*01	TRBD2*01	TRBJ2-1*01	TRBC2	GCCAGCAGTTACTCGTCCGGGACTAGCAATGAGCAGTTC	ASSYSSGTSNEQF	2483	7	TRUE	T_CD8_memory	AVRDPTRRELL.ASSYSSGTSNEQF	1	others	Cloneothers_1	others	others
12854479	Rhasody Seurat Demo	20622	1877	8.30666	CD103P	CancerCD103P	SampleTag08_hs	Cancer	1	1	13697	10	TRAV12-1*01	TRAJ20*01	TRAC	GTGGTGAACCCAAGCGACTACAAGCTCAGC	VVNPSDYKLS	9405	3	TRBV5-1*01	TRBD1*01	TRBJ1-6*02	TRBC1	GCCAGCAGCTTGGTTGCCGACAGGGGGTCACCCCTCCAC	ASSLVADRGSPLH	4292	7	TRUE	T_CD8_memory	VVNPSDYKLS.ASSLVADRGSPLH	1	others	Cloneothers_1	others	others
752317	Rhasody Seurat Demo	20609	1665	6.80771	CD103P	ParacancerCD103P	SampleTag07_hs	Paracancer	0	0	9476	15	TRAV13-1*02	TRAJ11*01	TRAC	GCAGCAAAAAACAGGATACAGCACCCTCACC	AAKNRIQHPH	7230	7	TRBV7-8*01		TRBJ2-1*01	TRBC2	GCCAGCAGCTTAAACGGATACAATGAGCAGTTC	ASSLNGYNEQF	2246	8	TRUE	T_CD8_memory	AAKNRIQHPH.ASSLNGYNEQF	1	others	Cloneothers_1	others	others
2763	Rhasody Seurat Demo	20494	1769	5.66019	CD103N	BloodCD103N	SampleTag10_hs	Blood	4	4	4740	6	TRAV3*01	TRAJ4*01	TRAC	GCTGTGAGAGATGGTGGCTACAATAAGCTGATT	AVRDGGYNKLI	236	2	TRBV7-3*01	TRBD2*01	TRBJ2-5*01	TRBC2	GCCAGCAGCCCGACTAGGGAAGAGACCCAGTAC	ASSPTREETQY	4504	4	TRUE	T_CD8_naive	AVRDGGYNKLI.ASSPTREETQY	1	others	Cloneothers_1	others	others
592906	Rhasody Seurat Demo	20486	1704	5.92112	CD103N	CancerCD103N	SampleTag08_hs	Cancer	1	1	13853	20	TRAV27*01	TRAJ40*01	TRAC	AAGGCTTCAGGAACCTACAAATACATC	KASGTYKYI	5752	6	TRBV6-1*01		TRBJ1-6*02	TRBC1	GCCAGCAGTGAAATGAGTCTCCCCCTCCAC	ASSEMSLPLH	8101	14	TRUE	T_CD8_memory	KASGTYKYI.ASSEMSLPLH	1	others	Cloneothers_1	others	others
5486993	Rhasody Seurat Demo	20442	1853	8.06183	CD103N	BloodCD103N	SampleTag10_hs	Blood	4	4	8724	16	TRAV29/DV5*01	TRAJ45*01	TRAC	GCAGCAAATTCAGGAGGAGGTGCTGACGGACTCACC	AANSGGGADGLT	351	4	TRBV20-1*01		TRBJ1-5*01	TRBC1	AGTGCTAGCACGTCCGGTAGCAATCAGCCCCAGCAT	SASTSGSNQPQH	8373	12	TRUE	T_CD8_naive	AANSGGGADGLT.SASTSGSNQPQH	1	others	Cloneothers_1	others	others
[truncated: 584 more rows]

## Sheet: GSE108989
Supplementary table 3 | TCR typing of single CD8+ T cells in GSE108989
[truncated: 2,187 more rows]
