# Supplementary material for: Increased CD103−CD8+ TILs with TPEX phenotype replenish anti-tumor T cell pool in mismatch repair-proficient CRC
Source: Cancer Immunol Immunother. 2025 Nov 3;74(12):358. doi: 10.1007/s00262-025-04214-w (PMC12583254; doi:10.1007/s00262-025-04214-w)
Supplement: Supplementary file 5 — Supplementary file5 (XLS 67 KB) [file 262_2025_4214_MOESM5_ESM.xls]

## Sheet: Sheet1
Supplementary table 4 | The top 20 differentially expressed genes (DEGs) for each cluster
gene	p_val	avg_log2FC	pct.1	pct.2	p_val_adj	cluster
DNAJB1	9.67580972895831e-216	1.45942700754476	0.989	0.807	3.00617732469006e-211	s0
HSP90AA1	1.70212382894676e-203	1.38167595097032	0.994	0.933	5.2883285241547e-199	s0
HSPA1A	6.10883490014931e-170	1.25375013627448	0.994	0.814	1.89795391512739e-165	s0
HSPA8	8.70771117957832e-150	1.49780672829657	0.93	0.727	2.70539878638319e-145	s0
FOSB	2.57007710791641e-145	1.43342916805504	0.927	0.607	7.9849725665855e-141	s0
HSPH1	8.60665278508299e-143	1.29355157507458	0.929	0.625	2.67400095379743e-138	s0
EGR1	9.62176326989501e-143	2.29150915998397	0.608	0.24	2.98938563032368e-138	s0
HSPD1	1.7476979296268e-133	1.18162773579254	0.937	0.663	5.42992269755749e-129	s0
HSP90AB1	3.00373516679001e-130	1.18934395724111	0.952	0.797	9.33230478969988e-126	s0
DNAJA1	1.86233231482476e-115	1.15468612680377	0.904	0.612	5.78608026892904e-111	s0
NR4A1	3.9585818655927e-115	1.67766845049813	0.721	0.389	1.229891799821e-110	s0
JUND	2.68338304419089e-105	0.952422785917261	0.986	0.922	8.33700277999667e-101	s0
HSPA1B	2.21949829417321e-103	0.878520218054851	0.962	0.705	6.89575925016675e-99	s0
KLF6	4.0307270716288e-97	1.04217021170905	0.941	0.808	1.25230659388435e-92	s0
NEU1	1.15955671216903e-88	1.90556361666381	0.465	0.187	3.60262674903795e-84	s0
HSPE1	1.59855797984289e-85	1.09141225094727	0.778	0.47	4.96655978757387e-81	s0
UBB	7.44445903500175e-82	1.15737415097474	0.856	0.673	2.31291897758469e-77	s0
JUN	8.33499882946653e-82	0.965668804838751	0.947	0.823	2.58960078632696e-77	s0
FOS	2.25510868942407e-81	0.945994672304933	0.931	0.737	7.00639718717165e-77	s0
DNAJA4	1.80703785525064e-80	1.49772001625009	0.573	0.291	5.61428591247823e-76	s0
MYO7A	0	4.69004393393037	0.602	0.039	0	s1
KRT86	0	5.0021572038141	0.452	0.029	0	s1
SRGAP3	3.98836807718637e-257	3.38558900898723	0.471	0.062	1.23914607790103e-252	s1
TOX2	2.64497771892671e-253	4.08527084245624	0.41	0.043	8.21768127493338e-249	s1
CXCL13	2.63908595948703e-250	4.31476054972461	0.352	0.024	8.19937616753024e-246	s1
RBPJ	2.91879110290458e-239	2.55541190992056	0.685	0.197	9.06839207761422e-235	s1
CTLA4	2.43530522291471e-233	3.84574313153837	0.391	0.042	7.5662497970737e-229	s1
LINC00299	9.15896742867156e-230	3.5241698115577	0.391	0.042	2.84559959041397e-225	s1
MYO1E	1.7916277318951e-215	2.66237756761664	0.55	0.123	5.56640820022488e-211	s1
RHOB	1.5888606921543e-210	2.27690197143764	0.824	0.405	4.93643128445419e-206	s1
LINC01871	7.93967206527889e-205	2.02575997355896	0.757	0.281	2.4667767139615e-200	s1
AKAP5	8.41645833795586e-196	2.93424811484911	0.453	0.085	2.61490944101951e-191	s1
ZFP36L1	1.11978711934222e-195	1.85481004730898	0.918	0.568	3.47906660108435e-191	s1
ITGAE	1.37230119593702e-195	1.83008253996065	0.728	0.25	4.26360258565673e-191	s1
ENTPD1	7.62638613039257e-182	2.0870465727648	0.587	0.163	2.36944190685167e-177	s1
TIGIT	2.70124179706693e-180	2.32321734158777	0.571	0.16	8.39248813930725e-176	s1
HSPA1B	3.46433246151623e-178	1.48770097147173	0.956	0.707	1.07633345246848e-173	s1
CD2	1.05044690056533e-174	1.63534795717973	0.879	0.519	3.26363347536643e-170	s1
ALOX5AP	1.05283218992335e-174	2.12550066159866	0.686	0.258	3.27104433087287e-170	s1
SIRPG	1.61571395462635e-169	2.14030853423208	0.614	0.202	5.0198616856286e-165	s1
HSPA1A	5.67577298457724e-213	-4.02657	0.62	0.891	1.7634059085783e-208	s2
ARL4C	5.34194067227767e-209	1.96759016806063	0.896	0.451	1.65968754746995e-204	s2
HSPA1B	1.24355912145394e-192	-3.68901	0.415	0.818	3.86361383444524e-188	s2
GZMK	1.96483321469194e-156	2.98534391730094	0.355	0.056	6.1045403147264e-152	s2
HSP90AA1	4.20438518433353e-153	-2.77619	0.901	0.953	1.30626043292058e-148	s2
DNAJB1	5.20688616431504e-151	-2.8233	0.682	0.872	1.61772746239104e-146	s2
HSPD1	4.47517852679156e-148	-3.06509	0.411	0.773	1.39039321648887e-143	s2
HSPH1	9.54372389132536e-148	-3.73032	0.375	0.742	2.96513957579588e-143	s2
B2M	1.27212620187262e-132	0.630652537898169	0.998	0.986	3.95236889659804e-128	s2
HLA.C	5.62687998269304e-127	0.642853247596123	0.999	0.98	1.7482153418229e-122	s2
HLA.B	3.06353934958902e-122	0.607019330645631	0.998	0.99	9.51811040523812e-118	s2
HSP90AB1	1.64515657370911e-111	-2.05479	0.674	0.855	5.11133695885684e-107	s2
CST7	2.28942754035955e-105	1.34829320144324	0.798	0.476	7.11302242514307e-101	s2
CXCR4	6.61390040318094e-105	1.39830417869538	0.826	0.502	2.05487271626429e-100	s2
RUNX3	6.92585876255433e-103	1.27706745549331	0.878	0.607	2.151795058938e-98	s2
AHNAK	1.63414150976918e-102	1.25781328208996	0.741	0.375	5.07711425670186e-98	s2
DNAJA1	2.47736414332501e-102	-2.48077	0.418	0.715	7.69692265689649e-98	s2
HSPE1	1.68527536502283e-100	-2.60332	0.201	0.591	5.23598203158943e-96	s2
NKG7	2.93823627155018e-100	1.36401689387075	0.831	0.576	9.12880627207927e-96	s2
ITGB2	1.38266128878712e-99	1.30619434070495	0.749	0.393	4.29579035813269e-95	s2
RBKS	7.73688850022268e-242	3.72539870025865	0.53	0.09	2.40377388813418e-237	s3
HSPH1	1.32406406470743e-222	1.69442790325392	0.985	0.63	4.11373464263951e-218	s3
HSP90AA1	2.37258818425716e-202	1.42438870616254	0.999	0.935	7.37139422966856e-198	s3
IL12RB2	2.94120469800387e-181	2.56057416471509	0.484	0.096	9.13802887622823e-177	s3
MT.CO1	6.93044041825873e-181	0.861947452719379	1	0.998	2.1532185335488e-176	s3
KIR2DL4	7.02243460525255e-177	2.17529268566529	0.543	0.124	2.18180020750591e-172	s3
HSPD1	9.2456651498997e-177	1.4760177526175	0.973	0.67	2.87253570542234e-172	s3
ATF3	2.63653412901626e-166	2.01929096012595	0.733	0.281	8.19144788544062e-162	s3
DNAJA1	1.97295167229697e-157	1.37388087388254	0.952	0.618	6.12976355065947e-153	s3
IKZF2	1.43900066809091e-154	2.22061274256236	0.491	0.115	4.47083117569166e-150	s3
MT.CO3	1.93225326578409e-154	0.792502681779925	1	0.995	6.00331767146459e-150	s3
FOSB	6.31412218306114e-154	1.29098116089796	0.966	0.616	1.96173462105527e-149	s3
HSP90AB1	1.19941890181045e-150	1.26815880336274	0.973	0.801	3.72647458603489e-146	s3
NR4A1	3.37378802813081e-147	1.54921708850473	0.826	0.387	1.04820220245996e-142	s3
HSPA1A	7.4566650980927e-147	1.12064705467817	0.998	0.822	2.31671127932642e-142	s3
MT.CO2	9.03708614924683e-138	0.699692488508187	0.999	0.993	2.8077322957095e-133	s3
DNAJB1	2.28739684534989e-136	1.06711557856335	0.99	0.816	7.10671325881757e-132	s3
HSPE1	2.21686537511635e-129	1.42311347103766	0.868	0.469	6.887579033949e-125	s3
CD160	4.79724140370554e-126	1.9256262000487	0.501	0.142	1.49045493171727e-121	s3
MT.ND4	2.4851075124405e-119	0.649217728590672	1	0.997	7.72098053040138e-115	s3
LEF1	1.3998847155733e-306	3.56929465644011	0.647	0.082	4.3493018228147e-302	s4
MAL	4.16213821062612e-244	3.84872950485731	0.465	0.046	1.29313472065943e-239	s4
CCR7	6.31869231743486e-222	3.24910315165725	0.53	0.074	1.96315451610384e-217	s4
TCF7	2.0866154386099e-211	2.44009077600228	0.857	0.278	6.4829055062171e-207	s4
CCL5	2.72093009100179e-206	-2.94006	0.406	0.929	8.45365769973345e-202	s4
RPL34	1.17644602394166e-190	1.14143480249576	0.991	0.976	3.65510015178433e-186	s4
SATB1	2.56165912232138e-188	2.68904033167449	0.694	0.177	7.9588187271403e-184	s4
RPS6	5.6914393263027e-160	1.13296202880616	0.986	0.956	1.76827328428899e-155	s4
EEF1A1	2.81572604356892e-158	0.948070966203794	0.995	0.984	8.74817924476426e-154	s4
RPS13	3.29109396598909e-157	1.31657109796736	0.979	0.915	1.02250998429315e-152	s4
RPL11	3.76719783827927e-154	1.28641745309368	0.979	0.904	1.17043069637499e-149	s4
ITGA6	1.31286052279738e-146	2.95360137653201	0.357	0.048	4.07892635827919e-142	s4
HSPA1A	1.67416241008811e-143	-4.45227	0.631	0.874	5.20145519190275e-139	s4
RPL13	1.08164994386203e-141	1.23982526961721	0.977	0.909	3.36057821058493e-137	s4
RPL32	1.71900405613809e-140	1.1946941610327	0.979	0.914	5.34077370201543e-136	s4
RCAN3	1.74620140444158e-139	2.35367662856221	0.631	0.183	5.42527314345954e-135	s4
HSP90AA1	1.99189733404007e-138	-3.15572	0.846	0.957	6.18862582712908e-134	s4
RPS23	9.60525637256907e-135	1.13626892570658	0.983	0.912	2.98425710239348e-130	s4
RPS28	2.23561452275162e-132	1.11968314881062	0.977	0.916	6.94583076073702e-128	s4
HSPA1B	4.554041116493e-131	-4.4057	0.437	0.792	1.41489503448321e-126	s4
FGFBP2	0	4.63732620122911	0.949	0.091	0	s5
PRSS23	1.16684977488197e-297	4.73542034233594	0.474	0.028	3.62528556558078e-293	s5
ITGAM	8.82290893125303e-296	5.02574385930126	0.456	0.025	2.741189575851e-291	s5
GZMH	2.02587989668376e-213	2.71017727832251	0.808	0.19	6.29420625100676e-209	s5
NKG7	1.38954269544432e-173	2.12814425910707	0.989	0.582	4.31717020047595e-169	s5
GNLY	1.65430927766724e-173	2.53467535943774	0.794	0.233	5.13977349478433e-169	s5
HLA.C	1.29686845947553e-144	0.952495796067851	0.998	0.982	4.02924061674452e-140	s5
TGFBR3	4.1990728093621e-138	2.44578368100588	0.662	0.177	1.30460993114071e-133	s5
ITGB2	1.64756608810714e-134	1.99361056983842	0.906	0.408	5.11882307914007e-130	s5
B2M	1.96342534888318e-129	0.862732451802297	1	0.986	6.10016621644517e-125	s5
ARL4C	6.2995934161753e-128	1.68054540901151	0.949	0.483	1.9572206784715e-123	s5
HLA.B	1.96020638950868e-127	0.846717908767405	1	0.99	6.09016523156453e-123	s5
AC243829.2	7.63767410384002e-123	3.29088068234751	0.329	0.042	2.37294896732205e-118	s5
EFHD2	1.62488826416694e-121	2.13306789365127	0.776	0.289	5.04836534794027e-117	s5
ITGB1	5.03621536819196e-116	2.41476335158978	0.716	0.265	1.56470175274356e-111	s5
CST7	1.13590700152768e-113	1.67080880187785	0.926	0.491	3.52914946304636e-109	s5
S1PR5	7.52453988313858e-112	2.55323849503387	0.4	0.07	2.33779929629232e-107	s5
C1orf21	5.8925758521531e-109	2.66830402960516	0.412	0.078	1.83076439150545e-104	s5
HSPA1A	2.82048699149702e-106	-4.22299	0.629	0.869	8.76297103388208e-102	s5
HSPA1B	4.48283248069695e-103	-4.392	0.416	0.785	1.39277122342774e-98	s5
PFN1	5.02345860283941e-99	-2.21584	0.339	0.941	1.56073835331618e-94	s6
B2M	1.37026608254194e-96	-1.48693	0.855	0.996	4.25727969184957e-92	s6
RPS2	1.38354833466094e-96	-1.87437	0.513	0.974	4.29854632095806e-92	s6
HLA.C	8.44480172593751e-96	-1.46718	0.81	0.994	2.62371544823152e-91	s6
RPS24	5.4162100657626e-94	-1.82034	0.403	0.955	1.68276230533178e-89	s6
HLA.B	3.10363708164492e-92	-1.32072	0.897	0.997	9.6426900489626e-88	s6
HLA.A	2.63515633357391e-90	-1.32005	0.839	0.997	8.18716721278078e-86	s6
RPL11	5.73885679091763e-90	-1.95034	0.413	0.942	1.7830054163702e-85	s6
RPS18	1.07951003305867e-88	-1.7955	0.423	0.954	3.35392972170998e-84	s6
CFL1	1.33234849526593e-88	-1.82833	0.397	0.944	4.13947353994171e-84	s6
TMSB4X	1.54239980406337e-88	-1.48242	0.658	0.994	4.79208195124448e-84	s6
RPL34	1.80623939793981e-88	-1.53199	0.716	0.993	5.61180518545919e-84	s6
RPS25	1.39684941235227e-85	-1.78124	0.381	0.946	4.33987143923726e-81	s6
RPS27	9.21138129962578e-85	-1.51848	0.606	0.987	2.86188405598073e-80	s6
RPL10A	1.15802866501223e-83	-2.02311	0.242	0.866	3.59787925932651e-79	s6
RPS4X	2.20145096239619e-83	-1.65979	0.461	0.963	6.83968799506871e-79	s6
RPLP1	4.70764015258026e-83	-1.79857	0.4	0.937	1.46261671900516e-78	s6
RAC2	5.27905056349312e-81	-2.14081	0.232	0.829	1.64014821957168e-76	s6
RPS29	6.84418417592705e-80	-1.35782	0.681	0.992	2.12641958161878e-75	s6
SH3BGRL3	1.34381592911641e-79	-1.93477	0.239	0.848	4.17510171017179e-75	s6
DDX3Y	1.58868545706978e-272	5.53709008305771	0.462	0.014	4.9358868465701e-268	s7
RPS4Y1	6.04517990494788e-195	5.20417613640657	0.348	0.012	1.87817694466826e-190	s7
CCL3L1	5.98378485410854e-147	3.59578300326999	0.554	0.056	1.85910211632298e-142	s7
KDM5D	7.19168662844608e-135	5.72146688678415	0.196	0.004	2.23438511859191e-130	s7
AC243829.1	5.21241177105661e-129	3.03751781437924	0.598	0.075	1.61944421314958e-124	s7
HPGD	4.26189192168878e-98	3.54280523151507	0.418	0.048	1.32412720114949e-93	s7
SMIM3	6.79985044191692e-85	3.11158106522826	0.446	0.062	2.11264553379917e-80	s7
CRYBG1	5.4696000981003e-84	2.73854825411962	0.837	0.252	1.69935005447878e-79	s7
AREG	6.98988555689306e-80	4.01412353034437	0.663	0.165	2.1716875436711e-75	s7
UTY	3.41022781316692e-74	4.20918282081357	0.185	0.011	1.05952367927283e-69	s7
IL7R	1.77238820259069e-70	2.53186356131566	0.935	0.48	5.50663290662901e-66	s7
ELL2	2.90540472037864e-64	1.93372349925332	0.821	0.274	9.02680192574438e-60	s7
EIF1AY	5.44935139718589e-60	6.6810339266756	0.082	0.002	1.69305898559168e-55	s7
CD55	8.68115052835862e-58	2.08352612319589	0.788	0.283	2.69714665765574e-53	s7
USP9Y	1.42547315110603e-53	3.53757105609827	0.125	0.007	4.42880253317132e-49	s7
FKBP5	1.20838543115418e-52	2.00729198806089	0.679	0.211	3.75433269605292e-48	s7
ZBTB16	6.16024655083732e-50	2.63636027848625	0.283	0.041	1.91392700087965e-45	s7
GFPT2	7.96409015233922e-50	2.96484916069584	0.223	0.026	2.47436316943027e-45	s7
CRTAM	1.03940720902439e-49	2.54608478889583	0.641	0.205	3.22933425771788e-45	s7
TSC22D3	1.64500722319803e-49	1.6279753191292	0.989	0.711	5.11087294175395e-45	s7
TYMS	0	7.51593918796403	0.713	0.012	0	s8
MKI67	0	5.98637803988693	0.657	0.022	0	s8
ZWINT	0	6.98798186429118	0.399	0.003	0	s8
PCLAF	0	6.99111766967775	0.392	0.003	0	s8
GTSE1	2.88676124073177e-292	6.00469213441499	0.35	0.003	8.96887849882954e-288	s8
TK1	9.00120167947703e-289	6.09036622425448	0.378	0.005	2.79658334979672e-284	s8
DLGAP5	7.33410568959762e-277	7.9881570965239	0.294	0.002	2.27863329670108e-272	s8
STMN1	1.83439607187365e-265	5.07659984857945	0.811	0.055	5.69928515570424e-261	s8
UBE2C	3.46102017887608e-253	7.50967575169327	0.287	0.002	1.07530435937501e-248	s8
TOP2A	3.81030176137956e-245	6.03601561301234	0.497	0.017	1.18382265424302e-240	s8
HJURP	4.93002230909996e-243	7.91928463582297	0.231	0.001	1.53170863121427e-238	s8
BIRC5	2.05436291255994e-239	7.69035791433864	0.245	0.001	6.38270013303248e-235	s8
SPC25	1.17527455527439e-232	7.44790102304219	0.259	0.002	3.651460515782e-228	s8
CEP55	2.29112513376457e-226	6.42370645155922	0.329	0.006	7.11829667809314e-222	s8
ASPM	6.71586015222785e-214	6.52468741219523	0.371	0.01	2.08655059069567e-209	s8
MCM2	1.28815644630384e-205	4.57301955758939	0.545	0.028	4.0021732630214e-201	s8
TROAP	4.45490009154338e-197	7.60207715567283	0.231	0.002	1.38409290944161e-192	s8
RRM2	8.09274429294899e-197	6.42519108220597	0.266	0.004	2.51433472437632e-192	s8
ASF1B	1.42691349122107e-196	4.39760434281924	0.406	0.014	4.43327752587475e-192	s8
NCAPG	1.54955101520412e-194	5.14271488739761	0.378	0.012	4.81430004913767e-190	s8
